# Supplementary material for: Effect of pasteurized Akkermansia muciniphila MucT on insulin sensitivity, body composition, and GLP-1 production in subjects with metabolic syndrome: impact of low baseline gut Akkermansia levels
Source: Gut Microbes. 2026 Jun 24;18(1):2690689. doi: 10.1080/19490976.2026.2690689 (PMC13313273; doi:10.1080/19490976.2026.2690689)
Supplement: Supplementary material — s Responder Analysis.xlsx [file KGMI_A_2690689_SM1691.xlsx]

## Sheet: Overview
Test combination	Category	Statistical test	Group 1	Group 2	Number of taxa	Number of taxa with power	Number of significant taxa
Matsuda_BL_tax	species	Mann-Whitney U test	non-responder	responder	2411	1079	0
Matsuda_BL_tax	genus	Mann-Whitney U test	non-responder	responder	774	490	1
Matsuda_BL_tax	family	Mann-Whitney U test	non-responder	responder	156	117	0
Matsuda_BL_tax	order	Mann-Whitney U test	non-responder	responder	65	56	0
Matsuda_BL_tax	class	Mann-Whitney U test	non-responder	responder	27	24	0
Matsuda_BL_tax	phylum	Mann-Whitney U test	non-responder	responder	20	18	0
Matsuda_BL_GMM	GMM	Mann-Whitney U test	non-responder	responder	103	100	1
Matsuda_BL_KEGG	KEGG	Mann-Whitney U test	non-responder	responder	756	497	0
Matsuda_BL_species_alpha_div	AlphaDiv	Mann-Whitney U test	non-responder	responder	2	2	0
Matsuda_D120_tax	species	Mann-Whitney U test	non-responder	responder	2488	1084	0
Matsuda_D120_tax	genus	Mann-Whitney U test	non-responder	responder	812	503	0
Matsuda_D120_tax	family	Mann-Whitney U test	non-responder	responder	167	118	0
Matsuda_D120_tax	order	Mann-Whitney U test	non-responder	responder	69	54	0
Matsuda_D120_tax	class	Mann-Whitney U test	non-responder	responder	26	24	0
Matsuda_D120_tax	phylum	Mann-Whitney U test	non-responder	responder	20	18	1
Matsuda_D120_GMM	GMM	Mann-Whitney U test	non-responder	responder	103	98	0
Matsuda_D120_KEGG	KEGG	Mann-Whitney U test	non-responder	responder	756	495	0
Matsuda_D120_species_alpha_div	AlphaDiv	Mann-Whitney U test	non-responder	responder	2	2	0
HbA1c_BL_tax	species	Mann-Whitney U test	non-responder	responder	2383	848	0
HbA1c_BL_tax	genus	Mann-Whitney U test	non-responder	responder	765	414	0
HbA1c_BL_tax	family	Mann-Whitney U test	non-responder	responder	155	111	0
HbA1c_BL_tax	order	Mann-Whitney U test	non-responder	responder	65	51	0
HbA1c_BL_tax	class	Mann-Whitney U test	non-responder	responder	26	22	0
HbA1c_BL_tax	phylum	Mann-Whitney U test	non-responder	responder	20	17	0
HbA1c_BL_GMM	GMM	Mann-Whitney U test	non-responder	responder	103	99	1
HbA1c_BL_KEGG	KEGG	Mann-Whitney U test	non-responder	responder	756	490	0
HbA1c_BL_species_alpha_div	AlphaDiv	Mann-Whitney U test	non-responder	responder	2	2	0
HbA1c_D120_tax	species	Mann-Whitney U test	non-responder	responder	2405	854	0
HbA1c_D120_tax	genus	Mann-Whitney U test	non-responder	responder	785	415	0
HbA1c_D120_tax	family	Mann-Whitney U test	non-responder	responder	158	110	0
HbA1c_D120_tax	order	Mann-Whitney U test	non-responder	responder	66	51	0
HbA1c_D120_tax	class	Mann-Whitney U test	non-responder	responder	26	23	0
HbA1c_D120_tax	phylum	Mann-Whitney U test	non-responder	responder	20	17	0
HbA1c_D120_GMM	GMM	Mann-Whitney U test	non-responder	responder	103	99	0
HbA1c_D120_KEGG	KEGG	Mann-Whitney U test	non-responder	responder	756	484	1
HbA1c_D120_species_alpha_div	AlphaDiv	Mann-Whitney U test	non-responder	responder	2	2	0
HOMA_S_BL_tax	species	Mann-Whitney U test	non-responder	responder	2396	909	3
HOMA_S_BL_tax	genus	Mann-Whitney U test	non-responder	responder	775	452	4
HOMA_S_BL_tax	family	Mann-Whitney U test	non-responder	responder	153	115	0
HOMA_S_BL_tax	order	Mann-Whitney U test	non-responder	responder	65	51	0
HOMA_S_BL_tax	class	Mann-Whitney U test	non-responder	responder	26	23	0
HOMA_S_BL_tax	phylum	Mann-Whitney U test	non-responder	responder	19	18	0
HOMA_S_BL_GMM	GMM	Mann-Whitney U test	non-responder	responder	103	99	0
HOMA_S_BL_KEGG	KEGG	Mann-Whitney U test	non-responder	responder	756	491	0
HOMA_S_BL_species_alpha_div	AlphaDiv	Mann-Whitney U test	non-responder	responder	2	2	0
HOMA_S_D120_tax	species	Mann-Whitney U test	non-responder	responder	2427	914	3
HOMA_S_D120_tax	genus	Mann-Whitney U test	non-responder	responder	790	452	1
HOMA_S_D120_tax	family	Mann-Whitney U test	non-responder	responder	161	114	0
HOMA_S_D120_tax	order	Mann-Whitney U test	non-responder	responder	67	53	0
HOMA_S_D120_tax	class	Mann-Whitney U test	non-responder	responder	26	24	0
HOMA_S_D120_tax	phylum	Mann-Whitney U test	non-responder	responder	20	18	0
HOMA_S_D120_GMM	GMM	Mann-Whitney U test	non-responder	responder	103	99	0
HOMA_S_D120_KEGG	KEGG	Mann-Whitney U test	non-responder	responder	756	491	0
HOMA_S_D120_species_alpha_div	AlphaDiv	Mann-Whitney U test	non-responder	responder	2	2	0
Matsuda_species_delta	species	Mann-Whitney U test	non-responder	responder	2901	1021	0
Matsuda_genus_delta	genus	Mann-Whitney U test	non-responder	responder	884	471	0
Matsuda_family_delta	family	Mann-Whitney U test	non-responder	responder	177	117	0
Matsuda_order_delta	order	Mann-Whitney U test	non-responder	responder	71	53	0
Matsuda_class_delta	class	Mann-Whitney U test	non-responder	responder	28	24	0
Matsuda_phylum_delta	phylum	Mann-Whitney U test	non-responder	responder	22	19	0
Matsuda_GMM_delta	GMM	Mann-Whitney U test	non-responder	responder	103	99	0
Matsuda_KEGG_delta	KEGG	Mann-Whitney U test	non-responder	responder	756	497	0
Matsuda_species_alpha_delta	AlphaDiv	Mann-Whitney U test	non-responder	responder	2	2	0
HbA1c_species_delta	species	Mann-Whitney U test	non-responder	responder	2901	872	0
HbA1c_genus_delta	genus	Mann-Whitney U test	non-responder	responder	884	442	0
HbA1c_family_delta	family	Mann-Whitney U test	non-responder	responder	177	113	0
HbA1c_order_delta	order	Mann-Whitney U test	non-responder	responder	71	52	0
HbA1c_class_delta	class	Mann-Whitney U test	non-responder	responder	28	24	0
HbA1c_phylum_delta	phylum	Mann-Whitney U test	non-responder	responder	22	19	0
HbA1c_GMM_delta	GMM	Mann-Whitney U test	non-responder	responder	103	99	0
HbA1c_KEGG_delta	KEGG	Mann-Whitney U test	non-responder	responder	756	498	1
HbA1c_species_alpha_delta	AlphaDiv	Mann-Whitney U test	non-responder	responder	2	2	0
HOMA_S_species_delta	species	Mann-Whitney U test	non-responder	responder	2901	894	0
HOMA_S_genus_delta	genus	Mann-Whitney U test	non-responder	responder	884	445	0
HOMA_S_family_delta	family	Mann-Whitney U test	non-responder	responder	177	115	0
HOMA_S_order_delta	order	Mann-Whitney U test	non-responder	responder	71	53	0
HOMA_S_class_delta	class	Mann-Whitney U test	non-responder	responder	28	24	0
HOMA_S_phylum_delta	phylum	Mann-Whitney U test	non-responder	responder	22	19	0
HOMA_S_GMM_delta	GMM	Mann-Whitney U test	non-responder	responder	103	99	0
HOMA_S_KEGG_delta	KEGG	Mann-Whitney U test	non-responder	responder	756	495	0
HOMA_S_species_alpha_delta	AlphaDiv	Mann-Whitney U test	non-responder	responder	2	2	0

## Sheet: Matsuda_species_delta
Category	Item	Grouping variable	Group 1	Group 2	Statistical test	Effect size measure	Power	Effect size	Lower CI	Upper CI	P	FDR	N group 1	N group 2	median_non-responder	median_responder	mean_non-responder	mean_responder	prev_non-responder	prev_responder	first_quartile_non-responder	first_quartile_responder	third_quartile_non-responder	third_quartile_responder	median_nonzero_non-responder	median_nonzero_responder	first_quartile_nonzero_non-responder	first_quartile_nonzero_responder	third_quartile_nonzero_non-responder	third_quartile_nonzero_responder	data	data_transformation
species	Arachnia sp905372155	responder_matsuda	non-responder	responder	Mann-Whitney U test	Cliff's delta	TRUE	-0.335351	-0.495626	-0.152989	0.0018788	0.501033	59	28	0	0	0.000164881	-0.000116871	0.237288	0	0	-1.74123e-05	0	0	0.000667631		0.000264276		0.00106961		tacgly_r2v1_088_species_comp_diff.rds	none
species	CAG-238 sp900551415	responder_matsuda	non-responder	responder	Mann-Whitney U test	Cliff's delta	TRUE	-0.329298	-0.542512	-0.0762244	0.00226841	0.501033	59	28	0	0	0.00417886	0.00591179	0.118644	0.107143	0	-0.00796639	0	0	0.0377479	0.0370242	0.0337377	0.0187747	0.0597198	0.191965	tacgly_r2v1_088_species_comp_diff.rds	none
species	Gordonibacter pamelaeae	responder_matsuda	non-responder	responder	Mann-Whitney U test	Cliff's delta	TRUE	0.425545	0.194577	0.611802	0.00116197	0.501033	59	28	-0.000100085	0	-0.00477942	0.00225563	0.186441	0.428571	-0.00322008	0	0	0.000586299	0.00153441	0.000669035	0.000659106	0.00029551	0.00669021	0.0036802	tacgly_r2v1_088_species_comp_diff.rds	none
species	Nanosyncoccus hMGS.06077	responder_matsuda	non-responder	responder	Mann-Whitney U test	Cliff's delta	TRUE	-0.291768	-0.44555	-0.121261	0.00245364	0.501033	59	28	0	0	2.99843e-05	-0.000134783	0.169492	0	0	0	0	0	0.000364281		0.000273023		0.000669229		tacgly_r2v1_088_species_comp_diff.rds	none
species	Ventrisoma faecale	responder_matsuda	non-responder	responder	Mann-Whitney U test	Cliff's delta	TRUE	0.437046	0.199617	0.626001	0.000868733	0.501033	59	28	-0.000408019	0	-0.00745364	0.0447562	0.186441	0.464286	-0.0080464	0	0	0.00118474	0.0114257	0.00163467	0.00428575	0.000402052	0.0183058	0.0108796	tacgly_r2v1_088_species_comp_diff.rds	none
species	CAG-269 sp001916035	responder_matsuda	non-responder	responder	Mann-Whitney U test	Cliff's delta	TRUE	0.276029	0.091356	0.442347	0.00343248	0.534499	59	28	0	0	-0.0437613	0.0258871	0.0338983	0.214286	0	0	0	0	0.0188701	0.147429	0.00970633	0.0605393	0.0280338	0.197676	tacgly_r2v1_088_species_comp_diff.rds	none
species	Diplocloster agilis	responder_matsuda	non-responder	responder	Mann-Whitney U test	Cliff's delta	TRUE	0.376513	0.126492	0.581555	0.00383204	0.534499	59	28	0	0	-0.00248816	0.00109883	0.169492	0.464286	-0.00211692	-9.10354e-06	0	0.0010153	0.000933494	0.00131869	0.000265561	0.00029212	0.00266326	0.0021415	tacgly_r2v1_088_species_comp_diff.rds	none
species	Enterocloster aldenensis	responder_matsuda	non-responder	responder	Mann-Whitney U test	Cliff's delta	TRUE	0.375303	0.118477	0.585063	0.00451869	0.534499	59	28	-0.000187309	0	-0.0120904	0.0283424	0.220339	0.428571	-0.00663074	-0.000485444	0	0.0356688	0.00149115	0.0507804	0.000712972	0.00394238	0.00514114	0.065392	tacgly_r2v1_088_species_comp_diff.rds	none
species	Merdivicinus sp934539585	responder_matsuda	non-responder	responder	Mann-Whitney U test	Cliff's delta	TRUE	-0.24092	-0.387111	-0.0829135	0.00471155	0.534499	59	28	0	0	0.00136729	-0.00662338	0.101695	0.0357143	0	0	0	0	0.00452911	0.00594655	0.0013156	0.00594655	0.0145167	0.00594655	tacgly_r2v1_088_species_comp_diff.rds	none
species	Granulicatella hMGS.06388	responder_matsuda	non-responder	responder	Mann-Whitney U test	Cliff's delta	TRUE	-0.354116	-0.573432	-0.0874401	0.00723616	0.628614	59	28	0.000310495	-1.34679e-05	0.00170541	-0.000285976	0.542373	0.25	0	-0.000788427	0.00148256	0.000135486	0.00119876	0.00151269	0.0004782	0.00112123	0.00278224	0.00347141	tacgly_r2v1_088_species_comp_diff.rds	none
species	Paralachnospira dongpingensis	responder_matsuda	non-responder	responder	Mann-Whitney U test	Cliff's delta	TRUE	0.256659	0.0971315	0.403328	0.00651334	0.628614	59	28	0	0	-0.000491708	8.98161e-05	0.0169492	0.107143	0	0	0	0	0.00167322	0.000925087	0.00167322	0.000481855	0.00167322	0.00143883	tacgly_r2v1_088_species_comp_diff.rds	none
species	Thomasclavelia ramosa	responder_matsuda	non-responder	responder	Mann-Whitney U test	Cliff's delta	TRUE	0.337772	0.106069	0.534685	0.00738822	0.628614	59	28	0	0	-0.00161254	0.0110164	0.20339	0.357143	-0.000458581	0	0	0.000905269	0.00068776	0.00372345	0.000375552	0.000905269	0.0121454	0.0565209	tacgly_r2v1_088_species_comp_diff.rds	none
species	Blautia A sp000436615	responder_matsuda	non-responder	responder	Mann-Whitney U test	Cliff's delta	TRUE	-0.328087	-0.525533	-0.0971056	0.0086475	0.63065	59	28	0	0	0.0319857	-0.062199	0.322034	0.142857	0	-0.0105381	0.00133089	0	0.00679466	0.0106279	0.00204413	0.00535695	0.0741515	0.0189462	tacgly_r2v1_088_species_comp_diff.rds	none
species	UMGS1696 sp900554225	responder_matsuda	non-responder	responder	Mann-Whitney U test	Cliff's delta	TRUE	-0.260291	-0.412311	-0.0941679	0.00804693	0.63065	59	28	0	0	0.000516832	-0.000673734	0.169492	0.0357143	0	0	0	0	0.00274769	0.00311738	0.00155219	0.00311738	0.0041862	0.00311738	tacgly_r2v1_088_species_comp_diff.rds	none
species	Mediterraneibacter sp014287475	responder_matsuda	non-responder	responder	Mann-Whitney U test	Cliff's delta	TRUE	0.312954	0.0543923	0.532184	0.0100346	0.683024	59	28	0	0	-0.00244142	0.000373761	0.152542	0.392857	-0.000102969	0	0	0.0016741	0.000306059	0.00178683	0.000152043	0.00127766	0.000737777	0.0033982	tacgly_r2v1_088_species_comp_diff.rds	none
species	Pelethomonas sp900549475	responder_matsuda	non-responder	responder	Mann-Whitney U test	Cliff's delta	TRUE	0.306295	0.0777509	0.504255	0.011205	0.71502	59	28	0	0	0.000138527	0.000580705	0.118644	0.285714	-0.00116645	0	0	0.000286748	0.00148909	0.000861518	0.000418284	0.000349863	0.0115441	0.00267952	tacgly_r2v1_088_species_comp_diff.rds	none
species	Alistipes merdavium	responder_matsuda	non-responder	responder	Mann-Whitney U test	Cliff's delta	TRUE	0.201574	0.038011	0.354618	0.014726	0.837408	59	28	0	0	-0.0569988	0.115739	0.0508475	0.178571	0	0	0	0	0.00500942	0.701075	0.0042524	0.00577808	0.0185779	1.19568	tacgly_r2v1_088_species_comp_diff.rds	none
species	Faecalibacterium prausnitzii A	responder_matsuda	non-responder	responder	Mann-Whitney U test	Cliff's delta	TRUE	0.280872	0.026548	0.501046	0.0147633	0.837408	59	28	0	0	-0.111329	0.0872522	0.101695	0.392857	0	0	0	0.0502394	0.277532	0.170659	0.0247917	0.0320113	0.595431	0.472841	tacgly_r2v1_088_species_comp_diff.rds	none
species	Collinsella aerofaciens S	responder_matsuda	non-responder	responder	Mann-Whitney U test	Cliff's delta	TRUE	-0.19431	-0.329211	-0.0516352	0.0187153	0.881419	59	28	0	0	0.00096914	-0.00738232	0.118644	0.0357143	0	0	0	0	0.00779803	0.00356476	0.00414133	0.00356476	0.00903815	0.00356476	tacgly_r2v1_088_species_comp_diff.rds	none
species	Dysosmobacter excrementavium	responder_matsuda	non-responder	responder	Mann-Whitney U test	Cliff's delta	TRUE	0.274818	0.0611263	0.464422	0.019064	0.881419	59	28	0	0	-0.0133538	-0.00416558	0.118644	0.214286	-0.000638532	0	0	0	0.0112221	0.00402184	0.00380997	0.00302417	0.0140414	0.00886325	tacgly_r2v1_088_species_comp_diff.rds	none
species	Extibacter muris	responder_matsuda	non-responder	responder	Mann-Whitney U test	Cliff's delta	TRUE	0.19431	0.0517231	0.329133	0.0187153	0.881419	59	28	0	0	-5.77082e-05	7.71977e-05	0.0338983	0.107143	0	0	0	0	0.000676792	0.000928246	0.000393606	0.000538204	0.000959979	0.00100669	tacgly_r2v1_088_species_comp_diff.rds	none
species	Faecimorpha sp900764045	responder_matsuda	non-responder	responder	Mann-Whitney U test	Cliff's delta	TRUE	-0.198547	-0.364594	-0.0202622	0.0198557	0.881419	59	28	0	0	0.00251494	-0.00225656	0.0847458	0.0714286	0	0	0	0	0.0208488	0.00100789	0.0178093	0.000642617	0.0364587	0.00137316	tacgly_r2v1_088_species_comp_diff.rds	none
species	Holdemanella biformis	responder_matsuda	non-responder	responder	Mann-Whitney U test	Cliff's delta	TRUE	-0.299031	-0.521421	-0.0386023	0.0195086	0.881419	59	28	0	0	0.0487401	-0.00938881	0.372881	0.25	0	-0.00539252	0.00130145	9.65819e-05	0.00511029	0.00133193	0.00122229	0.00066511	0.0176454	0.00813331	tacgly_r2v1_088_species_comp_diff.rds	none
species	Actinomyces graevenitzii hMGS.05799	responder_matsuda	non-responder	responder	Mann-Whitney U test	Cliff's delta	TRUE	-0.303874	-0.529099	-0.0386517	0.0213486	0.908204	59	28	2.27526e-05	0	0.00366497	4.70883e-05	0.508475	0.25	0	-0.000881058	0.000799955	5.02175e-06	0.000799955	0.000781814	0.000280062	0.000322485	0.00190018	0.00348552	tacgly_r2v1_088_species_comp_diff.rds	none
species	Nanosynbacter sp900555265	responder_matsuda	non-responder	responder	Mann-Whitney U test	Cliff's delta	TRUE	-0.210654	-0.343064	-0.0700343	0.0223847	0.914189	59	28	0	0	0.000213771	-0.000498814	0.152542	0	0	0	0	0	0.00162239		0.0010215		0.00237708		tacgly_r2v1_088_species_comp_diff.rds	none
species	Vescimonas sp900545585	responder_matsuda	non-responder	responder	Mann-Whitney U test	Cliff's delta	TRUE	0.279661	0.0132664	0.508987	0.0237639	0.933189	59	28	0	0	-0.0267515	0.0515209	0.118644	0.392857	-0.00858709	0	0	0.0180562	0.0207622	0.0284894	0.00158706	0.0120143	0.098562	0.21658	tacgly_r2v1_088_species_comp_diff.rds	none
species	Acetatifactor sp900066565	responder_matsuda	non-responder	responder	Mann-Whitney U test	Cliff's delta	TRUE	0.193705	-0.0617781	0.425365	0.146037	0.98143	59	28	-0.1106	-0.0136637	-0.32223	0.0879655	0.322034	0.464286	-0.44	-0.175886	0.0567935	0.0940256	0.28608	0.19008	0.0769389	0.034513	0.660741	0.756124	tacgly_r2v1_088_species_comp_diff.rds	none
species	Acetatifactor sp900755865	responder_matsuda	non-responder	responder	Mann-Whitney U test	Cliff's delta	TRUE	0.215496	-0.0180589	0.426751	0.0341733	0.98143	59	28	0	0	-0.00121599	0.000174823	0.0338983	0.285714	0	0	0	0.000219065	0.00697523	0.0006913	0.00433557	0.000303738	0.0096149	0.00144671	tacgly_r2v1_088_species_comp_diff.rds	none
species	Actinomyces sp001278845	responder_matsuda	non-responder	responder	Mann-Whitney U test	Cliff's delta	TRUE	-0.1023	-0.240373	0.0398304	0.243454	0.98143	59	28	0	0	6.40058e-05	-2.85632e-05	0.135593	0.0357143	0	0	0	0	0.000345658	0.000228736	0.000241754	0.000228736	0.000800264	0.000228736	tacgly_r2v1_088_species_comp_diff.rds	none
species	Acutalibacter pullicola	responder_matsuda	non-responder	responder	Mann-Whitney U test	Cliff's delta	TRUE	-0.0786925	-0.197319	0.0422051	0.30642	0.98143	59	28	0	0	2.96045e-05	-0.0022959	0.118644	0.0357143	0	0	0	0	0.000755988	0.00146038	0.000325445	0.00146038	0.00122712	0.00146038	tacgly_r2v1_088_species_comp_diff.rds	none
species	AF33-28 sp003477885	responder_matsuda	non-responder	responder	Mann-Whitney U test	Cliff's delta	TRUE	0.288741	0.0476133	0.498069	0.0275333	0.98143	59	28	-0.000131998	0	-0.00463369	-0.000294997	0.20339	0.357143	-0.00270758	-4.29515e-05	0	0.000572407	0.00371715	0.000883037	0.00164601	0.000572407	0.00554359	0.001069	tacgly_r2v1_088_species_comp_diff.rds	none
species	Agathobaculum butyriciproducens	responder_matsuda	non-responder	responder	Mann-Whitney U test	Cliff's delta	TRUE	-0.179177	-0.402249	0.0639781	0.178742	0.98143	59	28	0.0180853	-0.000336612	0.104124	-0.0189807	0.508475	0.464286	-0.101958	-0.0966851	0.252708	0.0462183	0.252708	0.0504713	0.0790107	0.0125123	0.458282	0.142856	tacgly_r2v1_088_species_comp_diff.rds	none
species	Agathobaculum intestinigallinarum	responder_matsuda	non-responder	responder	Mann-Whitney U test	Cliff's delta	TRUE	0.0786925	-0.0701745	0.224131	0.324569	0.98143	59	28	0	0	0.000350358	0.000238583	0.0508475	0.0714286	0	0	0	0	0.0022656	0.00383719	0.00156234	0.00199332	0.0129416	0.00568106	tacgly_r2v1_088_species_comp_diff.rds	none
species	Agathobaculum sp900291975	responder_matsuda	non-responder	responder	Mann-Whitney U test	Cliff's delta	TRUE	-0.133777	-0.367845	0.116233	0.315407	0.98143	59	28	0.000909988	8.13308e-05	9.78544e-05	-0.00352377	0.576271	0.5	-0.00507783	-0.00429077	0.0188184	0.001943	0.0138276	0.0023767	0.00276514	0.000493606	0.0291611	0.0145273	tacgly_r2v1_088_species_comp_diff.rds	none
species	Alistipes A indistinctus	responder_matsuda	non-responder	responder	Mann-Whitney U test	Cliff's delta	TRUE	0.215496	-0.0156038	0.42474	0.0944201	0.98143	59	28	0	0	0.00822777	0.0203225	0.305085	0.464286	-0.000712589	0	0.000442102	0.00619817	0.0162798	0.00679172	0.00103931	0.00402697	0.0681527	0.011894	tacgly_r2v1_088_species_comp_diff.rds	none
species	Alistipes finegoldii	responder_matsuda	non-responder	responder	Mann-Whitney U test	Cliff's delta	TRUE	0.219734	-0.0648273	0.471246	0.0981003	0.98143	59	28	-0.00049004	0.000777626	-0.113365	0.0791695	0.288136	0.5	-0.0328805	-0.0291594	0.00136066	0.105625	0.0543224	0.130019	0.00446563	0.00898901	0.237724	0.346639	tacgly_r2v1_088_species_comp_diff.rds	none
species	Alistipes putredinis	responder_matsuda	non-responder	responder	Mann-Whitney U test	Cliff's delta	TRUE	0.176755	-0.0833567	0.414319	0.184644	0.98143	59	28	0	0.0413579	0.129241	0.285955	0.457627	0.607143	-0.292605	-0.0506973	0.165557	1.10892	0.288397	0.537467	0.0419864	0.053991	1.91288	1.42106	tacgly_r2v1_088_species_comp_diff.rds	none
species	Anaerofustis stercorihominis	responder_matsuda	non-responder	responder	Mann-Whitney U test	Cliff's delta	TRUE	0.0920097	-0.0716122	0.250809	0.306803	0.98143	59	28	0	0	8.70513e-05	9.59233e-05	0.0847458	0.107143	0	0	0	0	0.00337942	0.00115595	0.00220049	0.000586334	0.00707465	0.00144315	tacgly_r2v1_088_species_comp_diff.rds	none
species	Anaeromassilibacillus stercoravium	responder_matsuda	non-responder	responder	Mann-Whitney U test	Cliff's delta	TRUE	-0.197337	-0.433061	0.0636527	0.137809	0.98143	59	28	0	-0.00172051	0.00177428	-0.00779568	0.440678	0.321429	-0.0120935	-0.0215746	0.00912027	0.00261951	0.0122786	0.00678332	0.00368234	0.00473987	0.034317	0.0185996	tacgly_r2v1_088_species_comp_diff.rds	none
species	Anaerostipes hadrus	responder_matsuda	non-responder	responder	Mann-Whitney U test	Cliff's delta	TRUE	0.16707	-0.0976102	0.409678	0.20992	0.98143	59	28	-0.00527167	0.0639313	0.273874	0.157121	0.474576	0.678571	-0.152509	-0.00580185	0.293825	0.237052	0.381883	0.124477	0.0537462	0.0639313	0.736445	0.366451	tacgly_r2v1_088_species_comp_diff.rds	none
species	Anaerostipes hadrus A	responder_matsuda	non-responder	responder	Mann-Whitney U test	Cliff's delta	TRUE	-0.131356	-0.356289	0.107967	0.29077	0.98143	59	28	0	0	-0.0696017	-0.0160832	0.305085	0.178571	0	-0.000824028	0.00105216	0	0.0464213	0.0803439	0.00702561	0.025768	0.132803	0.131509	tacgly_r2v1_088_species_comp_diff.rds	none
species	Anaerotruncus colihominis	responder_matsuda	non-responder	responder	Mann-Whitney U test	Cliff's delta	TRUE	0.136199	-0.109751	0.366432	0.305725	0.98143	59	28	-0.000217192	0	-0.00147255	-0.00123421	0.355932	0.321429	-0.00312725	-0.000399913	0.000498109	0.000198521	0.00247479	0.00289186	0.000411158	0.000215865	0.0166475	0.00549597	tacgly_r2v1_088_species_comp_diff.rds	none
species	Anaerotruncus rubiinfantis	responder_matsuda	non-responder	responder	Mann-Whitney U test	Cliff's delta	TRUE	0.19431	-0.0576361	0.422987	0.14153	0.98143	59	28	-1.63974e-05	0	-0.00115868	0.000318578	0.271186	0.357143	-0.00324918	-0.000951589	8.10801e-05	0.000633491	0.00222793	0.00151427	0.000726845	0.000633491	0.00419094	0.00310897	tacgly_r2v1_088_species_comp_diff.rds	none
species	Angelakisella massiliensis	responder_matsuda	non-responder	responder	Mann-Whitney U test	Cliff's delta	TRUE	0.194915	-0.0116973	0.385566	0.0935683	0.98143	59	28	0	0	-0.000274328	7.78766e-05	0.152542	0.142857	-0.000242768	0	0	0	0.000325201	0.000451699	0.000255306	0.000314453	0.0011908	0.00138209	tacgly_r2v1_088_species_comp_diff.rds	none
species	Aphodomonas sp934615235	responder_matsuda	non-responder	responder	Mann-Whitney U test	Cliff's delta	TRUE	-0.133777	-0.337257	0.0816441	0.146967	0.98143	59	28	0	0	0.00065005	2.01599e-05	0.0677966	0.142857	0	-8.34017e-05	0	0	0.0062438	0.00374687	0.00249197	0.00216567	0.0138691	0.00518206	tacgly_r2v1_088_species_comp_diff.rds	none
species	Arachnia propionica	responder_matsuda	non-responder	responder	Mann-Whitney U test	Cliff's delta	TRUE	-0.112591	-0.266713	0.0471462	0.2111	0.98143	59	28	0	0	0.000642118	2.13343e-05	0.186441	0.0714286	0	0	0	0	0.000385012	0.000346127	0.000294379	0.000213916	0.000413399	0.000478338	tacgly_r2v1_088_species_comp_diff.rds	none
species	Arachnia rubra	responder_matsuda	non-responder	responder	Mann-Whitney U test	Cliff's delta	TRUE	-0.173123	-0.327579	-0.00965609	0.0544945	0.98143	59	28	0	0	8.43563e-05	-5.77963e-05	0.118644	0.0714286	0	0	0	0	0.000486191	0.000513301	0.00012616	0.000377071	0.000792262	0.00064953	tacgly_r2v1_088_species_comp_diff.rds	none
species	Avimicrobium caecorum	responder_matsuda	non-responder	responder	Mann-Whitney U test	Cliff's delta	TRUE	0.133172	-0.117178	0.367608	0.317339	0.98143	59	28	-0.000346291	0	-0.017138	-0.00408682	0.355932	0.428571	-0.0453825	-0.0233812	0.015581	0.023185	0.0367274	0.039161	0.0103241	0.00942622	0.0570791	0.070072	tacgly_r2v1_088_species_comp_diff.rds	none
species	Avispirillum sp900555345	responder_matsuda	non-responder	responder	Mann-Whitney U test	Cliff's delta	TRUE	0.108959	-0.0633539	0.274963	0.201198	0.98143	59	28	0	0	-0.00130393	0.000359836	0.0338983	0.107143	0	0	0	0	0.0479183	0.00767415	0.0372981	0.00705623	0.0585385	0.0210431	tacgly_r2v1_088_species_comp_diff.rds	none
species	Bacteroides cellulosilyticus	responder_matsuda	non-responder	responder	Mann-Whitney U test	Cliff's delta	TRUE	0.272397	0.00230196	0.505451	0.0401834	0.98143	59	28	0	0.000588386	-0.0699843	0.168644	0.322034	0.535714	-0.0150654	-0.000234168	0.00118349	0.0254902	0.0113544	0.0181691	0.00165235	0.0019271	0.0393604	0.354516	tacgly_r2v1_088_species_comp_diff.rds	none
species	Bacteroides faecis	responder_matsuda	non-responder	responder	Mann-Whitney U test	Cliff's delta	TRUE	-0.213075	-0.426284	0.0225618	0.0566365	0.98143	59	28	0	0	0.0226787	-0.0709541	0.152542	0.107143	0	-0.00176364	0	0	0.00193416	0.0888671	0.000793957	0.047043	0.195403	0.103026	tacgly_r2v1_088_species_comp_diff.rds	none
species	Bacteroides fragilis	responder_matsuda	non-responder	responder	Mann-Whitney U test	Cliff's delta	TRUE	-0.256659	-0.480537	-0.00137405	0.053347	0.98143	59	28	0.000823396	0	0.104705	0.0290384	0.610169	0.321429	-5.55809e-05	-0.00466646	0.0237702	0.000726056	0.0115114	0.0177	0.00288308	0.000924334	0.16339	0.649855	tacgly_r2v1_088_species_comp_diff.rds	none
species	Bacteroides intestinalis	responder_matsuda	non-responder	responder	Mann-Whitney U test	Cliff's delta	TRUE	-0.0920097	-0.266994	0.0888482	0.280444	0.98143	59	28	0	0	0.0145522	0.0185742	0.0847458	0.0714286	0	0	0	0	0.116033	0.271115	0.0286898	0.140575	0.213252	0.401656	tacgly_r2v1_088_species_comp_diff.rds	none
species	Bacteroides nordii	responder_matsuda	non-responder	responder	Mann-Whitney U test	Cliff's delta	TRUE	-0.156174	-0.365949	0.0687035	0.157707	0.98143	59	28	0	0	-0.00298726	-0.0181685	0.186441	0.178571	0	-5.30829e-05	0	0	0.00329885	0.00097992	0.00157321	0.000378027	0.016475	0.00203367	tacgly_r2v1_088_species_comp_diff.rds	none
species	Bacteroides salyersiae	responder_matsuda	non-responder	responder	Mann-Whitney U test	Cliff's delta	TRUE	0.137409	-0.0665129	0.330313	0.218989	0.98143	59	28	0	0	-0.00522993	-0.0119634	0.101695	0.178571	0	0	0	0	0.000500438	9.87264e-05	0.000176039	6.84911e-05	0.00119426	0.000334356	tacgly_r2v1_088_species_comp_diff.rds	none
species	Bacteroides sp900552405	responder_matsuda	non-responder	responder	Mann-Whitney U test	Cliff's delta	TRUE	0.0974576	-0.0481335	0.238994	0.20528	0.98143	59	28	0	0	-0.000379491	0.00752226	0.0338983	0.0714286	0	0	0	0	0.0423716	0.106246	0.041846	0.0544654	0.0428972	0.158026	tacgly_r2v1_088_species_comp_diff.rds	none
species	Bacteroides sp902362375	responder_matsuda	non-responder	responder	Mann-Whitney U test	Cliff's delta	TRUE	0.0932203	-0.0699333	0.251517	0.300482	0.98143	59	28	0	0	0.0329417	0.000583052	0.0847458	0.107143	0	0	0	0	0.263035	0.00761777	0.252143	0.00416327	0.359681	0.00802081	tacgly_r2v1_088_species_comp_diff.rds	none
species	Bacteroides stercoris	responder_matsuda	non-responder	responder	Mann-Whitney U test	Cliff's delta	TRUE	0.156174	-0.0836569	0.378904	0.21921	0.98143	59	28	0	0	-0.0998929	-0.352559	0.220339	0.285714	-0.0106387	0	0	0.0028	0.00153739	0.0930591	0.000568824	0.0286434	0.526546	0.386896	tacgly_r2v1_088_species_comp_diff.rds	none
species	Bacteroides uniformis	responder_matsuda	non-responder	responder	Mann-Whitney U test	Cliff's delta	TRUE	0.284504	0.0309209	0.503677	0.0327553	0.98143	59	28	0.000581863	0.0700219	-0.396389	0.520867	0.508475	0.607143	-0.492543	-0.0132543	0.179095	0.573949	0.179095	0.383933	0.0852961	0.160905	0.536236	0.844005	tacgly_r2v1_088_species_comp_diff.rds	none
species	Bacteroides xylanisolvens	responder_matsuda	non-responder	responder	Mann-Whitney U test	Cliff's delta	TRUE	0.182809	-0.0661452	0.410337	0.16877	0.98143	59	28	0	0.00254397	0.028297	0.0876188	0.440678	0.535714	-0.00996807	0	0.0242403	0.0193215	0.0345677	0.0151657	0.00781237	0.00777787	0.163503	0.118032	tacgly_r2v1_088_species_comp_diff.rds	none
species	Bacteroides zhangwenhongii	responder_matsuda	non-responder	responder	Mann-Whitney U test	Cliff's delta	TRUE	0.0974576	-0.0723443	0.261769	0.238303	0.98143	59	28	0	0	0.0190818	0.0231565	0.0677966	0.142857	0	0	0	0	0.00080161	0.118358	0.000415176	0.000273731	0.287229	0.282009	tacgly_r2v1_088_species_comp_diff.rds	none
species	Barnesiella intestinihominis	responder_matsuda	non-responder	responder	Mann-Whitney U test	Cliff's delta	TRUE	0.145278	-0.116278	0.387992	0.275595	0.98143	59	28	0	0.000736382	-0.0398436	0.105837	0.474576	0.535714	-0.121069	-0.00546142	0.102999	0.166442	0.122337	0.15715	0.0189886	0.0151178	0.266548	0.288765	tacgly_r2v1_088_species_comp_diff.rds	none
species	Bifidobacterium animalis	responder_matsuda	non-responder	responder	Mann-Whitney U test	Cliff's delta	TRUE	0.152542	-0.0971002	0.384127	0.2123	0.98143	59	28	0	0	-0.00332651	0.00318242	0.220339	0.321429	0	0	0	0.00196238	0.00403707	0.0374571	0.0011019	0.00339752	0.0413966	0.0666135	tacgly_r2v1_088_species_comp_diff.rds	none
species	Bifidobacterium catenulatum	responder_matsuda	non-responder	responder	Mann-Whitney U test	Cliff's delta	TRUE	-0.170702	-0.294429	-0.041347	0.0326032	0.98143	59	28	0	0	0.0605138	-0.0790415	0.0677966	0.0357143	0	0	0	0	0.144913	0.0868766	0.0923453	0.0868766	0.946053	0.0868766	tacgly_r2v1_088_species_comp_diff.rds	none
species	Bifidobacterium longum	responder_matsuda	non-responder	responder	Mann-Whitney U test	Cliff's delta	TRUE	-0.135593	-0.370999	0.116187	0.30884	0.98143	59	28	0.0374298	0.00921832	0.107723	-0.0819337	0.59322	0.5	-0.039731	-0.0587352	0.254506	0.128572	0.237286	0.137136	0.0818284	0.051878	0.554446	0.332612	tacgly_r2v1_088_species_comp_diff.rds	none
species	Bifidobacterium pseudocatenulatum	responder_matsuda	non-responder	responder	Mann-Whitney U test	Cliff's delta	TRUE	0.135593	-0.0404462	0.303468	0.189676	0.98143	59	28	0	0	-0.0826193	0.000232406	0.118644	0.107143	0	0	0	0	0.0562068	0.00176656	0.0309392	0.00169174	0.0980014	0.00279395	tacgly_r2v1_088_species_comp_diff.rds	none
species	Blautia A caecimuris	responder_matsuda	non-responder	responder	Mann-Whitney U test	Cliff's delta	TRUE	0.121065	-0.0957529	0.326916	0.301734	0.98143	59	28	0	0	0.111586	-0.00116712	0.186441	0.214286	0	0	0	0	0.0185004	0.0136436	0.00788723	0.00240941	0.0889493	0.0342317	tacgly_r2v1_088_species_comp_diff.rds	none
species	Blautia A gallistercoris	responder_matsuda	non-responder	responder	Mann-Whitney U test	Cliff's delta	TRUE	0.104116	-0.0755161	0.277203	0.334459	0.98143	59	28	0	0	9.20787e-05	0.000572677	0.135593	0.107143	0	0	0	0	0.000756537	0.0105531	0.000245917	0.00528731	0.00217748	0.0138189	tacgly_r2v1_088_species_comp_diff.rds	none
species	Blautia A obeum	responder_matsuda	non-responder	responder	Mann-Whitney U test	Cliff's delta	TRUE	0.12954	-0.130911	0.373264	0.330938	0.98143	59	28	-0.000366747	0.00862251	-0.00605036	0.00570443	0.440678	0.535714	-0.0813206	-0.0151416	0.0639924	0.0848853	0.0797393	0.0830141	0.0272801	0.016577	0.169611	0.134937	tacgly_r2v1_088_species_comp_diff.rds	none
species	Blautia A schinkii	responder_matsuda	non-responder	responder	Mann-Whitney U test	Cliff's delta	TRUE	0.128935	-0.0406917	0.291337	0.141542	0.98143	59	28	0	0	0.0108361	0.00371211	0.101695	0.178571	0	0	0	0	0.0295656	0.0191829	0.0175152	0.00219213	0.137189	0.0357402	tacgly_r2v1_088_species_comp_diff.rds	none
species	Blautia A sp003477525	responder_matsuda	non-responder	responder	Mann-Whitney U test	Cliff's delta	TRUE	0.205811	-0.0492767	0.435694	0.0684958	0.98143	59	28	0	0	-0.00951084	-0.00313296	0.0847458	0.357143	0	0	0	0.00378954	0.0918803	0.00888225	0.00779575	0.00378954	0.205507	0.0170827	tacgly_r2v1_088_species_comp_diff.rds	none
species	Blautia A sp900066205	responder_matsuda	non-responder	responder	Mann-Whitney U test	Cliff's delta	TRUE	-0.142857	-0.361937	0.0911768	0.264497	0.98143	59	28	0	0	0.21218	-0.0105309	0.322034	0.178571	-0.000640979	-0.00162098	0.00604811	0	0.023865	0.0114653	0.00720998	0.00418394	0.057579	0.0239577	tacgly_r2v1_088_species_comp_diff.rds	none
species	Blautia A sp900763175	responder_matsuda	non-responder	responder	Mann-Whitney U test	Cliff's delta	TRUE	0.15678	-0.0351894	0.337591	0.103606	0.98143	59	28	0	0	0.000163835	0.000196379	0.101695	0.214286	0	0	0	0	0.0024469	0.00102894	0.00034122	0.00060036	0.0101868	0.00148686	tacgly_r2v1_088_species_comp_diff.rds	none
species	Blautia A sp934364795	responder_matsuda	non-responder	responder	Mann-Whitney U test	Cliff's delta	TRUE	-0.110169	-0.301098	0.0892511	0.262004	0.98143	59	28	0	0	6.41656e-05	-0.00207693	0.101695	0.107143	0	0	0	0	0.000699757	0.00118121	0.00028308	0.00113682	0.00373521	0.0145643	tacgly_r2v1_088_species_comp_diff.rds	none
species	Blautia A wexlerae	responder_matsuda	non-responder	responder	Mann-Whitney U test	Cliff's delta	TRUE	-0.207022	-0.430013	0.0397761	0.120279	0.98143	59	28	0.126048	-0.00260796	0.533869	-0.378465	0.610169	0.5	-0.309422	-0.411016	1.23043	0.275494	0.648088	0.309163	0.185368	0.0366128	2.18103	0.894041	tacgly_r2v1_088_species_comp_diff.rds	none
species	Blautia A wexlerae B	responder_matsuda	non-responder	responder	Mann-Whitney U test	Cliff's delta	TRUE	0.136199	-0.122783	0.377813	0.282066	0.98143	59	28	0	0	0.0568599	0.0353048	0.220339	0.357143	-0.000879757	-3.10969e-05	0	0.00478624	0.00870097	0.018304	0.00197222	0.00478624	0.0670869	0.0410266	tacgly_r2v1_088_species_comp_diff.rds	none
species	Blautia sp001304935	responder_matsuda	non-responder	responder	Mann-Whitney U test	Cliff's delta	TRUE	-0.125908	-0.314126	0.0718329	0.243136	0.98143	59	28	0	0	0.00665065	0.00404545	0.186441	0.0714286	0	0	0	0	0.000981751	0.0707169	0.000705427	0.0617038	0.00180656	0.07973	tacgly_r2v1_088_species_comp_diff.rds	none
species	Butyribacter hominis	responder_matsuda	non-responder	responder	Mann-Whitney U test	Cliff's delta	TRUE	-0.174334	-0.392783	0.0627381	0.11477	0.98143	59	28	0	0	0.0147198	0.00132124	0.186441	0.178571	0	-0.000296502	0	0	0.0165267	0.0330096	0.00469057	0.00681652	0.154143	0.0613631	tacgly_r2v1_088_species_comp_diff.rds	none
species	Butyribacter huaianensis	responder_matsuda	non-responder	responder	Mann-Whitney U test	Cliff's delta	TRUE	-0.0835351	-0.207227	0.0427858	0.235602	0.98143	59	28	0	0	0.00185527	8.74827e-05	0.101695	0.0357143	0	0	0	0	0.0241764	0.00291364	0.0111452	0.00291364	0.0806026	0.00291364	tacgly_r2v1_088_species_comp_diff.rds	none
species	Butyricicoccus sp900547195	responder_matsuda	non-responder	responder	Mann-Whitney U test	Cliff's delta	TRUE	0.132567	-0.0931582	0.34533	0.254087	0.98143	59	28	0	0	0.000287295	0.00252721	0.169492	0.214286	0	0	0	0	0.00232787	0.00393786	0.000385837	0.0013917	0.00556015	0.00496906	tacgly_r2v1_088_species_comp_diff.rds	none
species	Butyricimonas faecihominis	responder_matsuda	non-responder	responder	Mann-Whitney U test	Cliff's delta	TRUE	-0.119855	-0.338828	0.111436	0.314176	0.98143	59	28	0	0	-0.00660369	-0.0122877	0.20339	0.107143	0	-0.000523341	0	0	0.00991072	0.00993965	0.00161963	0.00935998	0.059692	0.0372271	tacgly_r2v1_088_species_comp_diff.rds	none
species	CAG-103 sp900757655	responder_matsuda	non-responder	responder	Mann-Whitney U test	Cliff's delta	TRUE	-0.108959	-0.302048	0.0927178	0.21412	0.98143	59	28	0	0	0.10197	-0.00176751	0.0847458	0.107143	0	0	0	0	1.27028	0.375999	0.360486	0.226344	1.56768	0.578147	tacgly_r2v1_088_species_comp_diff.rds	none
species	CAG-170 sp002404795	responder_matsuda	non-responder	responder	Mann-Whitney U test	Cliff's delta	TRUE	0.160412	-0.105986	0.405325	0.218976	0.98143	59	28	0	0	0.0161438	0.00148238	0.237288	0.392857	-0.0587348	-0.00543236	0	0.0302599	0.052412	0.0748057	0.0252614	0.0132253	0.679143	0.195132	tacgly_r2v1_088_species_comp_diff.rds	none
species	CAG-170 sp900549635	responder_matsuda	non-responder	responder	Mann-Whitney U test	Cliff's delta	TRUE	0.140436	-0.116179	0.379475	0.28462	0.98143	59	28	0	0	-0.00933824	0.0103095	0.271186	0.392857	-0.0214048	-0.00423563	0.00635801	0.0123787	0.0614836	0.0408728	0.0249089	0.00431006	0.120046	0.12497	tacgly_r2v1_088_species_comp_diff.rds	none
species	CAG-194 sp000432915	responder_matsuda	non-responder	responder	Mann-Whitney U test	Cliff's delta	TRUE	0.133172	-0.0685498	0.324432	0.217009	0.98143	59	28	0	0	-0.0235388	0.148858	0.169492	0.214286	0	0	0	0	0.0878665	0.0969348	0.0151362	0.0275476	0.25034	0.135664	tacgly_r2v1_088_species_comp_diff.rds	none
species	CAG-196 sp002102975	responder_matsuda	non-responder	responder	Mann-Whitney U test	Cliff's delta	TRUE	0.161017	-0.038204	0.347927	0.149752	0.98143	59	28	0	0	-0.00189317	7.92211e-05	0.135593	0.142857	-1.78732e-05	0	0	0	0.0304583	0.00461784	0.0165873	0.00299992	0.086368	0.025267	tacgly_r2v1_088_species_comp_diff.rds	none
species	CAG-238 sp900542245	responder_matsuda	non-responder	responder	Mann-Whitney U test	Cliff's delta	TRUE	0.237288	-0.0100383	0.457255	0.0638244	0.98143	59	28	0	0	-0.00716712	0.000660577	0.152542	0.321429	-0.0104032	-0.00174937	0	0.00118372	0.0121193	0.00835202	0.00208062	0.00252616	0.0173806	0.012402	tacgly_r2v1_088_species_comp_diff.rds	none
species	CAG-266 sp000436095	responder_matsuda	non-responder	responder	Mann-Whitney U test	Cliff's delta	TRUE	0.0992736	-0.0666564	0.25986	0.270186	0.98143	59	28	0	0	0.00557696	0.00956334	0.0847458	0.107143	0	0	0	0	0.0252429	0.0523269	0.00406409	0.026521	0.0726451	0.133748	tacgly_r2v1_088_species_comp_diff.rds	none
species	CAG-269 sp000431335	responder_matsuda	non-responder	responder	Mann-Whitney U test	Cliff's delta	TRUE	0.130145	-0.0841524	0.332936	0.254079	0.98143	59	28	0	0	-0.0910749	0.136649	0.135593	0.178571	0	0	0	0	0.579687	0.367586	0.0928618	0.146993	2.14784	0.433635	tacgly_r2v1_088_species_comp_diff.rds	none
species	CAG-269 sp000437215	responder_matsuda	non-responder	responder	Mann-Whitney U test	Cliff's delta	TRUE	-0.157385	-0.318269	0.0123106	0.0952391	0.98143	59	28	0	0	-0.0654964	-0.0143626	0.118644	0	0	0	0	0	0.0482074		0.0012314		0.945562		tacgly_r2v1_088_species_comp_diff.rds	none
species	CAG-269 sp000438255	responder_matsuda	non-responder	responder	Mann-Whitney U test	Cliff's delta	TRUE	-0.103511	-0.212379	0.00789534	0.17852	0.98143	59	28	0	0	0.00212066	-0.0135907	0.101695	0.0357143	0	0	0	0	0.0298043	0.00398615	0.0105108	0.00398615	0.0631665	0.00398615	tacgly_r2v1_088_species_comp_diff.rds	none
species	CAG-269 sp001916065	responder_matsuda	non-responder	responder	Mann-Whitney U test	Cliff's delta	TRUE	0.118644	-0.0897527	0.317088	0.187577	0.98143	59	28	0	0	0.0590351	0.0388205	0.0847458	0.25	0	0	0	0.000103541	0.403272	0.14931	0.11832	0.00181916	1.21183	0.226635	tacgly_r2v1_088_species_comp_diff.rds	none
species	CAG-273 sp000435755	responder_matsuda	non-responder	responder	Mann-Whitney U test	Cliff's delta	TRUE	0.104116	-0.0993242	0.299202	0.321174	0.98143	59	28	0	0	0.208396	-0.0181913	0.0677966	0.25	0	0	0	7.17644e-05	2.47451	0.000928095	0.000414496	0.000745784	5.89637	1.89746	tacgly_r2v1_088_species_comp_diff.rds	none
species	CAG-274 sp900545305	responder_matsuda	non-responder	responder	Mann-Whitney U test	Cliff's delta	TRUE	0.138015	-0.054752	0.320863	0.143455	0.98143	59	28	0	0	-0.00979708	0.00877551	0.0677966	0.178571	0	0	0	0	0.110551	0.00814295	0.0733831	0.00334365	0.175693	0.085374	tacgly_r2v1_088_species_comp_diff.rds	none
species	CAG-302 sp900543825	responder_matsuda	non-responder	responder	Mann-Whitney U test	Cliff's delta	TRUE	-0.090799	-0.266505	0.0907475	0.271912	0.98143	59	28	0	0	-0.122143	-0.153028	0.0338983	0.0357143	0	0	0	0	0.00106643	0.00071481	0.000845905	0.00071481	0.00128696	0.00071481	tacgly_r2v1_088_species_comp_diff.rds	none
species	CAG-303 sp000437755	responder_matsuda	non-responder	responder	Mann-Whitney U test	Cliff's delta	TRUE	0.108354	-0.0523162	0.263555	0.123944	0.98143	59	28	0	0	0.00419371	0.00599046	0.0677966	0.178571	0	0	0	0	0.0133925	0.000231087	0.00020698	0.000179077	0.0750427	0.0329636	tacgly_r2v1_088_species_comp_diff.rds	none
species	CAG-313 sp003539625	responder_matsuda	non-responder	responder	Mann-Whitney U test	Cliff's delta	TRUE	-0.0895884	-0.251844	0.077566	0.224775	0.98143	59	28	0	0	-0.000922727	-0.00371109	0.0338983	0.0357143	0	0	0	0	0.0208322	0.00101252	0.0106999	0.00101252	0.0309645	0.00101252	tacgly_r2v1_088_species_comp_diff.rds	none
species	CAG-314 sp000437915	responder_matsuda	non-responder	responder	Mann-Whitney U test	Cliff's delta	TRUE	-0.122276	-0.319394	0.0849843	0.292823	0.98143	59	28	0	0	0.00330089	-0.0227305	0.237288	0.107143	0	0	0	0	0.0133074	0.00207708	0.00110325	0.00135822	0.0437434	0.00890241	tacgly_r2v1_088_species_comp_diff.rds	none
species	CAG-317 sp000433535	responder_matsuda	non-responder	responder	Mann-Whitney U test	Cliff's delta	TRUE	-0.150121	-0.342668	0.0545294	0.164031	0.98143	59	28	0	0	0.0338081	-0.00395147	0.169492	0.0714286	0	0	0	0	0.0273748	0.00221751	0.0129474	0.00155443	0.120348	0.00288058	tacgly_r2v1_088_species_comp_diff.rds	none
species	CAG-345 sp000433315	responder_matsuda	non-responder	responder	Mann-Whitney U test	Cliff's delta	TRUE	-0.1023	-0.258427	0.0590344	0.243454	0.98143	59	28	0	0	-0.0010695	-0.00854207	0.0847458	0.0357143	0	0	0	0	0.00590038	0.000498013	0.000815974	0.000498013	0.0200263	0.000498013	tacgly_r2v1_088_species_comp_diff.rds	none
species	CAG-349 sp003539515	responder_matsuda	non-responder	responder	Mann-Whitney U test	Cliff's delta	TRUE	0.1023	-0.0902507	0.287479	0.267398	0.98143	59	28	0	0	-0.0131108	0.000851673	0.0847458	0.178571	0	0	0	0	0.00865665	0.00289626	0.000353619	0.0005841	0.0626003	0.00520658	tacgly_r2v1_088_species_comp_diff.rds	none
species	CAG-41 sp900066215	responder_matsuda	non-responder	responder	Mann-Whitney U test	Cliff's delta	TRUE	0.152542	-0.0926067	0.380255	0.252308	0.98143	59	28	-0.0409944	0.0255684	-0.00634176	0.0631605	0.440678	0.571429	-0.176771	-0.0509095	0.117345	0.114879	0.170831	0.102179	0.0489322	0.0493421	0.377318	0.236339	tacgly_r2v1_088_species_comp_diff.rds	none
species	CAG-448 sp003150135	responder_matsuda	non-responder	responder	Mann-Whitney U test	Cliff's delta	TRUE	-0.121065	-0.31591	0.0835775	0.22614	0.98143	59	28	0	0	0.00252039	0.00590647	0.101695	0.0714286	0	0	0	0	0.030876	0.233718	0.00775451	0.21407	0.0810864	0.253367	tacgly_r2v1_088_species_comp_diff.rds	none
species	CAG-465 sp000433755	responder_matsuda	non-responder	responder	Mann-Whitney U test	Cliff's delta	TRUE	-0.0859564	-0.210272	0.0410943	0.281907	0.98143	59	28	0	0	0.28511	-0.477445	0.0847458	0.0714286	0	0	0	0	2.81618	0.796373	0.904275	0.400081	5.82459	1.19266	tacgly_r2v1_088_species_comp_diff.rds	none
species	Catenibacillus sp900553975	responder_matsuda	non-responder	responder	Mann-Whitney U test	Cliff's delta	TRUE	-0.181598	-0.309098	-0.0476853	0.0279962	0.98143	59	28	0	0	0.00082189	-0.000568584	0.0847458	0.0357143	0	0	0	0	0.00276973	0.00615285	0.000131343	0.00615285	0.00407122	0.00615285	tacgly_r2v1_088_species_comp_diff.rds	none
species	Choladocola sp018223365	responder_matsuda	non-responder	responder	Mann-Whitney U test	Cliff's delta	TRUE	-0.25908	-0.481769	-0.00495818	0.0490994	0.98143	59	28	0	-0.000273156	0.00936363	-0.00543105	0.40678	0.178571	-0.00127238	-0.00601229	0.00251195	0	0.00985612	0.0199122	0.000882701	0.00426307	0.0282772	0.0342717	tacgly_r2v1_088_species_comp_diff.rds	none
species	Christensenella hongkongensis	responder_matsuda	non-responder	responder	Mann-Whitney U test	Cliff's delta	TRUE	0.112591	-0.0991808	0.314605	0.328393	0.98143	59	28	0	0	0.000171056	0.000523354	0.152542	0.214286	0	0	0	0	0.00206179	0.00271777	0.00136092	0.000636039	0.00420989	0.00903566	tacgly_r2v1_088_species_comp_diff.rds	none
species	Christensenella minuta	responder_matsuda	non-responder	responder	Mann-Whitney U test	Cliff's delta	TRUE	-0.220944	-0.449748	0.0350724	0.0833153	0.98143	59	28	0	0	0.0019199	-0.00120207	0.322034	0.214286	0	-0.00109344	0.000271343	0	0.00119302	0.000657198	0.000343042	0.000458202	0.00322604	0.00126841	tacgly_r2v1_088_species_comp_diff.rds	none
species	Citrobacter braakii	responder_matsuda	non-responder	responder	Mann-Whitney U test	Cliff's delta	TRUE	-0.110169	-0.220149	0.00257556	0.117768	0.98143	59	28	0	0	0.000196636	-0.00114681	0.118644	0.0357143	0	0	0	0	0.00103723	0.0126859	0.000557338	0.0126859	0.00235744	0.0126859	tacgly_r2v1_088_species_comp_diff.rds	none
species	Clostridium A leptum	responder_matsuda	non-responder	responder	Mann-Whitney U test	Cliff's delta	TRUE	0.262712	0.00927798	0.484433	0.048663	0.98143	59	28	-0.00401915	0.00693022	-0.0417092	0.0171069	0.372881	0.642857	-0.0260337	-0.00288672	0.0167926	0.0230333	0.0393852	0.0188151	0.0103083	0.00842083	0.0847794	0.0519324	tacgly_r2v1_088_species_comp_diff.rds	none
species	Clostridium AP scindens	responder_matsuda	non-responder	responder	Mann-Whitney U test	Cliff's delta	TRUE	-0.116223	-0.317338	0.0948973	0.321484	0.98143	59	28	0	0	0.00579731	-0.00179742	0.271186	0.142857	0	0	0.000352971	0	0.00110255	0.00307336	0.000551003	0.00217482	0.00280864	0.00439993	tacgly_r2v1_088_species_comp_diff.rds	none
species	Clostridium sp000435835	responder_matsuda	non-responder	responder	Mann-Whitney U test	Cliff's delta	TRUE	-0.184019	-0.411066	0.0645237	0.165703	0.98143	59	28	0	-0.000982582	0.0216823	-0.0448373	0.389831	0.321429	-0.00344794	-0.00553129	0.00638706	0.000995242	0.0140842	0.00508554	0.00423462	0.00138494	0.0564822	0.00817066	tacgly_r2v1_088_species_comp_diff.rds	none
species	Clostridium sp900539375	responder_matsuda	non-responder	responder	Mann-Whitney U test	Cliff's delta	TRUE	-0.102906	-0.248269	0.0469905	0.25305	0.98143	59	28	0	0	0.0036482	-0.0203864	0.101695	0.0714286	0	0	0	0	0.0103091	0.00828345	0.00544797	0.00454443	0.0578927	0.0120225	tacgly_r2v1_088_species_comp_diff.rds	none
species	Clostridium sp900540255	responder_matsuda	non-responder	responder	Mann-Whitney U test	Cliff's delta	TRUE	0.145278	-0.115202	0.387065	0.272213	0.98143	59	28	-0.00071629	0	0.00948109	0.00358564	0.271186	0.357143	-0.0182028	-0.00322609	0.00101431	0.00237719	0.0243626	0.0169842	0.00496537	0.00237719	0.0797729	0.0467365	tacgly_r2v1_088_species_comp_diff.rds	none
species	Congzhengia minquanensis	responder_matsuda	non-responder	responder	Mann-Whitney U test	Cliff's delta	TRUE	0.198547	-0.00243116	0.384109	0.0656861	0.98143	59	28	0	0	-0.00462201	0.0113726	0.135593	0.214286	0	0	0	0	0.00902904	0.0244171	0.00123074	0.00221858	0.0173861	0.107077	tacgly_r2v1_088_species_comp_diff.rds	none
species	Coprococcus A catus A	responder_matsuda	non-responder	responder	Mann-Whitney U test	Cliff's delta	TRUE	-0.145278	-0.381911	0.10923	0.274376	0.98143	59	28	0	-0.00902141	0.0238703	-0.00094239	0.457627	0.321429	-0.0220118	-0.0210808	0.0457533	0.0161865	0.0515669	0.0535577	0.0191998	0.0434765	0.125779	0.127797	tacgly_r2v1_088_species_comp_diff.rds	none
species	Coprococcus sp000154245	responder_matsuda	non-responder	responder	Mann-Whitney U test	Cliff's delta	TRUE	0.11138	-0.117509	0.329032	0.273645	0.98143	59	28	0	0	-0.0034611	-0.0201315	0.118644	0.285714	0	0	0	0.00022857	0.0193236	0.0027818	0.00204946	0.000290064	0.249827	0.172327	tacgly_r2v1_088_species_comp_diff.rds	none
species	Copromonas sp000435795	responder_matsuda	non-responder	responder	Mann-Whitney U test	Cliff's delta	TRUE	0.127119	-0.119958	0.359367	0.333573	0.98143	59	28	0	0	-0.0423196	0.0158189	0.237288	0.357143	-0.0368123	-0.0129123	0	0.00254963	0.0608481	0.0269012	0.0145821	0.00254963	0.111941	0.104718	tacgly_r2v1_088_species_comp_diff.rds	none
species	Copromonas sp900541255	responder_matsuda	non-responder	responder	Mann-Whitney U test	Cliff's delta	TRUE	0.173123	-0.0501354	0.379904	0.165897	0.98143	59	28	0	0	-0.0148136	0.0278354	0.20339	0.25	-0.000781449	0	0	5.73185e-05	0.00241579	0.00116569	0.000466487	0.000506514	0.00420022	0.00951589	tacgly_r2v1_088_species_comp_diff.rds	none
species	Corynebacterium durum	responder_matsuda	non-responder	responder	Mann-Whitney U test	Cliff's delta	TRUE	-0.123487	-0.344287	0.110257	0.327405	0.98143	59	28	0	0	0.000216592	-2.82831e-05	0.338983	0.25	0	-4.28585e-05	0.000463477	3.17215e-05	0.000692582	0.000537112	0.000468274	0.000516576	0.00131559	0.000667352	tacgly_r2v1_088_species_comp_diff.rds	none
species	Cryptobacterium curtum	responder_matsuda	non-responder	responder	Mann-Whitney U test	Cliff's delta	TRUE	-0.0811138	-0.218165	0.059075	0.326357	0.98143	59	28	0	0	1.5369e-05	-3.39918e-05	0.101695	0	0	0	0	0	0.000309826		0.000135165		0.000512554		tacgly_r2v1_088_species_comp_diff.rds	none
species	Cryptobacteroides sp000433355	responder_matsuda	non-responder	responder	Mann-Whitney U test	Cliff's delta	TRUE	0.153753	0.000873803	0.299609	0.045682	0.98143	59	28	0	0	-0.179614	0.269757	0.0508475	0.142857	0	0	0	0	0.00126551	0.764096	0.00116167	0.458275	1.14809	2.19412	tacgly_r2v1_088_species_comp_diff.rds	none
species	Dialister sp900541485	responder_matsuda	non-responder	responder	Mann-Whitney U test	Cliff's delta	TRUE	-0.113801	-0.32011	0.102812	0.32756	0.98143	59	28	0	0	-0.00190018	-6.00167e-05	0.254237	0.107143	0	0	6.49552e-05	0	0.000289852	0.00233389	0.000179436	0.00119958	0.000853264	0.0037874	tacgly_r2v1_088_species_comp_diff.rds	none
species	Diplocloster modestus	responder_matsuda	non-responder	responder	Mann-Whitney U test	Cliff's delta	TRUE	0.106538	-0.0829347	0.288576	0.310049	0.98143	59	28	0	0	6.80486e-06	0.000391427	0.152542	0.142857	0	0	0	0	0.00115844	0.00116945	0.000397643	0.000697937	0.00299515	0.0036392	tacgly_r2v1_088_species_comp_diff.rds	none
species	Dorea A longicatena B	responder_matsuda	non-responder	responder	Mann-Whitney U test	Cliff's delta	TRUE	-0.156174	-0.404987	0.114174	0.230358	0.98143	59	28	0	-0.000741629	0.00396108	-0.00498692	0.254237	0.285714	-0.00255155	-0.0295609	0.000661194	0.00080304	0.0397186	0.0334486	0.0119786	0.00142879	0.0879969	0.16958	tacgly_r2v1_088_species_comp_diff.rds	none
species	Dysosmobacter avistercoris	responder_matsuda	non-responder	responder	Mann-Whitney U test	Cliff's delta	TRUE	0.237288	-0.0111458	0.458131	0.0690075	0.98143	59	28	0	0	0.0072065	0.0685407	0.271186	0.321429	-0.00966162	0	8.54315e-05	0.000827228	0.0050574	0.00408868	0.00232317	0.00133182	0.0121789	0.0178194	tacgly_r2v1_088_species_comp_diff.rds	none
species	Dysosmobacter faecalis	responder_matsuda	non-responder	responder	Mann-Whitney U test	Cliff's delta	TRUE	0.130751	-0.119694	0.365551	0.326482	0.98143	59	28	-0.00147377	0.00118206	-0.00827102	-0.00311598	0.423729	0.535714	-0.0136093	-0.0049194	0.00793049	0.00896434	0.0115451	0.0088382	0.00299552	0.00416698	0.0333883	0.0141722	tacgly_r2v1_088_species_comp_diff.rds	none
species	Dysosmobacter pullicola	responder_matsuda	non-responder	responder	Mann-Whitney U test	Cliff's delta	TRUE	0.207022	-0.0308754	0.422721	0.0975605	0.98143	59	28	0	0	0.00139622	0.00125311	0.169492	0.214286	-0.0010096	0	0	0	0.00487937	0.00129818	0.00265702	0.000900261	0.005859	0.00165957	tacgly_r2v1_088_species_comp_diff.rds	none
species	Dysosmobacter sp001916835	responder_matsuda	non-responder	responder	Mann-Whitney U test	Cliff's delta	TRUE	0.145278	-0.126595	0.396851	0.271701	0.98143	59	28	0	0	-0.0116812	0.0801019	0.305085	0.428571	-0.0537609	-0.0207284	0.0109204	0.0859181	0.131318	0.176668	0.0311737	0.0667739	0.256793	0.417039	tacgly_r2v1_088_species_comp_diff.rds	none
species	Dysosmobacter sp004553545	responder_matsuda	non-responder	responder	Mann-Whitney U test	Cliff's delta	TRUE	0.154964	-0.0612564	0.357292	0.114628	0.98143	59	28	0	0	-0.0020338	0.00545115	0.0508475	0.214286	0	0	0	0	0.0155416	0.00331681	0.0100854	0.00204517	0.0594721	0.00998151	tacgly_r2v1_088_species_comp_diff.rds	none
species	Dysosmobacter sp900544105	responder_matsuda	non-responder	responder	Mann-Whitney U test	Cliff's delta	TRUE	-0.119249	-0.303091	0.0731498	0.23318	0.98143	59	28	0	0	-0.00012316	-0.00025436	0.101695	0.0357143	0	0	0	0	0.00112093	0.000352049	0.000918964	0.000352049	0.00142052	0.000352049	tacgly_r2v1_088_species_comp_diff.rds	none
species	Dysosmobacter sp900763685	responder_matsuda	non-responder	responder	Mann-Whitney U test	Cliff's delta	TRUE	0.101695	-0.0946555	0.290429	0.281018	0.98143	59	28	0	0	-0.00264927	-0.00512671	0.0169492	0.142857	0	0	0	0	0.0411124	0.00434372	0.0411124	0.00118918	0.0411124	0.0105937	tacgly_r2v1_088_species_comp_diff.rds	none
species	Dysosmobacter sp905200545	responder_matsuda	non-responder	responder	Mann-Whitney U test	Cliff's delta	TRUE	0.219128	-0.00267794	0.420384	0.0422196	0.98143	59	28	0	0	-0.0373248	0.0415398	0.0847458	0.25	0	0	0	0.000234633	0.0124633	0.0104141	0.000860556	0.00489247	0.0147659	0.0448714	tacgly_r2v1_088_species_comp_diff.rds	none
species	Dysosmobacter sp944387015	responder_matsuda	non-responder	responder	Mann-Whitney U test	Cliff's delta	TRUE	-0.163438	-0.395507	0.0882473	0.215716	0.98143	59	28	0	0	0.00151393	-0.0224269	0.423729	0.285714	-0.00304356	-0.00741912	0.00805912	0.000223888	0.00871249	0.0106539	0.00421839	0.000699689	0.030722	0.0407883	tacgly_r2v1_088_species_comp_diff.rds	none
species	Egerieisoma sp900543695	responder_matsuda	non-responder	responder	Mann-Whitney U test	Cliff's delta	TRUE	0.116223	0.000128704	0.229226	0.115296	0.98143	59	28	0	0	-0.00322282	3.04463e-05	0.0338983	0.0357143	0	0	0	0	0.00514825	0.000852497	0.00283007	0.000852497	0.00746643	0.000852497	tacgly_r2v1_088_species_comp_diff.rds	none
species	Eggerthella lenta	responder_matsuda	non-responder	responder	Mann-Whitney U test	Cliff's delta	TRUE	-0.16586	-0.398587	0.0869353	0.2132	0.98143	59	28	0	-0.000618284	0.00186741	-0.0217947	0.491525	0.25	-0.00882565	-0.00755195	0.00722083	0.000146078	0.00948985	0.00262336	0.000802986	0.000899049	0.0265972	0.0251166	tacgly_r2v1_088_species_comp_diff.rds	none
species	Eisenbergiella sp900555195	responder_matsuda	non-responder	responder	Mann-Whitney U test	Cliff's delta	TRUE	0.2046	-0.0262589	0.414741	0.101543	0.98143	59	28	0	0	-0.00555989	0.00641442	0.254237	0.285714	-0.00121615	0	3.94451e-06	0.000106193	0.00106779	0.00362202	0.00021729	0.000920208	0.00724427	0.0174752	tacgly_r2v1_088_species_comp_diff.rds	none
species	Ellagibacter isourolithinifaciens	responder_matsuda	non-responder	responder	Mann-Whitney U test	Cliff's delta	TRUE	-0.196731	-0.422586	0.0521292	0.109764	0.98143	59	28	0	0	0.0341388	-0.0299599	0.288136	0.214286	0	-0.0830485	0.00213569	0	0.105049	0.128239	0.0797236	0.0310051	0.315266	0.247872	tacgly_r2v1_088_species_comp_diff.rds	none
species	Enorma sp000333815	responder_matsuda	non-responder	responder	Mann-Whitney U test	Cliff's delta	TRUE	0.145278	-0.0348976	0.316308	0.123548	0.98143	59	28	0	0	0.00267355	0.000164336	0.0847458	0.178571	0	0	0	0	0.00863041	0.000838053	0.00829966	0.000830346	0.0144899	0.00108526	tacgly_r2v1_088_species_comp_diff.rds	none
species	Enterenecus sp900549885	responder_matsuda	non-responder	responder	Mann-Whitney U test	Cliff's delta	TRUE	0.154964	-0.102841	0.39326	0.243651	0.98143	59	28	-0.0007554	0.00026548	-0.00971049	-0.0211203	0.305085	0.5	-0.023362	-0.0139896	0.004028	0.0158275	0.0222852	0.0188997	0.00726938	0.00235099	0.0588352	0.0605178	tacgly_r2v1_088_species_comp_diff.rds	none
species	Enterocloster bolteae	responder_matsuda	non-responder	responder	Mann-Whitney U test	Cliff's delta	TRUE	0.238499	-0.0283452	0.473612	0.0730048	0.98143	59	28	-0.000307399	0	-0.0218326	0.00990042	0.305085	0.428571	-0.0163797	-0.00185911	0.00117142	0.00708338	0.00625378	0.0323315	0.00191334	0.00639084	0.0117432	0.11222	tacgly_r2v1_088_species_comp_diff.rds	none
species	Enterocloster lavalensis	responder_matsuda	non-responder	responder	Mann-Whitney U test	Cliff's delta	TRUE	0.169492	-0.0919236	0.40905	0.199194	0.98143	59	28	0	0	-0.00486111	-0.00220793	0.271186	0.464286	-0.00138285	-0.000203623	0.000513056	0.000875292	0.00309023	0.000970447	0.000908248	0.000589192	0.00809973	0.00278399	tacgly_r2v1_088_species_comp_diff.rds	none
species	Enterocloster sp900753815	responder_matsuda	non-responder	responder	Mann-Whitney U test	Cliff's delta	TRUE	-0.113801	-0.2845	0.0638914	0.227674	0.98143	59	28	0	0	-0.000798651	-0.00217303	0.0508475	0	0	0	0	0	0.000214226		0.000183993		0.000513643		tacgly_r2v1_088_species_comp_diff.rds	none
species	Enterococcus B lactis	responder_matsuda	non-responder	responder	Mann-Whitney U test	Cliff's delta	TRUE	-0.10109	-0.254325	0.0570968	0.221259	0.98143	59	28	0	0	0.0140941	0.000504911	0.0677966	0.0357143	0	0	0	0	0.186202	0.0204671	0.00893792	0.0204671	0.386493	0.0204671	tacgly_r2v1_088_species_comp_diff.rds	none
species	ER4 sp000765235	responder_matsuda	non-responder	responder	Mann-Whitney U test	Cliff's delta	TRUE	-0.128329	-0.3722	0.132116	0.335157	0.98143	59	28	0	-0.000666345	-0.0240265	-0.296091	0.423729	0.357143	-0.336463	-0.581097	0.290542	0.0931008	0.433735	0.499409	0.0986241	0.0931008	0.84835	0.703444	tacgly_r2v1_088_species_comp_diff.rds	none
species	ER4 sp900317525	responder_matsuda	non-responder	responder	Mann-Whitney U test	Cliff's delta	TRUE	-0.164649	-0.404243	0.0960899	0.211749	0.98143	59	28	0	-6.84667e-05	0.00414418	-0.0985494	0.389831	0.285714	-0.0196212	-0.12666	0.0571383	0.022666	0.136813	0.265422	0.0476889	0.153608	0.454333	0.354982	tacgly_r2v1_088_species_comp_diff.rds	none
species	Eubacterium F sp000433735	responder_matsuda	non-responder	responder	Mann-Whitney U test	Cliff's delta	TRUE	-0.13862	-0.346274	0.0819837	0.2408	0.98143	59	28	0	0	-0.00784884	0.00748128	0.271186	0.107143	0	0	0.00051326	0	0.0206426	0.0477824	0.00886158	0.0247309	0.0460286	0.177861	tacgly_r2v1_088_species_comp_diff.rds	none
species	Eubacterium F sp900539115	responder_matsuda	non-responder	responder	Mann-Whitney U test	Cliff's delta	TRUE	-0.128329	-0.36007	0.118327	0.26529	0.98143	59	28	0	0	0.0306642	0.0120056	0.152542	0.178571	0	-0.0129493	0	0	0.235311	0.273702	0.0571338	0.0889209	0.537168	0.311564	tacgly_r2v1_088_species_comp_diff.rds	none
species	Eubacterium G sp000432355	responder_matsuda	non-responder	responder	Mann-Whitney U test	Cliff's delta	TRUE	0.230024	-0.0146467	0.448705	0.0733269	0.98143	59	28	0	0	-0.0122552	0.00406063	0.220339	0.285714	-0.00554199	0	0	0.00398858	0.00300014	0.00941832	0.00100266	0.00651837	0.0115209	0.0257538	tacgly_r2v1_088_species_comp_diff.rds	none
species	Eubacterium I ramulus	responder_matsuda	non-responder	responder	Mann-Whitney U test	Cliff's delta	TRUE	0.241525	-0.0149636	0.468191	0.0676481	0.98143	59	28	0	0	0.000596361	0.0338043	0.288136	0.464286	-0.0399344	-0.0022928	0.00278218	0.0169513	0.0186028	0.0223532	0.0124744	0.0105218	0.0350465	0.0302452	tacgly_r2v1_088_species_comp_diff.rds	none
species	Eubacterium I sp900546495	responder_matsuda	non-responder	responder	Mann-Whitney U test	Cliff's delta	TRUE	-0.157385	-0.381515	0.0842229	0.15451	0.98143	59	28	0	0	-0.0139759	-0.000984296	0.135593	0.142857	0	-0.000743	0	0	0.0227701	0.0405021	0.0108114	0.00729392	0.0937884	0.107202	tacgly_r2v1_088_species_comp_diff.rds	none
species	Eubacterium N saphenum	responder_matsuda	non-responder	responder	Mann-Whitney U test	Cliff's delta	TRUE	-0.181598	-0.362965	0.0130258	0.0922902	0.98143	59	28	0	0	8.00376e-07	-0.00023445	0.237288	0.0714286	0	0	0	0	0.000486044	0.000401638	0.000402436	0.000205284	0.000907984	0.000597993	tacgly_r2v1_088_species_comp_diff.rds	none
species	Eubacterium R sp000434995	responder_matsuda	non-responder	responder	Mann-Whitney U test	Cliff's delta	TRUE	0.133172	-0.0647475	0.321011	0.217009	0.98143	59	28	0	0	0.0698199	-0.0507755	0.152542	0.357143	0	0	0	0.000914425	0.20261	0.0153621	0.00121714	0.000914425	0.459144	0.13546	tacgly_r2v1_088_species_comp_diff.rds	none
species	Evtepia excrementipullorum	responder_matsuda	non-responder	responder	Mann-Whitney U test	Cliff's delta	TRUE	0.121065	-0.104709	0.334973	0.288723	0.98143	59	28	0	0	-0.0160931	0.00222334	0.101695	0.178571	-0.000194381	0	0	0	0.103037	0.0362221	0.043704	0.0198793	0.14798	0.0891789	tacgly_r2v1_088_species_comp_diff.rds	none
species	Evtepia gabavorous	responder_matsuda	non-responder	responder	Mann-Whitney U test	Cliff's delta	TRUE	0.209443	-0.0211711	0.418896	0.0994145	0.98143	59	28	0	0	0.00141963	0.0252216	0.20339	0.285714	-0.0562189	0	0	0.0002912	0.168751	0.000996933	0.0642778	0.00042409	0.546359	0.0669057	tacgly_r2v1_088_species_comp_diff.rds	none
species	Extibacter hylemonae	responder_matsuda	non-responder	responder	Mann-Whitney U test	Cliff's delta	TRUE	-0.132567	-0.299897	0.0426777	0.15066	0.98143	59	28	0	0	-6.64745e-05	-0.000171495	0.0847458	0	0	0	0	0	0.000585074		0.000305617		0.000660478		tacgly_r2v1_088_species_comp_diff.rds	none
species	Faecalibacterium longum	responder_matsuda	non-responder	responder	Mann-Whitney U test	Cliff's delta	TRUE	-0.145278	-0.368048	0.0932643	0.275527	0.98143	59	28	0.00105508	-0.0569423	-0.0441928	-0.530834	0.525424	0.321429	-0.857358	-0.552546	1.09705	0.0800616	1.0035	0.400929	0.35868	0.250859	2.31622	0.566734	tacgly_r2v1_088_species_comp_diff.rds	none
species	Faecalibacterium prausnitzii D	responder_matsuda	non-responder	responder	Mann-Whitney U test	Cliff's delta	TRUE	-0.151332	-0.386533	0.102352	0.256084	0.98143	59	28	0	-0.0679447	-0.16754	-0.543771	0.491525	0.357143	-0.526409	-0.809298	0.890152	0.391263	0.968051	1.16388	0.482984	0.391263	2.71637	1.90853	tacgly_r2v1_088_species_comp_diff.rds	none
species	Faecalibacterium prausnitzii E	responder_matsuda	non-responder	responder	Mann-Whitney U test	Cliff's delta	TRUE	0.176755	-0.0471002	0.383706	0.117689	0.98143	59	28	0	0	0.0411652	-0.012098	0.152542	0.321429	0	0	0	0.000773964	0.0015853	0.00219986	0.00101937	0.000852775	0.00713233	0.17223	tacgly_r2v1_088_species_comp_diff.rds	none
species	Faecalibacterium sp900758465	responder_matsuda	non-responder	responder	Mann-Whitney U test	Cliff's delta	TRUE	-0.153753	-0.389157	0.100501	0.246466	0.98143	59	28	0	0	0.161804	-0.657389	0.440678	0.321429	-0.007214	-0.094787	0.0472232	0.0106633	0.0781942	0.0546126	0.00858401	0.0299651	0.477297	0.295573	tacgly_r2v1_088_species_comp_diff.rds	none
species	Faecivicinus sp900553265	responder_matsuda	non-responder	responder	Mann-Whitney U test	Cliff's delta	TRUE	0.188862	-0.0451213	0.403201	0.11274	0.98143	59	28	0	0	0.00137976	0.00107573	0.135593	0.285714	-0.000789507	0	0	0.00129787	0.0117504	0.00427714	0.00292477	0.00259993	0.0293171	0.00744586	tacgly_r2v1_088_species_comp_diff.rds	none
species	Faecousia sp000434635	responder_matsuda	non-responder	responder	Mann-Whitney U test	Cliff's delta	TRUE	0.257869	0.0187275	0.469103	0.0465672	0.98143	59	28	0	0	-0.0397204	0.014151	0.237288	0.392857	-0.0353719	0	0	0.0223606	0.0991087	0.0552155	0.0228549	0.0114314	0.393367	0.0784884	tacgly_r2v1_088_species_comp_diff.rds	none
species	Faecousia sp000435995	responder_matsuda	non-responder	responder	Mann-Whitney U test	Cliff's delta	TRUE	0.144673	-0.0978804	0.371003	0.239568	0.98143	59	28	0	0	-0.0469341	0.0111867	0.20339	0.357143	0	0	0	0.000357497	0.0280732	0.00128446	0.0146959	0.000357497	0.087187	0.0916109	tacgly_r2v1_088_species_comp_diff.rds	none
species	Faecousia sp003525905	responder_matsuda	non-responder	responder	Mann-Whitney U test	Cliff's delta	TRUE	0.152542	-0.114307	0.398861	0.252187	0.98143	59	28	-0.000265153	0.00283911	-0.0267616	-0.014997	0.389831	0.571429	-0.0766269	-0.0504015	0.039296	0.0785279	0.0733645	0.0639449	0.0105406	0.00888299	0.218011	0.13649	tacgly_r2v1_088_species_comp_diff.rds	none
species	Faecousia sp900547405	responder_matsuda	non-responder	responder	Mann-Whitney U test	Cliff's delta	TRUE	-0.110169	-0.206224	-0.0120116	0.0990901	0.98143	59	28	0	0	-4.86377e-05	-0.00208895	0.0169492	0	0	0	0	0	0.00454997		0.00454997		0.00454997		tacgly_r2v1_088_species_comp_diff.rds	none
species	Feifania hominis	responder_matsuda	non-responder	responder	Mann-Whitney U test	Cliff's delta	TRUE	0.160412	-0.0695398	0.374176	0.197011	0.98143	59	28	0	0	-0.000541596	0.000230707	0.169492	0.178571	-0.00097322	0	0	0	0.001959	0.00217224	0.000860253	0.00125184	0.00522311	0.00352042	tacgly_r2v1_088_species_comp_diff.rds	none
species	Fimisoma sp000435715	responder_matsuda	non-responder	responder	Mann-Whitney U test	Cliff's delta	TRUE	0.190678	-0.0480653	0.408812	0.146944	0.98143	59	28	0	0	-0.0363927	-0.00283807	0.271186	0.321429	-0.0408039	-0.00152775	0.000249772	0.000312348	0.00811408	0.00372209	0.00272009	0.000951921	0.0836239	0.00809394	tacgly_r2v1_088_species_comp_diff.rds	none
species	Fimisoma sp900540145	responder_matsuda	non-responder	responder	Mann-Whitney U test	Cliff's delta	TRUE	-0.175545	-0.36722	0.0304325	0.123964	0.98143	59	28	0	0	-0.035064	-0.0378921	0.237288	0.0357143	0	0	0	0	0.00213627	0.00173343	0.000857087	0.00173343	0.0150793	0.00173343	tacgly_r2v1_088_species_comp_diff.rds	none
species	Flemingibacterium sp900546315	responder_matsuda	non-responder	responder	Mann-Whitney U test	Cliff's delta	TRUE	-0.122881	-0.358897	0.127904	0.335474	0.98143	59	28	0	0	0.00109363	-0.00148444	0.288136	0.25	-6.57012e-05	-0.00551829	6.31439e-05	0.000517082	0.00466398	0.00430326	0.0011584	0.00333962	0.0136694	0.0384357	tacgly_r2v1_088_species_comp_diff.rds	none
species	Fumia hMGS.04802	responder_matsuda	non-responder	responder	Mann-Whitney U test	Cliff's delta	TRUE	0.144068	-0.096688	0.368897	0.24154	0.98143	59	28	0	0	-0.00373241	0.00206917	0.186441	0.285714	-0.000170233	0	0	0.000497208	0.00252504	0.00103918	0.000434323	0.000622121	0.00447068	0.00435911	tacgly_r2v1_088_species_comp_diff.rds	none
species	Fusicatenibacter saccharivorans	responder_matsuda	non-responder	responder	Mann-Whitney U test	Cliff's delta	TRUE	-0.230024	-0.443974	0.00873874	0.084301	0.98143	59	28	0	-0.0657497	0.117682	-0.410344	0.491525	0.285714	-0.399457	-0.422819	0.467801	0.0128704	0.4686	0.186982	0.195595	0.0753598	1.10166	0.440369	tacgly_r2v1_088_species_comp_diff.rds	none
species	Gabonibacter massiliensis	responder_matsuda	non-responder	responder	Mann-Whitney U test	Cliff's delta	TRUE	-0.107748	-0.265803	0.0559471	0.219255	0.98143	59	28	0	0	0.0011234	3.25336e-05	0.118644	0.0357143	0	0	0	0	0.00134257	0.00247025	0.000934491	0.00247025	0.016212	0.00247025	tacgly_r2v1_088_species_comp_diff.rds	none
species	Gallacutalibacter A hMGS.04728	responder_matsuda	non-responder	responder	Mann-Whitney U test	Cliff's delta	TRUE	0.12954	-0.0807047	0.328748	0.251539	0.98143	59	28	0	0	-0.00241426	0.00447515	0.152542	0.142857	0	0	0	0	0.000701502	0.0203824	0.000226843	0.0100381	0.00156763	0.0428819	tacgly_r2v1_088_species_comp_diff.rds	none
species	Gallalistipes aquisgranensis	responder_matsuda	non-responder	responder	Mann-Whitney U test	Cliff's delta	TRUE	0.126513	-0.0297168	0.27671	0.149171	0.98143	59	28	0	0	-0.000415932	0.0127013	0.0508475	0.0714286	0	0	0	0	0.0010499	0.17841	0.000688429	0.089341	0.00252603	0.267479	tacgly_r2v1_088_species_comp_diff.rds	none
species	Gallibacter brachus	responder_matsuda	non-responder	responder	Mann-Whitney U test	Cliff's delta	TRUE	-0.14891	-0.364566	0.0819055	0.217563	0.98143	59	28	0	0	7.52595e-05	-4.29209e-05	0.322034	0.178571	0	0	7.90744e-05	0	0.000334475	0.000284662	0.000124335	8.40896e-05	0.000682459	0.000691663	tacgly_r2v1_088_species_comp_diff.rds	none
species	Galloscillospira B sp944376235	responder_matsuda	non-responder	responder	Mann-Whitney U test	Cliff's delta	TRUE	0.0847458	-0.062158	0.228055	0.28874	0.98143	59	28	0	0	-0.000433194	3.33164e-05	0.0508475	0.0714286	0	0	0	0	0.000365143	0.000474292	0.000188138	0.000410353	0.00074746	0.00053823	tacgly_r2v1_088_species_comp_diff.rds	none
species	Geddesella stercoravicola	responder_matsuda	non-responder	responder	Mann-Whitney U test	Cliff's delta	TRUE	-0.173729	-0.360734	0.0267054	0.147501	0.98143	59	28	0	0	0.00167631	-0.00205357	0.288136	0.107143	0	0	0.000473857	0	0.00755518	0.00126631	0.00222594	0.00110723	0.0115592	0.00345378	tacgly_r2v1_088_species_comp_diff.rds	none
species	Gemella morbillorum	responder_matsuda	non-responder	responder	Mann-Whitney U test	Cliff's delta	TRUE	-0.14891	-0.332106	0.0451105	0.149769	0.98143	59	28	0	0	0.000112939	7.47782e-05	0.20339	0.0714286	0	0	0	0	0.000518168	0.00164206	0.000175064	0.00133465	0.00115851	0.00194947	tacgly_r2v1_088_species_comp_diff.rds	none
species	Gemella sanguinis	responder_matsuda	non-responder	responder	Mann-Whitney U test	Cliff's delta	TRUE	-0.20339	-0.435674	0.0542928	0.121838	0.98143	59	28	0	0	0.000360611	-0.000614959	0.372881	0.25	-0.00019297	-0.000537467	0.000374478	6.14452e-05	0.000808872	0.000548129	0.000307465	0.00048934	0.00248447	0.00153061	tacgly_r2v1_088_species_comp_diff.rds	none
species	Gemmiger A hMGS.05345	responder_matsuda	non-responder	responder	Mann-Whitney U test	Cliff's delta	TRUE	0.0932203	-0.0422756	0.225349	0.206538	0.98143	59	28	0	0	-0.000600339	-0.00167042	0	0.0714286	0	0	0	0		0.00036051		0.000353967		0.000367052	tacgly_r2v1_088_species_comp_diff.rds	none
species	Gemmiger faecavium	responder_matsuda	non-responder	responder	Mann-Whitney U test	Cliff's delta	TRUE	0.111985	-0.0721767	0.288763	0.244999	0.98143	59	28	0	0	-8.7547e-05	0.000816071	0.118644	0.142857	0	0	0	0	0.00360908	0.00582417	0.00142079	0.00456125	0.00391651	0.00703173	tacgly_r2v1_088_species_comp_diff.rds	none
species	Gemmiger variabilis B	responder_matsuda	non-responder	responder	Mann-Whitney U test	Cliff's delta	TRUE	-0.106538	-0.234906	0.0254837	0.211394	0.98143	59	28	0	0	0.000458866	-0.00124546	0.0847458	0.0714286	0	0	0	0	0.000682016	0.000525109	0.000518255	0.000459114	0.0059538	0.000591103	tacgly_r2v1_088_species_comp_diff.rds	none
species	Gordonibacter urolithinfaciens	responder_matsuda	non-responder	responder	Mann-Whitney U test	Cliff's delta	TRUE	0.215496	-0.0138103	0.423269	0.088759	0.98143	59	28	0	0	0.037664	0.00103754	0.237288	0.178571	-0.00115122	0	0	0	0.00114668	0.00418914	0.000537813	0.00218957	0.015672	0.00477105	tacgly_r2v1_088_species_comp_diff.rds	none
species	Granulicatella adiacens A	responder_matsuda	non-responder	responder	Mann-Whitney U test	Cliff's delta	TRUE	-0.180387	-0.342431	-0.00792256	0.0986697	0.98143	59	28	0	0	0.000514987	-6.64915e-05	0.237288	0.0714286	0	0	0	0	0.000890912	0.000922491	0.00084562	0.000880423	0.00203645	0.000964559	tacgly_r2v1_088_species_comp_diff.rds	none
species	Granulicatella sp001071995	responder_matsuda	non-responder	responder	Mann-Whitney U test	Cliff's delta	TRUE	-0.18523	-0.359571	0.00160727	0.0731884	0.98143	59	28	0	0	0.00022755	2.64377e-05	0.237288	0.142857	0	0	0	0	0.000529306	0.000478561	0.000293416	0.000428003	0.000800929	0.000861063	tacgly_r2v1_088_species_comp_diff.rds	none
species	Harryflintia acetispora	responder_matsuda	non-responder	responder	Mann-Whitney U test	Cliff's delta	TRUE	0.230024	-0.0138174	0.448042	0.077293	0.98143	59	28	0	0	-0.00237881	-1.38857e-05	0.20339	0.25	-0.00277863	-0.000180788	0	5.81687e-05	0.00238289	0.00188886	0.00102856	0.00106811	0.00844388	0.00328044	tacgly_r2v1_088_species_comp_diff.rds	none
species	HGM11501 sp900766735	responder_matsuda	non-responder	responder	Mann-Whitney U test	Cliff's delta	TRUE	0.105932	-0.0635895	0.269512	0.168576	0.98143	59	28	0	0	-0.00199196	-0.00105361	0.0508475	0.142857	0	0	0	0	0.00335019	0.0117724	0.00283004	0.0100114	0.00708229	0.0168014	tacgly_r2v1_088_species_comp_diff.rds	none
species	HGM11514 sp900757255	responder_matsuda	non-responder	responder	Mann-Whitney U test	Cliff's delta	TRUE	0.117433	-0.11296	0.335843	0.330856	0.98143	59	28	0	0	-0.0200956	0.0036853	0.152542	0.178571	-0.00048581	0	0	0	0.00194114	0.00107126	0.000179524	0.000508806	0.00918269	0.00649415	tacgly_r2v1_088_species_comp_diff.rds	none
species	HGM12669 sp900761935	responder_matsuda	non-responder	responder	Mann-Whitney U test	Cliff's delta	TRUE	-0.125303	-0.331531	0.0923546	0.289008	0.98143	59	28	0	0	0.0063563	-0.000799839	0.271186	0.142857	0	0	0.000265929	0	0.0142826	0.00138499	0.00520247	0.000586359	0.0326394	0.0101989	tacgly_r2v1_088_species_comp_diff.rds	none
species	HGM13006 sp905201305	responder_matsuda	non-responder	responder	Mann-Whitney U test	Cliff's delta	TRUE	-0.202179	-0.399106	0.0125773	0.0641943	0.98143	59	28	0	0	-0.0014813	0.00101673	0.135593	0.0357143	0	-0.000311079	0	0	0.000283501	0.0352132	0.000182308	0.0352132	0.00412007	0.0352132	tacgly_r2v1_088_species_comp_diff.rds	none
species	HGM14224 sp900761905	responder_matsuda	non-responder	responder	Mann-Whitney U test	Cliff's delta	TRUE	0.15799	-0.0847542	0.383032	0.208203	0.98143	59	28	0	0	-5.08297e-06	0.00244679	0.186441	0.25	-0.00030894	0	0	6.59689e-05	0.00509038	0.00318681	0.00134123	0.00132381	0.00778341	0.0124689	tacgly_r2v1_088_species_comp_diff.rds	none
species	Holdemanella porci A	responder_matsuda	non-responder	responder	Mann-Whitney U test	Cliff's delta	TRUE	-0.113801	-0.310868	0.0926462	0.206232	0.98143	59	28	0	0	0.00832738	0.054343	0.0508475	0.142857	0	-0.000939758	0	0	0.219056	0.150591	0.11112	0.00988474	0.269905	0.908799	tacgly_r2v1_088_species_comp_diff.rds	none
species	Holdemanella sp900556915	responder_matsuda	non-responder	responder	Mann-Whitney U test	Cliff's delta	TRUE	-0.116223	-0.300753	0.0766961	0.172771	0.98143	59	28	0	0	-1.71908e-06	-0.0458482	0.0677966	0.0714286	0	0	0	0	0.0658745	0.233522	0.0237584	0.122142	0.569447	0.344902	tacgly_r2v1_088_species_comp_diff.rds	none
species	Holdemania sp900120005	responder_matsuda	non-responder	responder	Mann-Whitney U test	Cliff's delta	TRUE	-0.226998	-0.431312	-0.000535306	0.0508345	0.98143	59	28	0	0	-0.00467666	-0.00935754	0.237288	0.107143	0	-0.00181406	0	0	0.00885667	0.00200524	0.00210785	0.00146829	0.0190542	0.0126275	tacgly_r2v1_088_species_comp_diff.rds	none
species	Hungatella effluvii	responder_matsuda	non-responder	responder	Mann-Whitney U test	Cliff's delta	TRUE	0.193099	-0.0657488	0.427597	0.144027	0.98143	59	28	0	0	0.00415617	0.00123657	0.322034	0.428571	-0.00197303	-1.42943e-05	0.000324687	0.00115009	0.00272313	0.00215134	0.000410426	0.000767803	0.00938676	0.00834516	tacgly_r2v1_088_species_comp_diff.rds	none
species	Hydrogeniiclostridium mannosilyticum	responder_matsuda	non-responder	responder	Mann-Whitney U test	Cliff's delta	TRUE	-0.207022	-0.434115	0.044811	0.115871	0.98143	59	28	0	-6.34005e-05	-0.00260381	-0.0226098	0.322034	0.178571	-0.00231475	-0.010571	0.000613572	0	0.000957931	0.00013934	0.000794495	0.000102173	0.00304116	0.00152463	tacgly_r2v1_088_species_comp_diff.rds	none
species	Instestinimonas A gabonensis	responder_matsuda	non-responder	responder	Mann-Whitney U test	Cliff's delta	TRUE	0.173123	-0.0769841	0.402733	0.190255	0.98143	59	28	-3.32014e-05	0	-0.00251148	-0.00076377	0.254237	0.357143	-0.00640866	-0.00074078	0.000148893	0.00148258	0.00391772	0.00262391	0.00295341	0.00148258	0.0114221	0.00376854	tacgly_r2v1_088_species_comp_diff.rds	none
species	Intestinibacillus massiliensis	responder_matsuda	non-responder	responder	Mann-Whitney U test	Cliff's delta	TRUE	-0.112591	-0.2327	0.0109017	0.127106	0.98143	59	28	0	0	2.63544e-05	-0.000193834	0.0847458	0.0714286	0	0	0	0	0.000182029	0.00016514	6.76409e-05	0.000107762	0.000588988	0.000222518	tacgly_r2v1_088_species_comp_diff.rds	none
species	Intestinibacter bartlettii	responder_matsuda	non-responder	responder	Mann-Whitney U test	Cliff's delta	TRUE	0.154964	-0.117889	0.40606	0.244502	0.98143	59	28	0	0.00321532	0.000484039	0.0429645	0.423729	0.5	-0.0135995	-0.00623648	0.015147	0.0462723	0.0208614	0.0496351	0.00749344	0.0203289	0.125076	0.207555	tacgly_r2v1_088_species_comp_diff.rds	none
species	Intestinibacter sp900540355	responder_matsuda	non-responder	responder	Mann-Whitney U test	Cliff's delta	TRUE	0.195521	-0.0776444	0.441379	0.132276	0.98143	59	28	0	0	0.0151435	0.0266212	0.271186	0.464286	-0.00155703	-0.000353452	0.000836459	0.0556483	0.0302845	0.0718447	0.00450599	0.014959	0.0797903	0.108897	tacgly_r2v1_088_species_comp_diff.rds	none
species	Intestinimonas massiliensis	responder_matsuda	non-responder	responder	Mann-Whitney U test	Cliff's delta	TRUE	0.170702	-0.0849902	0.405301	0.194806	0.98143	59	28	-0.000177125	0	-0.00373103	0.00503725	0.220339	0.321429	-0.00744052	-0.00122006	0	0.000266475	0.00690007	0.00461249	0.00373153	0.000685883	0.0369158	0.00836046	tacgly_r2v1_088_species_comp_diff.rds	none
species	Intestinimonas pullistercoris	responder_matsuda	non-responder	responder	Mann-Whitney U test	Cliff's delta	TRUE	0.211864	-0.043445	0.441198	0.102017	0.98143	59	28	0	0	-0.00695224	0.00374914	0.220339	0.285714	-0.000745435	-7.98423e-05	0	0.000447848	0.000625465	0.00183444	0.000267526	0.000517562	0.00120591	0.00445001	tacgly_r2v1_088_species_comp_diff.rds	none
species	Intestinimonas stercoravium	responder_matsuda	non-responder	responder	Mann-Whitney U test	Cliff's delta	TRUE	-0.146489	-0.277973	-0.00961668	0.0569217	0.98143	59	28	0	0	-5.89081e-05	-0.000210846	0.0677966	0	0	0	0	0	0.000200233		0.000144588		0.000325211		tacgly_r2v1_088_species_comp_diff.rds	none
species	JAGTTR01 sp018223385	responder_matsuda	non-responder	responder	Mann-Whitney U test	Cliff's delta	TRUE	0.151332	-0.126687	0.407307	0.248904	0.98143	59	28	0	0	-0.00492954	0.00272674	0.254237	0.428571	-0.00775214	-0.00460185	0.000769749	0.0142556	0.00600699	0.0170213	0.00532857	0.00587099	0.011618	0.0313323	tacgly_r2v1_088_species_comp_diff.rds	none
species	JAGZLR01 sp018364635	responder_matsuda	non-responder	responder	Mann-Whitney U test	Cliff's delta	TRUE	0.0774818	-0.0357903	0.188788	0.313922	0.98143	59	28	0	0	-0.000243706	-0.00049331	0.0338983	0.0357143	0	0	0	0	0.0022991	0.000472009	0.00117322	0.000472009	0.00342498	0.000472009	tacgly_r2v1_088_species_comp_diff.rds	none
species	JAHZGC01 hMGS.05639	responder_matsuda	non-responder	responder	Mann-Whitney U test	Cliff's delta	TRUE	-0.106538	-0.252686	0.044364	0.211394	0.98143	59	28	0	0	0.000333931	2.28481e-05	0.118644	0.0714286	0	0	0	0	0.0014475	0.00555589	0.000927371	0.00522524	0.00499372	0.00588653	tacgly_r2v1_088_species_comp_diff.rds	none
species	JAHZIE01 sp019419895	responder_matsuda	non-responder	responder	Mann-Whitney U test	Cliff's delta	TRUE	0.199758	-0.0458434	0.422586	0.0883829	0.98143	59	28	0	0	-0.0019945	-0.000185639	0.0508475	0.25	-0.00109951	-1.82661e-06	0	1.8811e-05	0.00411358	0.00251297	0.00211261	0.00152145	0.0117922	0.00324908	tacgly_r2v1_088_species_comp_diff.rds	none
species	Klebsiella pneumoniae	responder_matsuda	non-responder	responder	Mann-Whitney U test	Cliff's delta	TRUE	0.113801	-0.0676291	0.287946	0.168512	0.98143	59	28	0	0	-0.322582	0.0479549	0.0338983	0.142857	0	0	0	0	1.19947	0.275234	0.601748	0.01117	1.79718	0.615913	tacgly_r2v1_088_species_comp_diff.rds	none
species	Lachnoanaerobaculum orale	responder_matsuda	non-responder	responder	Mann-Whitney U test	Cliff's delta	TRUE	-0.142857	-0.267143	-0.0138963	0.0633529	0.98143	59	28	0	0	0.000116956	1.2218e-05	0.0847458	0.0714286	0	0	0	0	0.000877155	0.00102625	0.0004876	0.00101618	0.00215402	0.00103631	tacgly_r2v1_088_species_comp_diff.rds	none
species	Lachnoclostridium A avicola	responder_matsuda	non-responder	responder	Mann-Whitney U test	Cliff's delta	TRUE	-0.130751	-0.306524	0.0536455	0.174656	0.98143	59	28	0	0	6.13981e-05	0.000374089	0.152542	0.0714286	0	0	0	0	0.00193044	0.0529191	0.00103808	0.0386119	0.00440812	0.0672264	tacgly_r2v1_088_species_comp_diff.rds	none
species	Lachnoclostridium A edouardi	responder_matsuda	non-responder	responder	Mann-Whitney U test	Cliff's delta	TRUE	0.118039	-0.0840808	0.310829	0.237959	0.98143	59	28	0	0	-0.0013464	-0.000823101	0.0677966	0.142857	0	0	0	0	0.00256293	0.00175819	0.000877097	0.00141836	0.00456177	0.00341936	tacgly_r2v1_088_species_comp_diff.rds	none
species	Lachnoclostridium B monacensis	responder_matsuda	non-responder	responder	Mann-Whitney U test	Cliff's delta	TRUE	-0.157385	-0.343226	0.0403146	0.133716	0.98143	59	28	0	0	0.000814608	3.94181e-05	0.20339	0.0714286	0	0	0	0	0.000655512	0.00538696	0.000195562	0.00277437	0.00446063	0.00799955	tacgly_r2v1_088_species_comp_diff.rds	none
species	Lachnoclostridium B sp000765215	responder_matsuda	non-responder	responder	Mann-Whitney U test	Cliff's delta	TRUE	-0.107748	-0.284864	0.076482	0.272635	0.98143	59	28	0	0	0.000183679	8.80781e-05	0.135593	0.0357143	0	0	0	0	0.000591441	0.00540823	0.000215353	0.00540823	0.00214605	0.00540823	tacgly_r2v1_088_species_comp_diff.rds	none
species	Lachnospira eligens A	responder_matsuda	non-responder	responder	Mann-Whitney U test	Cliff's delta	TRUE	0.128329	-0.133678	0.373569	0.335157	0.98143	59	28	0	0.00068582	-0.25595	0.0953251	0.389831	0.535714	-0.410893	-0.237039	0.0427979	0.164496	0.142227	0.139489	0.0184599	0.00242746	0.326001	0.409189	tacgly_r2v1_088_species_comp_diff.rds	none
species	Lachnospira sp900316325	responder_matsuda	non-responder	responder	Mann-Whitney U test	Cliff's delta	TRUE	0.168886	-0.0975857	0.412763	0.197378	0.98143	59	28	0	0	-0.0501133	0.0369954	0.288136	0.392857	-0.0569661	-0.000800735	0.000448003	0.0277098	0.0487344	0.0831368	0.00353008	0.0150066	0.107419	0.382497	tacgly_r2v1_088_species_comp_diff.rds	none
species	Lacticaseibacillus paracasei	responder_matsuda	non-responder	responder	Mann-Whitney U test	Cliff's delta	TRUE	-0.132567	-0.366253	0.11685	0.302044	0.98143	59	28	0	0	0.0026684	0.00111783	0.305085	0.178571	-0.000325013	-0.000534369	0.000440749	0	0.00184353	0.00155392	0.000812639	0.000866112	0.00661832	0.00230521	tacgly_r2v1_088_species_comp_diff.rds	none
species	Lactiplantibacillus plantarum	responder_matsuda	non-responder	responder	Mann-Whitney U test	Cliff's delta	TRUE	-0.230024	-0.422169	-0.0180994	0.0417451	0.98143	59	28	0	0	0.0235843	-0.00397452	0.20339	0.0714286	0	-0.00035514	0	0	0.00438401	0.0312549	0.000962687	0.0158251	0.00548464	0.0466847	tacgly_r2v1_088_species_comp_diff.rds	none
species	Lactococcus cremoris	responder_matsuda	non-responder	responder	Mann-Whitney U test	Cliff's delta	TRUE	-0.171913	-0.386006	0.0597527	0.185687	0.98143	59	28	0	0	0.00837215	-0.000276177	0.423729	0.214286	-0.000353167	-0.000137427	0.00164951	0	0.00262556	0.000858171	0.00108234	0.000607793	0.00996	0.00268702	tacgly_r2v1_088_species_comp_diff.rds	none
species	Lactonifactor sp009677585	responder_matsuda	non-responder	responder	Mann-Whitney U test	Cliff's delta	TRUE	0.123487	-0.125045	0.357436	0.318119	0.98143	59	28	0	0	-0.000261943	1.80056e-05	0.169492	0.25	-0.000131129	0	0	1.99501e-05	0.000554953	0.000206035	0.000103108	0.000132569	0.00201482	0.000594073	tacgly_r2v1_088_species_comp_diff.rds	none
species	Lancefieldella rimae	responder_matsuda	non-responder	responder	Mann-Whitney U test	Cliff's delta	TRUE	-0.171913	-0.363915	0.0341042	0.128089	0.98143	59	28	0	0	0.000256974	-4.14621e-05	0.254237	0.107143	0	0	2.60076e-05	0	0.000468286	0.000370219	0.000231736	0.000338527	0.000909778	0.000600431	tacgly_r2v1_088_species_comp_diff.rds	none
species	Lawsonibacter sp000177015	responder_matsuda	non-responder	responder	Mann-Whitney U test	Cliff's delta	TRUE	-0.163438	-0.371636	0.0604122	0.129748	0.98143	59	28	0	0	-0.0611039	-0.0279207	0.101695	0.0714286	0	-0.00187456	0	0	0.0265168	0.0317964	0.00474803	0.0161015	0.0449726	0.0474912	tacgly_r2v1_088_species_comp_diff.rds	none
species	Lawsonibacter sp014287875	responder_matsuda	non-responder	responder	Mann-Whitney U test	Cliff's delta	TRUE	0.161017	-0.0923255	0.39478	0.218191	0.98143	59	28	0	0	0.00516398	0.00172014	0.271186	0.392857	-0.00221988	-0.000752506	0.000136557	0.00167392	0.0028151	0.00252119	0.00157262	0.00122657	0.0173927	0.00921747	tacgly_r2v1_088_species_comp_diff.rds	none
species	Lawsonibacter sp900766145	responder_matsuda	non-responder	responder	Mann-Whitney U test	Cliff's delta	TRUE	0.130145	-0.0399129	0.292876	0.137842	0.98143	59	28	0	0	0.00117134	0.000138939	0.101695	0.178571	0	0	0	0	0.000833521	0.000383734	0.000266405	0.000237452	0.00204615	0.000393487	tacgly_r2v1_088_species_comp_diff.rds	none
species	Lentihominibacter sp905193765	responder_matsuda	non-responder	responder	Mann-Whitney U test	Cliff's delta	TRUE	0.119855	-0.123137	0.349288	0.266538	0.98143	59	28	0	0	0.000135787	0.00143141	0.0677966	0.25	0	0	0	0.000127111	0.00340554	0.00515935	0.00167887	0.00229259	0.0166261	0.0131178	tacgly_r2v1_088_species_comp_diff.rds	none
species	Leuconostoc carnosum	responder_matsuda	non-responder	responder	Mann-Whitney U test	Cliff's delta	TRUE	-0.244552	-0.42857	-0.041053	0.0353875	0.98143	59	28	0	0	0.00152455	-0.00280601	0.20339	0.0357143	0	-0.000225015	0	0	0.00119759	0.000663606	0.000209272	0.000663606	0.00280166	0.000663606	tacgly_r2v1_088_species_comp_diff.rds	none
species	Ligaoa zhengdingensis	responder_matsuda	non-responder	responder	Mann-Whitney U test	Cliff's delta	TRUE	0.13862	-0.112837	0.373389	0.283378	0.98143	59	28	0	0	0.00033047	0.00167691	0.237288	0.285714	-0.000582385	-2.4217e-05	0	0.000205464	0.00297072	0.00321112	0.00125824	0.00134337	0.00694521	0.00511937	tacgly_r2v1_088_species_comp_diff.rds	none
species	Limiplasma merdipullorum	responder_matsuda	non-responder	responder	Mann-Whitney U test	Cliff's delta	TRUE	0.250605	0.00250033	0.469647	0.0562111	0.98143	59	28	0	0	-0.0280091	0.0170016	0.288136	0.357143	-0.0100601	-9.39034e-05	0.000512963	0.00883729	0.00494894	0.0270907	0.00100759	0.00883729	0.0174402	0.0757554	tacgly_r2v1_088_species_comp_diff.rds	none
species	Limiplasma sp944333375	responder_matsuda	non-responder	responder	Mann-Whitney U test	Cliff's delta	TRUE	-0.0823245	-0.206132	0.044077	0.302738	0.98143	59	28	0	0	0.000185325	-3.055e-05	0.118644	0	0	0	0	0	0.000248771		0.000224242		0.000609388		tacgly_r2v1_088_species_comp_diff.rds	none
species	Limisoma sp000437795	responder_matsuda	non-responder	responder	Mann-Whitney U test	Cliff's delta	TRUE	0.0847458	-0.0965989	0.260645	0.333922	0.98143	59	28	0	0	-0.160969	0.0124856	0.101695	0.178571	0	0	0	0	0.0776501	0.00441963	0.00164515	0.00155919	0.45883	0.0991898	tacgly_r2v1_088_species_comp_diff.rds	none
species	Limivicinus sp003150355	responder_matsuda	non-responder	responder	Mann-Whitney U test	Cliff's delta	TRUE	-0.0847458	-0.250875	0.0862322	0.305163	0.98143	59	28	0	0	-0.00198305	-0.00864747	0.0677966	0.0714286	0	0	0	0	0.0277805	0.0592026	0.0191766	0.0343291	0.0578219	0.0840761	tacgly_r2v1_088_species_comp_diff.rds	none
species	Mailhella merdigallinarum	responder_matsuda	non-responder	responder	Mann-Whitney U test	Cliff's delta	TRUE	-0.125908	-0.342685	0.103599	0.313626	0.98143	59	28	0	0	-0.000975121	-0.00416691	0.305085	0.107143	-0.000393468	-2.30098e-06	0.000477706	0	0.0019166	0.00134571	0.00107554	0.000937928	0.00600197	0.00488718	tacgly_r2v1_088_species_comp_diff.rds	none
species	Marseille-P3106 sp900169975	responder_matsuda	non-responder	responder	Mann-Whitney U test	Cliff's delta	TRUE	-0.125908	-0.306946	0.0639233	0.215903	0.98143	59	28	0	0	-3.77998e-05	-7.58732e-05	0.101695	0	0	0	0	0	0.000363083		0.000279645		0.000632086		tacgly_r2v1_088_species_comp_diff.rds	none
species	Marvinbryantia shaoxingensis	responder_matsuda	non-responder	responder	Mann-Whitney U test	Cliff's delta	TRUE	-0.177361	-0.340965	-0.00332823	0.0545008	0.98143	59	28	0	0	8.84642e-05	0.000160566	0.118644	0.107143	0	0	0	0	0.000636828	0.00189844	0.000405567	0.00148115	0.000968003	0.0115135	tacgly_r2v1_088_species_comp_diff.rds	none
species	Massilimicrobiota sp002160865	responder_matsuda	non-responder	responder	Mann-Whitney U test	Cliff's delta	TRUE	-0.162228	-0.37377	0.0653579	0.191988	0.98143	59	28	0	0	0.000861354	-0.000930933	0.237288	0.0357143	-0.00022922	-0.000355399	0	0	0.00354804	0.000124624	0.00149068	0.000124624	0.00463065	0.000124624	tacgly_r2v1_088_species_comp_diff.rds	none
species	Mediterraneibacter excrementipullorum	responder_matsuda	non-responder	responder	Mann-Whitney U test	Cliff's delta	TRUE	0.168281	-0.011857	0.337839	0.0866543	0.98143	59	28	0	0	-0.000140626	0.00340181	0.0677966	0.178571	0	0	0	0	0.000153485	0.000167695	0.000124397	5.98338e-05	0.000181945	0.00265136	tacgly_r2v1_088_species_comp_diff.rds	none
species	Mediterraneibacter massiliensis	responder_matsuda	non-responder	responder	Mann-Whitney U test	Cliff's delta	TRUE	-0.128329	-0.353568	0.110976	0.302029	0.98143	59	28	0	0	0.00117511	0.000474295	0.305085	0.214286	0	-0.000304665	0.000483894	0	0.00231464	0.00443268	0.000853576	0.0010535	0.00723078	0.00962482	tacgly_r2v1_088_species_comp_diff.rds	none
species	Merdibacter merdipullorum	responder_matsuda	non-responder	responder	Mann-Whitney U test	Cliff's delta	TRUE	0.184019	-0.0326515	0.38417	0.110177	0.98143	59	28	0	0	-0.00239629	0.00400381	0.152542	0.285714	0	0	0	0.00058587	0.0232041	0.0111947	0.00151216	0.00156276	0.0358827	0.044363	tacgly_r2v1_088_species_comp_diff.rds	none
species	Merdibacter sp900759455	responder_matsuda	non-responder	responder	Mann-Whitney U test	Cliff's delta	TRUE	0.0859564	-0.0551342	0.223682	0.244134	0.98143	59	28	0	0	-0.00119617	0.00222531	0	0.0357143	0	0	0	0		0.0626396		0.0626396		0.0626396	tacgly_r2v1_088_species_comp_diff.rds	none
species	Merdicola sp900555085	responder_matsuda	non-responder	responder	Mann-Whitney U test	Cliff's delta	TRUE	0.161017	-0.0219609	0.333557	0.0737087	0.98143	59	28	0	0	0.00481046	0.00651468	0.0677966	0.178571	0	0	0	0	0.0170871	0.0195649	0.0132826	0.00682209	0.1144	0.0217867	tacgly_r2v1_088_species_comp_diff.rds	none
species	Merdimonas faecis	responder_matsuda	non-responder	responder	Mann-Whitney U test	Cliff's delta	TRUE	-0.202785	-0.397988	0.00998582	0.0952596	0.98143	59	28	0	0	-0.00166418	-0.0498853	0.254237	0.0357143	-3.40214e-05	-0.000242684	8.45817e-05	0	0.00780418	0.000816681	0.00292068	0.000816681	0.0281045	0.000816681	tacgly_r2v1_088_species_comp_diff.rds	none
species	Merdisoma merdipullorum	responder_matsuda	non-responder	responder	Mann-Whitney U test	Cliff's delta	TRUE	0.143462	-0.0826301	0.35551	0.224761	0.98143	59	28	0	0	-7.18784e-05	-6.73615e-06	0.152542	0.178571	-7.43171e-05	0	0	0	0.000140497	0.000257751	5.47598e-05	0.000154589	0.000394447	0.000299781	tacgly_r2v1_088_species_comp_diff.rds	none
species	Merdisoma sp002160825	responder_matsuda	non-responder	responder	Mann-Whitney U test	Cliff's delta	TRUE	0.169492	-0.0469368	0.37072	0.165792	0.98143	59	28	0	0	3.55385e-05	0.00158214	0.237288	0.142857	-0.000614432	0	0	0	0.000442964	0.00495159	0.000261071	0.00247248	0.00131158	0.0139315	tacgly_r2v1_088_species_comp_diff.rds	none
species	Merdisoma sp944383645	responder_matsuda	non-responder	responder	Mann-Whitney U test	Cliff's delta	TRUE	0.180993	-0.0157494	0.364242	0.0890687	0.98143	59	28	0	0	-0.000316279	0.00024921	0.135593	0.214286	0	0	0	0	0.00070857	0.00024513	8.30856e-05	0.000218927	0.00185213	0.000618389	tacgly_r2v1_088_species_comp_diff.rds	none
species	Metalachnospira sp900548595	responder_matsuda	non-responder	responder	Mann-Whitney U test	Cliff's delta	TRUE	0.107748	-0.0778095	0.286091	0.289595	0.98143	59	28	0	0	0.00211628	-0.000328074	0.0677966	0.0714286	0	0	0	0	0.16529	0.06256	0.123446	0.0617151	0.218174	0.0634049	tacgly_r2v1_088_species_comp_diff.rds	none
species	Metalachnospira sp900553995	responder_matsuda	non-responder	responder	Mann-Whitney U test	Cliff's delta	TRUE	0.187046	-0.0556035	0.408833	0.12838	0.98143	59	28	0	0	-3.94115e-05	-0.00366539	0.186441	0.428571	0	0	0	0.00243014	0.00922723	0.00254341	0.00462573	0.00166783	0.0175466	0.0103505	tacgly_r2v1_088_species_comp_diff.rds	none
species	Methanosphaera stadtmanae	responder_matsuda	non-responder	responder	Mann-Whitney U test	Cliff's delta	TRUE	-0.096247	-0.238508	0.050058	0.210965	0.98143	59	28	0	0	0.00445865	-0.00197613	0.101695	0.0357143	0	0	0	0	0.0135067	0.0375266	0.00301549	0.0375266	0.0804838	0.0375266	tacgly_r2v1_088_species_comp_diff.rds	none
species	Mogibacterium diversum	responder_matsuda	non-responder	responder	Mann-Whitney U test	Cliff's delta	TRUE	-0.195521	-0.437012	0.0722634	0.141996	0.98143	59	28	0	-7.15028e-06	0.000419954	-0.000672917	0.457627	0.392857	-0.000601693	-0.00152566	0.000763059	0.000207018	0.000866329	0.00067197	0.000453735	9.34118e-05	0.00202077	0.00097903	tacgly_r2v1_088_species_comp_diff.rds	none
species	Mogibacterium timidum	responder_matsuda	non-responder	responder	Mann-Whitney U test	Cliff's delta	TRUE	-0.124697	-0.305751	0.0650603	0.247697	0.98143	59	28	0	0	4.76916e-05	-3.51186e-05	0.152542	0.0357143	0	0	0	0	0.000233004	0.000264675	0.0001625	0.000264675	0.000529332	0.000264675	tacgly_r2v1_088_species_comp_diff.rds	none
species	Muricomes contortus B	responder_matsuda	non-responder	responder	Mann-Whitney U test	Cliff's delta	TRUE	0.134383	-0.118628	0.371006	0.307423	0.98143	59	28	0	0	0.00238672	0.0034407	0.338983	0.392857	-0.000813831	-5.13846e-05	0.000381263	0.000499666	0.00194417	0.00117202	0.000451055	0.000471353	0.00895756	0.00829972	tacgly_r2v1_088_species_comp_diff.rds	none
species	Nanoperiomorbus sp905373275	responder_matsuda	non-responder	responder	Mann-Whitney U test	Cliff's delta	TRUE	-0.173729	-0.372404	0.0401722	0.120154	0.98143	59	28	0	0	0.000110474	4.08466e-06	0.254237	0.142857	0	0	9.35556e-05	0	0.000517498	0.000425535	0.000363923	0.000301321	0.000747742	0.000542026	tacgly_r2v1_088_species_comp_diff.rds	none
species	Nanosynbacter sp021222645	responder_matsuda	non-responder	responder	Mann-Whitney U test	Cliff's delta	TRUE	-0.0744552	-0.203841	0.0574874	0.333199	0.98143	59	28	0	0	-7.72553e-05	-0.000745176	0.0508475	0	0	0	0	0	0.00160328		0.00155945		0.00177898		tacgly_r2v1_088_species_comp_diff.rds	none
species	Nanosynbacter sp022828325	responder_matsuda	non-responder	responder	Mann-Whitney U test	Cliff's delta	TRUE	-0.0998789	-0.236096	0.0401882	0.254791	0.98143	59	28	0	0	0.000304072	-0.000226662	0.135593	0.0357143	0	0	0	0	0.00360668	0.000795797	0.00218583	0.000795797	0.00517286	0.000795797	tacgly_r2v1_088_species_comp_diff.rds	none
species	Nanosynbacter sp905373315	responder_matsuda	non-responder	responder	Mann-Whitney U test	Cliff's delta	TRUE	-0.0786925	-0.205484	0.0506973	0.263869	0.98143	59	28	0	0	6.28384e-05	1.48957e-05	0.101695	0.0357143	0	0	0	0	0.00036795	0.000636968	0.000334024	0.000636968	0.000528934	0.000636968	tacgly_r2v1_088_species_comp_diff.rds	none
species	Negativibacillus massiliensis	responder_matsuda	non-responder	responder	Mann-Whitney U test	Cliff's delta	TRUE	0.151937	-0.0294716	0.323656	0.0995155	0.98143	59	28	0	0	-0.00380926	-0.000988767	0.0338983	0.107143	0	0	0	0	0.00500976	0.0496093	0.00266039	0.025327	0.00735913	0.0712659	tacgly_r2v1_088_species_comp_diff.rds	none
species	Neobittarella massiliensis	responder_matsuda	non-responder	responder	Mann-Whitney U test	Cliff's delta	TRUE	-0.174334	-0.387004	0.055947	0.162956	0.98143	59	28	0	0	0.000400619	-0.000551723	0.322034	0.178571	0	-0.000128115	0.00127803	0	0.00383329	0.000685819	0.00168754	0.000587853	0.00936469	0.000872597	tacgly_r2v1_088_species_comp_diff.rds	none
species	Oliverpabstia faecicola	responder_matsuda	non-responder	responder	Mann-Whitney U test	Cliff's delta	TRUE	0.0992736	-0.0891604	0.280847	0.28181	0.98143	59	28	0	0	-0.0204221	-0.0009283	0.0338983	0.107143	0	0	0	0	0.217396	0.0192171	0.192194	0.0100421	0.242597	0.0286782	tacgly_r2v1_088_species_comp_diff.rds	none
species	Oliverpabstia intestinalis	responder_matsuda	non-responder	responder	Mann-Whitney U test	Cliff's delta	TRUE	0.176755	-0.070556	0.403595	0.182396	0.98143	59	28	0	0.000888792	-0.0263168	-3.82332e-05	0.389831	0.535714	-0.125546	0	0.0551068	0.0669509	0.159918	0.0642276	0.0321289	0.0171907	0.233349	0.113415	tacgly_r2v1_088_species_comp_diff.rds	none
species	Olsenella F sp001189515	responder_matsuda	non-responder	responder	Mann-Whitney U test	Cliff's delta	TRUE	-0.163438	-0.388025	0.0794709	0.196763	0.98143	59	28	0	0	0.000359613	-2.20044e-05	0.372881	0.25	0	-2.61048e-05	0.000196185	2.74576e-05	0.000300258	0.000241316	0.000189345	0.000161502	0.00117856	0.000357246	tacgly_r2v1_088_species_comp_diff.rds	none
species	Oribacterium parvum	responder_matsuda	non-responder	responder	Mann-Whitney U test	Cliff's delta	TRUE	-0.110775	-0.271949	0.0564442	0.268085	0.98143	59	28	0	0	3.22745e-06	-0.000257625	0.118644	0.0714286	0	0	0	0	0.000229256	9.91837e-05	0.000107287	7.22266e-05	0.000273687	0.000126141	tacgly_r2v1_088_species_comp_diff.rds	none
species	Oribacterium sp015258095	responder_matsuda	non-responder	responder	Mann-Whitney U test	Cliff's delta	TRUE	0.110169	-0.0338041	0.249664	0.167846	0.98143	59	28	0	0	0.000135446	5.99141e-05	0.0677966	0.107143	0	0	0	0	0.00196874	0.000350212	0.00102557	0.000183345	0.00327359	0.000830559	tacgly_r2v1_088_species_comp_diff.rds	none
species	Oxalobacter sp900760095	responder_matsuda	non-responder	responder	Mann-Whitney U test	Cliff's delta	TRUE	-0.121065	-0.330456	0.0996839	0.301734	0.98143	59	28	0	0	-0.00479115	-0.00413797	0.169492	0.0357143	-5.79967e-05	-0.00083389	0	0	0.00333044	0.0344965	0.00179476	0.0344965	0.0120916	0.0344965	tacgly_r2v1_088_species_comp_diff.rds	none
species	Parachristensenella sp900542005	responder_matsuda	non-responder	responder	Mann-Whitney U test	Cliff's delta	TRUE	0.140436	-0.0937239	0.359873	0.250854	0.98143	59	28	0	0	-0.00235111	-0.000506116	0.135593	0.178571	-0.000249661	0	0	0	0.00259474	0.000163219	0.000419961	0.000123143	0.00851867	0.00140248	tacgly_r2v1_088_species_comp_diff.rds	none
species	Pararoseburia lenta	responder_matsuda	non-responder	responder	Mann-Whitney U test	Cliff's delta	TRUE	0.115012	-0.125922	0.343134	0.298129	0.98143	59	28	0	0	-0.0106083	0.0359527	0.118644	0.321429	0	0	0	0.000710604	0.0347595	0.00764065	0.0151236	0.00131048	0.0631585	0.103578	tacgly_r2v1_088_species_comp_diff.rds	none
species	Parasutterella gallistercoris	responder_matsuda	non-responder	responder	Mann-Whitney U test	Cliff's delta	TRUE	0.124092	-0.0865078	0.324076	0.285714	0.98143	59	28	0	0	-0.0716959	-0.000608179	0.169492	0.142857	-0.000596101	0	0	0	0.018106	0.0430097	0.01002	0.00304142	0.0322179	0.114753	tacgly_r2v1_088_species_comp_diff.rds	none
species	Pauljensenia hongkongensis	responder_matsuda	non-responder	responder	Mann-Whitney U test	Cliff's delta	TRUE	-0.0932203	-0.237061	0.0546195	0.274164	0.98143	59	28	0	0	7.43396e-05	5.75523e-05	0.152542	0.0357143	0	0	0	0	0.000541385	0.00200269	0.000348914	0.00200269	0.00100349	0.00200269	tacgly_r2v1_088_species_comp_diff.rds	none
species	Pauljensenia sp000278725	responder_matsuda	non-responder	responder	Mann-Whitney U test	Cliff's delta	TRUE	-0.208232	-0.425756	0.0320447	0.117363	0.98143	59	28	3.18519e-05	0	0.00265696	-0.00273125	0.508475	0.428571	-0.000632389	-0.00143834	0.00178421	0.000758937	0.00178421	0.00111722	0.000821261	0.000592116	0.0063983	0.00394183	tacgly_r2v1_088_species_comp_diff.rds	none
species	Pauljensenia sp000308055	responder_matsuda	non-responder	responder	Mann-Whitney U test	Cliff's delta	TRUE	-0.229419	-0.442328	0.00796887	0.0740867	0.98143	59	28	0	0	0.00149798	0.000126947	0.423729	0.178571	0	-0.000391558	0.00199141	0	0.00226864	0.0017314	0.00119654	0.00156219	0.0039135	0.00203063	tacgly_r2v1_088_species_comp_diff.rds	none
species	Pauljensenia sp902373545	responder_matsuda	non-responder	responder	Mann-Whitney U test	Cliff's delta	TRUE	-0.198547	-0.41437	0.0384171	0.104498	0.98143	59	28	0	0	0.000782232	0.00021354	0.254237	0.142857	0	-0.00129848	9.5088e-05	0	0.00263828	0.00536969	0.00176261	0.00101299	0.00372414	0.0119488	tacgly_r2v1_088_species_comp_diff.rds	none
species	Pauljensenia sp916439125	responder_matsuda	non-responder	responder	Mann-Whitney U test	Cliff's delta	TRUE	-0.168281	-0.385297	0.0663742	0.166228	0.98143	59	28	0	0	0.000467263	-0.000142988	0.288136	0.214286	0	-0.000211279	0.000649842	0	0.0014194	0.00117328	0.000991775	0.000388778	0.00332712	0.0018641	tacgly_r2v1_088_species_comp_diff.rds	none
species	Pelethomonas sp900555795	responder_matsuda	non-responder	responder	Mann-Whitney U test	Cliff's delta	TRUE	0.0859564	-0.0614621	0.229705	0.281907	0.98143	59	28	0	0	-0.000134085	3.54882e-05	0.0508475	0.0714286	0	0	0	0	0.000536485	0.000614491	0.000323434	0.000587681	0.00213027	0.000641301	tacgly_r2v1_088_species_comp_diff.rds	none
species	Pelethomonas sp944387775	responder_matsuda	non-responder	responder	Mann-Whitney U test	Cliff's delta	TRUE	0.135593	-0.0721773	0.332085	0.230062	0.98143	59	28	0	0	-0.000187843	0.00168257	0.169492	0.178571	0	0	0	0	0.00404195	0.00459068	0.00140549	0.00168306	0.00973879	0.00556108	tacgly_r2v1_088_species_comp_diff.rds	none
species	Peptostreptococcus sp900759325	responder_matsuda	non-responder	responder	Mann-Whitney U test	Cliff's delta	TRUE	-0.159201	-0.333648	0.0257889	0.084355	0.98143	59	28	0	0	6.86441e-05	-0.000199051	0.118644	0.0714286	0	0	0	0	0.000322063	0.000370966	0.000209227	0.000346476	0.00125743	0.000395457	tacgly_r2v1_088_species_comp_diff.rds	none
species	Phascolarctobacterium faecium	responder_matsuda	non-responder	responder	Mann-Whitney U test	Cliff's delta	TRUE	0.205811	-0.0399699	0.428108	0.112188	0.98143	59	28	0	0	0.0017444	0.122297	0.254237	0.357143	-0.00141091	0	0.000620562	0.00542731	0.178246	0.0470723	0.00302871	0.00542731	0.61878	0.388114	tacgly_r2v1_088_species_comp_diff.rds	none
species	Phocaeicola sp000432735	responder_matsuda	non-responder	responder	Mann-Whitney U test	Cliff's delta	TRUE	-0.0786925	-0.197319	0.0422051	0.30642	0.98143	59	28	0	0	0.0118065	0.0601455	0.118644	0.0357143	0	0	0	0	0.00135669	1.69749	0.000942821	1.69749	0.050503	1.69749	tacgly_r2v1_088_species_comp_diff.rds	none
species	Prevotella copri hMGS.05753	responder_matsuda	non-responder	responder	Mann-Whitney U test	Cliff's delta	TRUE	0.14891	-0.0940104	0.375096	0.203997	0.98143	59	28	0	0	1.08148	1.07155	0.20339	0.357143	0	0	0	0.0132537	0.797166	1.38503	0.0153716	0.0132537	12.6627	8.80867	tacgly_r2v1_088_species_comp_diff.rds	none
species	Prevotella timonensis hMGS.05908	responder_matsuda	non-responder	responder	Mann-Whitney U test	Cliff's delta	TRUE	-0.0938257	-0.266434	0.0846132	0.309059	0.98143	59	28	0	0	-0.00734759	-0.000520625	0.101695	0.0357143	0	0	0	0	0.00112556	0.0153533	0.000766946	0.0153533	0.0014626	0.0153533	tacgly_r2v1_088_species_comp_diff.rds	none
species	Propionibacterium freudenreichii	responder_matsuda	non-responder	responder	Mann-Whitney U test	Cliff's delta	TRUE	0.117433	-0.0844191	0.310028	0.288073	0.98143	59	28	0	0	-0.00256244	0.00193859	0.118644	0.107143	-0.000139029	0	0	0	0.00639483	0.000499064	0.00307728	0.00046182	0.0378206	0.0341957	tacgly_r2v1_088_species_comp_diff.rds	none
species	Protoclostridium sp900761765	responder_matsuda	non-responder	responder	Mann-Whitney U test	Cliff's delta	TRUE	-0.128329	-0.277415	0.0267915	0.154054	0.98143	59	28	0	0	0.000419943	-1.09035e-05	0.135593	0.0357143	0	0	0	0	0.00136412	0.00176096	0.000760532	0.00176096	0.00186847	0.00176096	tacgly_r2v1_088_species_comp_diff.rds	none
species	Pseudobutyricicoccus sp003477405	responder_matsuda	non-responder	responder	Mann-Whitney U test	Cliff's delta	TRUE	0.162228	-0.043264	0.35455	0.104828	0.98143	59	28	0	0	0.00250648	0.00324249	0.0847458	0.214286	0	0	0	0	0.0400645	0.00927993	0.00461556	0.00685696	0.0733627	0.0195832	tacgly_r2v1_088_species_comp_diff.rds	none
species	Pseudoflavonifractor A gallinarum	responder_matsuda	non-responder	responder	Mann-Whitney U test	Cliff's delta	TRUE	0.164649	-0.0334165	0.35027	0.0936719	0.98143	59	28	0	0	-4.17786e-05	0.00113839	0.0677966	0.178571	0	0	0	0	0.00808132	0.00426671	0.00665449	0.00387693	0.00961318	0.00891828	tacgly_r2v1_088_species_comp_diff.rds	none
species	Pseudoscilispira falkowii	responder_matsuda	non-responder	responder	Mann-Whitney U test	Cliff's delta	TRUE	0.094431	-0.0452862	0.230525	0.237152	0.98143	59	28	0	0	-0.00347183	-0.00294517	0.0169492	0.0714286	0	0	0	0	0.0244973	0.013869	0.0244973	0.00706969	0.0244973	0.0206684	tacgly_r2v1_088_species_comp_diff.rds	none
species	Pullichristensenella hMGS.05500	responder_matsuda	non-responder	responder	Mann-Whitney U test	Cliff's delta	TRUE	-0.145884	-0.373765	0.0986069	0.265499	0.98143	59	28	0	0	5.21209e-05	-0.000177297	0.355932	0.107143	-0.000283928	-0.000150739	0.00016859	0	0.000289633	0.000470163	0.00016665	0.000256734	0.000423684	0.000543063	tacgly_r2v1_088_species_comp_diff.rds	none
species	Pullichristensenella sp904420265	responder_matsuda	non-responder	responder	Mann-Whitney U test	Cliff's delta	TRUE	-0.133172	-0.351971	0.0994265	0.292898	0.98143	59	28	0	0	-0.000376323	-0.000995019	0.305085	0.107143	-0.000203442	-7.36786e-05	0.000124514	0	0.000311652	0.000138556	0.000175091	9.01745e-05	0.00069671	0.000158054	tacgly_r2v1_088_species_comp_diff.rds	none
species	QAKD01 sp003343965	responder_matsuda	non-responder	responder	Mann-Whitney U test	Cliff's delta	TRUE	-0.149516	-0.382802	0.101696	0.237655	0.98143	59	28	0	0	-0.00397938	-0.0102108	0.20339	0.107143	-0.00396494	-0.0164301	0	0	0.0150802	0.0318581	0.00281656	0.0298478	0.0509785	0.0333379	tacgly_r2v1_088_species_comp_diff.rds	none
species	QAMH01 sp900544245	responder_matsuda	non-responder	responder	Mann-Whitney U test	Cliff's delta	TRUE	-0.205811	-0.419117	0.0290252	0.0766263	0.98143	59	28	0	0	0.00466462	-0.0319455	0.186441	0.107143	0	-0.00263639	0	0	0.00460016	0.00134617	0.00070374	0.000846113	0.0173268	0.00173001	tacgly_r2v1_088_species_comp_diff.rds	none
species	QAMM01 sp902766785	responder_matsuda	non-responder	responder	Mann-Whitney U test	Cliff's delta	TRUE	0.156174	-0.075443	0.371802	0.182791	0.98143	59	28	0	0	0.000229505	-7.33274e-05	0.169492	0.25	0	0	0	2.76588e-05	0.000685573	0.000640308	0.000193891	0.000375067	0.00124837	0.0019499	tacgly_r2v1_088_species_comp_diff.rds	none
species	RGIG9041 hMGS.03151	responder_matsuda	non-responder	responder	Mann-Whitney U test	Cliff's delta	TRUE	-0.133172	-0.275907	0.0153101	0.158035	0.98143	59	28	0	0	0.00141586	-0.000648361	0.152542	0.0357143	0	0	0	0	0.00667053	0.0117589	0.00368685	0.0117589	0.0150879	0.0117589	tacgly_r2v1_088_species_comp_diff.rds	none
species	Roseburia inulinivorans	responder_matsuda	non-responder	responder	Mann-Whitney U test	Cliff's delta	TRUE	-0.266344	-0.500871	0.00462001	0.0456312	0.98143	59	28	-0.00736052	-0.248983	-0.0029688	-0.597653	0.457627	0.428571	-0.217838	-0.76518	0.383373	0.181976	0.583218	0.208026	0.143846	0.0524785	0.827839	0.342705	tacgly_r2v1_088_species_comp_diff.rds	none
species	Ruminiclostridium E siraeum	responder_matsuda	non-responder	responder	Mann-Whitney U test	Cliff's delta	TRUE	-0.151332	-0.383617	0.0989622	0.254877	0.98143	59	28	0.000291498	0	0.278026	0.0738034	0.508475	0.428571	-0.00253189	-0.0459932	0.219566	0.0409791	0.219566	0.0532867	0.0588403	0.0237935	1.46081	0.209595	tacgly_r2v1_088_species_comp_diff.rds	none
species	Ruminococcus C sp000433635	responder_matsuda	non-responder	responder	Mann-Whitney U test	Cliff's delta	TRUE	0.175545	-0.0538823	0.387367	0.120225	0.98143	59	28	0	0	-0.126832	0.0214601	0.118644	0.285714	0	0	0	0.00028197	0.0322022	0.000903598	0.0113595	0.000591046	0.867798	0.201348	tacgly_r2v1_088_species_comp_diff.rds	none
species	Ruminococcus C sp000437175	responder_matsuda	non-responder	responder	Mann-Whitney U test	Cliff's delta	TRUE	0.11138	-0.0177585	0.236864	0.113787	0.98143	59	28	0	0	-0.0295376	0.0213728	0	0.0357143	0	0	0	0		0.906405		0.906405		0.906405	tacgly_r2v1_088_species_comp_diff.rds	none
species	Ruminococcus C sp000980705	responder_matsuda	non-responder	responder	Mann-Whitney U test	Cliff's delta	TRUE	-0.167676	-0.366091	0.0453225	0.124792	0.98143	59	28	0	0	0.0155232	-0.0440924	0.20339	0.107143	0	0	0	0	0.0100118	0.208978	0.000913735	0.117284	0.250527	0.799499	tacgly_r2v1_088_species_comp_diff.rds	none
species	Ruminococcus D bicirculans	responder_matsuda	non-responder	responder	Mann-Whitney U test	Cliff's delta	TRUE	0.140436	-0.102694	0.367731	0.290923	0.98143	59	28	0	0	-0.282339	-0.0824712	0.355932	0.428571	-0.673017	-0.0754335	0.0129893	0.0931967	0.146874	0.258692	0.0106074	0.00864497	1.03849	0.944436	tacgly_r2v1_088_species_comp_diff.rds	none
species	Ruthenibacterium lactatiformans	responder_matsuda	non-responder	responder	Mann-Whitney U test	Cliff's delta	TRUE	0.191283	-0.0511894	0.41246	0.151146	0.98143	59	28	-0.0327172	0.00551991	-0.0339335	-0.000403977	0.389831	0.535714	-0.198169	-0.0487032	0.0639318	0.0873337	0.110111	0.0858087	0.0453579	0.0262491	0.264236	0.27264	tacgly_r2v1_088_species_comp_diff.rds	none
species	Ruthenibacterium merdipullorum	responder_matsuda	non-responder	responder	Mann-Whitney U test	Cliff's delta	TRUE	0.168281	-0.0834724	0.399842	0.203873	0.98143	59	28	-6.61692e-05	0	-0.0134943	-0.00215112	0.322034	0.357143	-0.0138787	-0.000610133	0.00384585	0.00528257	0.0106164	0.0123079	0.00553564	0.00528257	0.0433613	0.0200744	tacgly_r2v1_088_species_comp_diff.rds	none
species	Saccharomyces cerevisiae	responder_matsuda	non-responder	responder	Mann-Whitney U test	Cliff's delta	TRUE	-0.126513	-0.355645	0.116964	0.297964	0.98143	59	28	0	0	0.000439217	-0.000450964	0.254237	0.214286	0	-4.00739e-05	1.62366e-05	0	0.000880022	0.000277439	0.000261995	0.000158892	0.00325555	0.000355888	tacgly_r2v1_088_species_comp_diff.rds	none
species	Sarcina perfringens	responder_matsuda	non-responder	responder	Mann-Whitney U test	Cliff's delta	TRUE	-0.102906	-0.312715	0.116478	0.275331	0.98143	59	28	0	0	-0.00130537	-0.0010476	0.0508475	0.107143	0	-7.94112e-05	0	0	0.00637304	0.000908987	0.00389907	0.000876143	0.010713	0.00119187	tacgly_r2v1_088_species_comp_diff.rds	none
species	Scatacola A faecigallinarum	responder_matsuda	non-responder	responder	Mann-Whitney U test	Cliff's delta	TRUE	-0.123487	-0.309064	0.0711498	0.224863	0.98143	59	28	0	0	0.0440633	-0.00709387	0.20339	0.142857	0	0	0	0	0.146476	0.00279515	0.0181099	0.00116746	0.235688	0.0190414	tacgly_r2v1_088_species_comp_diff.rds	none
species	Scatomorpha gallistercoris	responder_matsuda	non-responder	responder	Mann-Whitney U test	Cliff's delta	TRUE	-0.12954	-0.315407	0.065899	0.217094	0.98143	59	28	0	0	0.00883088	-0.0019139	0.186441	0.0714286	0	0	0	0	0.00744985	0.00569895	0.00287588	0.00369387	0.076309	0.00770402	tacgly_r2v1_088_species_comp_diff.rds	none
species	Scatomorpha intestinigallinarum	responder_matsuda	non-responder	responder	Mann-Whitney U test	Cliff's delta	TRUE	0.191889	-0.0375421	0.402102	0.118786	0.98143	59	28	0	0	-0.00522749	-0.000270189	0.152542	0.214286	-0.00107641	0	0	0	0.00559122	0.00252411	0.000603569	0.000968191	0.0299998	0.00692533	tacgly_r2v1_088_species_comp_diff.rds	none
species	Scatomorpha sp900759385	responder_matsuda	non-responder	responder	Mann-Whitney U test	Cliff's delta	TRUE	0.1477	-0.0728391	0.354468	0.218171	0.98143	59	28	0	0	0.000580048	0.00224715	0.169492	0.142857	-0.000525977	0	0	0	0.000529173	0.00196938	0.000396335	0.0014886	0.00235054	0.0186609	tacgly_r2v1_088_species_comp_diff.rds	none
species	Schaedlerella glycyrrhizinilytica A	responder_matsuda	non-responder	responder	Mann-Whitney U test	Cliff's delta	TRUE	-0.14891	-0.38178	0.101737	0.247789	0.98143	59	28	0	0	0.0406834	0.0462501	0.389831	0.25	0	-0.000174857	0.00989313	0.00032574	0.030999	0.00805705	0.00305482	0.00302619	0.157347	0.209764	tacgly_r2v1_088_species_comp_diff.rds	none
species	Senegalimassilia sp900550055	responder_matsuda	non-responder	responder	Mann-Whitney U test	Cliff's delta	TRUE	-0.141646	-0.317216	0.0433105	0.115656	0.98143	59	28	0	0	0.0107837	-0.00497442	0.101695	0.0714286	0	0	0	0	0.0477762	0.0637562	0.0234624	0.0524513	0.0787329	0.0750611	tacgly_r2v1_088_species_comp_diff.rds	none
species	Slackia exigua	responder_matsuda	non-responder	responder	Mann-Whitney U test	Cliff's delta	TRUE	-0.100484	-0.24061	0.0437447	0.238504	0.98143	59	28	0	0	-0.000192402	-1.59159e-05	0.118644	0	0	0	0	0	0.000291863		0.000144854		0.0003317		tacgly_r2v1_088_species_comp_diff.rds	none
species	Streptococcus constellatus	responder_matsuda	non-responder	responder	Mann-Whitney U test	Cliff's delta	TRUE	-0.0847458	-0.209566	0.0427927	0.28874	0.98143	59	28	0	0	0.00018563	4.57767e-05	0.152542	0.0357143	0	0	0	0	0.00132819	0.00128175	0.000846606	0.00128175	0.00174841	0.00128175	tacgly_r2v1_088_species_comp_diff.rds	none
species	Streptococcus gordonii	responder_matsuda	non-responder	responder	Mann-Whitney U test	Cliff's delta	TRUE	-0.23063	-0.467473	0.0371067	0.0802569	0.98143	59	28	0	0	0.000735221	-0.00397264	0.423729	0.214286	-0.000352846	-0.000941794	0.000533573	0	0.000906583	0.00144554	0.000316961	0.00121024	0.00449631	0.00182223	tacgly_r2v1_088_species_comp_diff.rds	none
species	Streptococcus infantis h hMGS.06523	responder_matsuda	non-responder	responder	Mann-Whitney U test	Cliff's delta	TRUE	-0.223366	-0.436745	0.0138096	0.0694058	0.98143	59	28	0	0	0.000722353	-0.000405418	0.271186	0.142857	0	-0.000571761	0.000228972	0	0.000759116	0.0011626	0.000372403	0.00091909	0.00290472	0.00147821	tacgly_r2v1_088_species_comp_diff.rds	none
species	Streptococcus mutans	responder_matsuda	non-responder	responder	Mann-Whitney U test	Cliff's delta	TRUE	-0.200363	-0.431184	0.0550731	0.1286	0.98143	59	28	0	0	-0.00105372	-5.17483e-05	0.440678	0.25	-0.000277484	-0.000530448	0.000781131	6.80223e-06	0.000982738	0.000641291	0.000478716	0.000379014	0.00412556	0.00742079	tacgly_r2v1_088_species_comp_diff.rds	none
species	Streptococcus parasanguinis	responder_matsuda	non-responder	responder	Mann-Whitney U test	Cliff's delta	TRUE	-0.210654	-0.446319	0.052335	0.10487	0.98143	59	28	0	0	-0.00641094	-0.0120719	0.423729	0.285714	0	-0.0035773	0.00442467	0.00126392	0.00840083	0.00824124	0.00301509	0.00232054	0.0127114	0.026069	tacgly_r2v1_088_species_comp_diff.rds	none
species	Streptococcus parasanguinis C	responder_matsuda	non-responder	responder	Mann-Whitney U test	Cliff's delta	TRUE	-0.096247	-0.238508	0.050058	0.210965	0.98143	59	28	0	0	0.0023104	0.00058679	0.101695	0.0357143	0	0	0	0	0.015917	0.0367785	0.00861836	0.0367785	0.0374455	0.0367785	tacgly_r2v1_088_species_comp_diff.rds	none
species	Streptococcus parasanguinis D	responder_matsuda	non-responder	responder	Mann-Whitney U test	Cliff's delta	TRUE	-0.139225	-0.337042	0.070365	0.190891	0.98143	59	28	0	0	0.000616247	0.0126141	0.152542	0.0714286	0	0	0	0	0.00434802	0.196333	0.0030226	0.098512	0.0145823	0.294154	tacgly_r2v1_088_species_comp_diff.rds	none
species	Streptococcus parasanguinis hMGS.05774	responder_matsuda	non-responder	responder	Mann-Whitney U test	Cliff's delta	TRUE	-0.1477	-0.308132	0.0209012	0.117415	0.98143	59	28	0	0	0.0405311	-0.00103812	0.169492	0.0357143	0	0	0	0	0.0388032	0.0457043	0.0243997	0.0457043	0.0471644	0.0457043	tacgly_r2v1_088_species_comp_diff.rds	none
species	Streptococcus rubneri	responder_matsuda	non-responder	responder	Mann-Whitney U test	Cliff's delta	TRUE	-0.162228	-0.32538	0.0103049	0.0570385	0.98143	59	28	0	0	0.000403159	-0.0011425	0.0508475	0.0357143	0	0	0	0	0.0017204	0.0249721	0.00100786	0.0249721	0.0139343	0.0249721	tacgly_r2v1_088_species_comp_diff.rds	none
species	Streptococcus salivarius	responder_matsuda	non-responder	responder	Mann-Whitney U test	Cliff's delta	TRUE	-0.207022	-0.444074	0.0571163	0.120245	0.98143	59	28	0	-0.00437157	0.00208602	-0.115359	0.440678	0.357143	-0.00836516	-0.0256184	0.00855875	0.00524356	0.0143312	0.013157	0.00609045	0.00524356	0.0958493	0.0211299	tacgly_r2v1_088_species_comp_diff.rds	none
species	Streptococcus sp001556435	responder_matsuda	non-responder	responder	Mann-Whitney U test	Cliff's delta	TRUE	-0.249395	-0.478671	0.0117239	0.0611637	0.98143	59	28	7.12313e-05	-0.00457103	0.0144183	-0.106928	0.525424	0.321429	-0.00601498	-0.0194783	0.0104005	0.00163045	0.00935224	0.00923673	0.00241306	0.00218015	0.0364012	0.0360343	tacgly_r2v1_088_species_comp_diff.rds	none
species	Streptococcus sp902363395	responder_matsuda	non-responder	responder	Mann-Whitney U test	Cliff's delta	TRUE	-0.136804	-0.264255	-0.00465716	0.108542	0.98143	59	28	0	0	0.000722415	-0.00724756	0.101695	0.0714286	0	0	0	0	0.00404208	0.00232241	0.0027043	0.00223792	0.00834976	0.00240689	tacgly_r2v1_088_species_comp_diff.rds	none
species	Thomasclavelia spiroformis	responder_matsuda	non-responder	responder	Mann-Whitney U test	Cliff's delta	TRUE	0.123487	-0.118683	0.35179	0.320639	0.98143	59	28	0	0	-0.00355872	0.00513995	0.169492	0.25	-0.00212388	-0.000227379	0	4.2184e-06	0.00698337	0.00313502	0.00523689	0.00145324	0.00879833	0.0235294	tacgly_r2v1_088_species_comp_diff.rds	none
species	Trichinella patagoniensis	responder_matsuda	non-responder	responder	Mann-Whitney U test	Cliff's delta	TRUE	-0.110169	-0.254308	0.0387566	0.196237	0.98143	59	28	0	0	0.000364294	4.30469e-05	0.118644	0.0714286	0	0	0	0	0.00180952	0.00398732	0.00148695	0.00284256	0.00438896	0.00513207	tacgly_r2v1_088_species_comp_diff.rds	none
species	Turicibacter sanguinis	responder_matsuda	non-responder	responder	Mann-Whitney U test	Cliff's delta	TRUE	0.130751	-0.11459	0.361059	0.314144	0.98143	59	28	0	0	0.00104068	-0.000824078	0.271186	0.392857	-0.000721462	-8.40255e-05	0.000138879	0.000575493	0.00259956	0.00137209	0.000513915	0.000355119	0.0205576	0.00482519	tacgly_r2v1_088_species_comp_diff.rds	none
species	UBA10677 sp900553005	responder_matsuda	non-responder	responder	Mann-Whitney U test	Cliff's delta	TRUE	0.113801	-0.0249319	0.248234	0.168512	0.98143	59	28	0	0	-8.00858e-05	6.12928e-05	0.0677966	0.0714286	0	0	0	0	0.000587364	0.000858099	0.000316346	0.000581927	0.00135521	0.00113427	tacgly_r2v1_088_species_comp_diff.rds	none
species	UBA11452 sp003526375	responder_matsuda	non-responder	responder	Mann-Whitney U test	Cliff's delta	TRUE	-0.0974576	-0.273943	0.0853779	0.329887	0.98143	59	28	0	0	-0.00233675	-0.000897427	0.20339	0.107143	0	0	0	0	0.0014776	0.000419838	0.00036443	0.000296726	0.00347342	0.00117194	tacgly_r2v1_088_species_comp_diff.rds	none
species	UBA1394 sp900066845	responder_matsuda	non-responder	responder	Mann-Whitney U test	Cliff's delta	TRUE	0.115012	-0.0573713	0.280736	0.232476	0.98143	59	28	0	0	-0.0322816	0.0264002	0.101695	0.107143	0	0	0	0	0.248757	0.270015	0.093741	0.147664	0.269521	0.435607	tacgly_r2v1_088_species_comp_diff.rds	none
species	UBA1394 sp900538575	responder_matsuda	non-responder	responder	Mann-Whitney U test	Cliff's delta	TRUE	-0.181598	-0.328995	-0.0255628	0.0331517	0.98143	59	28	0	0	0.0192464	-0.0149235	0.118644	0.0357143	0	0	0	0	0.000636328	0.00020249	0.000355718	0.00020249	0.351955	0.00020249	tacgly_r2v1_088_species_comp_diff.rds	none
species	UBA1685 sp002320595	responder_matsuda	non-responder	responder	Mann-Whitney U test	Cliff's delta	TRUE	0.150121	-0.0200648	0.311852	0.126407	0.98143	59	28	0	0	0.0183201	0.00301408	0.118644	0.142857	0	0	0	0	0.0222507	0.0140953	0.00522903	0.000603179	0.0914474	0.0345907	tacgly_r2v1_088_species_comp_diff.rds	none
species	UBA3818 sp900557155	responder_matsuda	non-responder	responder	Mann-Whitney U test	Cliff's delta	TRUE	0.149516	-0.107829	0.388082	0.25541	0.98143	59	28	0	0	-0.00779345	0.000476789	0.254237	0.357143	-0.0155926	-0.00181415	8.63626e-05	0.00383525	0.037395	0.0221053	0.00830569	0.00383525	0.0829343	0.0499886	tacgly_r2v1_088_species_comp_diff.rds	none
species	UBA737 sp002431945	responder_matsuda	non-responder	responder	Mann-Whitney U test	Cliff's delta	TRUE	0.0811138	-0.0855638	0.243375	0.326357	0.98143	59	28	0	0	0.00512148	0.00765691	0.0508475	0.142857	0	0	0	0	0.0235401	0.0772805	0.0185033	0.0312294	0.155948	0.201896	tacgly_r2v1_088_species_comp_diff.rds	none
species	UBA738 sp003522945	responder_matsuda	non-responder	responder	Mann-Whitney U test	Cliff's delta	TRUE	-0.144068	-0.389747	0.120755	0.232895	0.98143	59	28	0	0	-0.0292471	-0.0188947	0.169492	0.178571	0	-0.0222085	0	0	0.105217	0.165513	0.0185605	0.112667	0.229623	0.414992	tacgly_r2v1_088_species_comp_diff.rds	none
species	UBA866 sp904384225	responder_matsuda	non-responder	responder	Mann-Whitney U test	Cliff's delta	TRUE	0.12954	-0.0446582	0.296093	0.187208	0.98143	59	28	0	0	0.000169488	0.00349751	0.101695	0.107143	0	0	0	0	0.00400685	0.00595524	0.001502	0.00314564	0.0189039	0.049165	tacgly_r2v1_088_species_comp_diff.rds	none
species	UMGS1071 sp900542375	responder_matsuda	non-responder	responder	Mann-Whitney U test	Cliff's delta	TRUE	-0.257869	-0.469017	-0.0188375	0.0453496	0.98143	59	28	0	0	-0.00772647	-0.0336196	0.322034	0.107143	-0.0167877	-0.035186	0.00288867	0	0.0316927	0.00493405	0.0100997	0.00342033	0.0439974	0.00537195	tacgly_r2v1_088_species_comp_diff.rds	none
species	UMGS1264 sp904399395	responder_matsuda	non-responder	responder	Mann-Whitney U test	Cliff's delta	TRUE	0.15799	-0.104181	0.399631	0.235151	0.98143	59	28	-0.000606298	0	-0.000736731	-0.00355116	0.338983	0.464286	-0.00594316	-0.000679613	0.00180299	0.00212515	0.00370354	0.00316598	0.00183548	0.00119676	0.0125113	0.00405569	tacgly_r2v1_088_species_comp_diff.rds	none
species	UMGS1322 sp900550765	responder_matsuda	non-responder	responder	Mann-Whitney U test	Cliff's delta	TRUE	-0.125908	-0.306584	0.0635251	0.230261	0.98143	59	28	0	0	-8.30097e-05	-0.00982351	0.101695	0.0714286	0	-4.37686e-05	0	0	0.00241421	0.00162583	0.00080962	0.00141388	0.00555014	0.00183779	tacgly_r2v1_088_species_comp_diff.rds	none
species	UMGS1384 sp900551265	responder_matsuda	non-responder	responder	Mann-Whitney U test	Cliff's delta	TRUE	0.156174	-0.0577295	0.356368	0.179085	0.98143	59	28	0	0	-0.000820435	-0.000463765	0.135593	0.214286	-4.01421e-05	0	0	0	0.00174404	0.00257679	0.000311568	0.00103781	0.0043303	0.00962415	tacgly_r2v1_088_species_comp_diff.rds	none
species	UMGS1591 sp900553255	responder_matsuda	non-responder	responder	Mann-Whitney U test	Cliff's delta	TRUE	-0.14891	-0.33085	0.0437026	0.167457	0.98143	59	28	0	0	0.00256683	-0.000580902	0.186441	0.0357143	0	0	0	0	0.00252393	0.000130064	0.000549726	0.000130064	0.0212637	0.000130064	tacgly_r2v1_088_species_comp_diff.rds	none
species	UMGS1766 sp900554855	responder_matsuda	non-responder	responder	Mann-Whitney U test	Cliff's delta	TRUE	0.162228	-0.0655878	0.373969	0.159062	0.98143	59	28	0	0	-0.0223395	0.00885009	0.118644	0.214286	0	0	0	0	0.0307563	0.0575347	0.0183964	0.0351476	0.0452844	0.0840543	tacgly_r2v1_088_species_comp_diff.rds	none
species	UMGS1783 sp905209135	responder_matsuda	non-responder	responder	Mann-Whitney U test	Cliff's delta	TRUE	0.136804	-0.0139289	0.281457	0.0637816	0.98143	59	28	0	0	-0.00110213	0.00431489	0.0508475	0.142857	0	0	0	0	0.00202827	0.0188041	0.00115135	0.000232649	0.00538179	0.0487757	tacgly_r2v1_088_species_comp_diff.rds	none
species	UMGS1820 sp900545865	responder_matsuda	non-responder	responder	Mann-Whitney U test	Cliff's delta	TRUE	0.105327	-0.112739	0.313713	0.315579	0.98143	59	28	0	0	0.000348623	0.0181515	0.0847458	0.285714	0	0	0	0.00424913	0.0320453	0.016785	0.0262116	0.00672931	0.0358907	0.0827318	tacgly_r2v1_088_species_comp_diff.rds	none
species	UMGS856 sp900546265	responder_matsuda	non-responder	responder	Mann-Whitney U test	Cliff's delta	TRUE	-0.128935	-0.346768	0.102096	0.333169	0.98143	59	28	-0.000493082	-0.00196136	-0.00342136	-0.0642796	0.40678	0.321429	-0.0137545	-0.017268	0.00596955	0.000614318	0.00879577	0.00285339	0.00443906	0.00126239	0.0169443	0.00521432	tacgly_r2v1_088_species_comp_diff.rds	none
species	Veillonella atypica	responder_matsuda	non-responder	responder	Mann-Whitney U test	Cliff's delta	TRUE	0.130145	-0.155222	0.395466	0.322192	0.98143	59	28	0	0	0.00855412	0.023906	0.338983	0.464286	-0.0010164	-0.00170937	0.00110994	0.0167574	0.00461373	0.0168136	0.00123085	0.00647401	0.0397354	0.0603535	tacgly_r2v1_088_species_comp_diff.rds	none
species	Ventricola sp900548125	responder_matsuda	non-responder	responder	Mann-Whitney U test	Cliff's delta	TRUE	-0.211864	-0.426357	0.0251855	0.0607499	0.98143	59	28	0	0	-0.00223532	-0.00619068	0.118644	0.107143	0	-0.00672113	0	0	0.0119566	0.0046709	0.00456943	0.00251132	0.035144	0.0403258	tacgly_r2v1_088_species_comp_diff.rds	none
species	Ventrimonas sp003480315	responder_matsuda	non-responder	responder	Mann-Whitney U test	Cliff's delta	TRUE	0.254237	0.00569686	0.473195	0.0538241	0.98143	59	28	0	0.00598523	0.0141181	0.0280059	0.305085	0.571429	-0.00838667	0	0.0121956	0.0238198	0.0568315	0.0168358	0.0159473	0.00819096	0.108978	0.0586906	tacgly_r2v1_088_species_comp_diff.rds	none
species	Ventrimonas sp900538475	responder_matsuda	non-responder	responder	Mann-Whitney U test	Cliff's delta	TRUE	0.128329	-0.0928624	0.33745	0.26529	0.98143	59	28	0	0	0.00601773	0.015651	0.169492	0.25	0	0	0	0.00014305	0.0566027	0.0265983	0.0383648	0.00709237	0.198209	0.0900126	tacgly_r2v1_088_species_comp_diff.rds	none
species	Vescimonas fastidiosa	responder_matsuda	non-responder	responder	Mann-Whitney U test	Cliff's delta	TRUE	0.134988	-0.0773705	0.33563	0.177159	0.98143	59	28	0	0	0.0957001	0.0092148	0.0847458	0.214286	0	0	0	0	0.0229015	0.0173503	0.00045729	0.00455058	0.0501475	0.0871933	tacgly_r2v1_088_species_comp_diff.rds	none
species	Vescimonas sp003487665	responder_matsuda	non-responder	responder	Mann-Whitney U test	Cliff's delta	TRUE	-0.107748	-0.301546	0.0945989	0.25337	0.98143	59	28	0	0	-0.0272374	0.00913546	0.0847458	0.0714286	0	0	0	0	0.00303329	0.202689	0.000770138	0.192448	0.00637935	0.21293	tacgly_r2v1_088_species_comp_diff.rds	none
species	Vescimonas sp003539495	responder_matsuda	non-responder	responder	Mann-Whitney U test	Cliff's delta	TRUE	0.154964	-0.0741224	0.368515	0.1339	0.98143	59	28	0	0	-0.0261917	0.00126036	0.0508475	0.214286	0	0	0	0	0.0973981	0.0617081	0.0488587	0.00311932	0.103761	0.139767	tacgly_r2v1_088_species_comp_diff.rds	none
species	Vescimonas sp900757415	responder_matsuda	non-responder	responder	Mann-Whitney U test	Cliff's delta	TRUE	-0.152542	-0.332519	0.0381547	0.0735499	0.98143	59	28	0	0	-0.00339993	-0.00392462	0.0508475	0.0357143	0	0	0	0	0.000837974	0.0688807	0.000677736	0.0688807	0.0122693	0.0688807	tacgly_r2v1_088_species_comp_diff.rds	none
species	VUNA01 sp002299625	responder_matsuda	non-responder	responder	Mann-Whitney U test	Cliff's delta	TRUE	-0.171913	-0.344926	0.0123987	0.0623537	0.98143	59	28	0	0	0.000321038	-0.00955387	0.118644	0.0357143	0	0	0	0	0.0358774	0.0532411	0.00736931	0.0532411	0.0447516	0.0532411	tacgly_r2v1_088_species_comp_diff.rds	none
species	Weissella cibaria	responder_matsuda	non-responder	responder	Mann-Whitney U test	Cliff's delta	TRUE	-0.124697	-0.276717	0.0334113	0.118518	0.98143	59	28	0	0	-0.00160015	-0.00110002	0.101695	0.0357143	0	0	0	0	0.000978798	0.0185227	0.000356192	0.0185227	0.00879847	0.0185227	tacgly_r2v1_088_species_comp_diff.rds	none
species	Woodwardibium gallinarum	responder_matsuda	non-responder	responder	Mann-Whitney U test	Cliff's delta	TRUE	0.220944	0.0574516	0.372896	0.0271807	0.98143	59	28	0	0	-0.0197165	0.00608583	0.0847458	0.107143	0	0	0	0	0.00712564	0.0512439	0.00373615	0.0398919	0.106555	0.0709318	tacgly_r2v1_088_species_comp_diff.rds	none
species	Zhenpiania hominis	responder_matsuda	non-responder	responder	Mann-Whitney U test	Cliff's delta	TRUE	-0.155569	-0.384122	0.090949	0.242404	0.98143	59	28	0.000399677	0	0.00888251	-0.00119838	0.59322	0.428571	-0.00229279	-9.10598e-06	0.00877774	0.00119341	0.0072241	0.00182358	0.00163387	0.000839528	0.0373775	0.00546658	tacgly_r2v1_088_species_comp_diff.rds	none
species	Agathobacter sp000434275	responder_matsuda	non-responder	responder	Mann-Whitney U test	Cliff's delta	TRUE	-0.116223	-0.343267	0.123654	0.338996	0.985692	59	28	0	0	0.0543842	-0.0406847	0.186441	0.178571	0	-0.0143796	0	0	0.0584451	0.0407129	0.00524771	0.0127219	0.32265	0.209516	tacgly_r2v1_088_species_comp_diff.rds	none
species	Alistipes A pullistercoris	responder_matsuda	non-responder	responder	Mann-Whitney U test	Cliff's delta	TRUE	0.105327	-0.0892261	0.292138	0.340673	0.985692	59	28	0	0	-0.0107976	0.0120157	0.152542	0.0714286	-0.000105822	0	0	0	0.00038241	0.181221	0.00030143	0.125417	0.0215744	0.237026	tacgly_r2v1_088_species_comp_diff.rds	none
species	Anaerotignum faecicola	responder_matsuda	non-responder	responder	Mann-Whitney U test	Cliff's delta	TRUE	0.125908	-0.128464	0.364735	0.340793	0.985692	59	28	0	0	0.00536052	0.0337043	0.271186	0.357143	-0.0698614	-0.00909909	0.000432562	0.00437561	0.0490826	0.0779343	0.0117712	0.00437561	0.517701	0.210394	tacgly_r2v1_088_species_comp_diff.rds	none
species	Fimisoma avicola	responder_matsuda	non-responder	responder	Mann-Whitney U test	Cliff's delta	TRUE	-0.119855	-0.325367	0.0964696	0.339709	0.985692	59	28	0	0	0.00832104	-0.0128838	0.271186	0.142857	-0.000237525	-0.00126969	0.001187	0	0.0184238	0.00316697	0.00461186	0.00200035	0.0517037	0.00538517	tacgly_r2v1_088_species_comp_diff.rds	none
species	Acetatifactor intestinalis	responder_matsuda	non-responder	responder	Mann-Whitney U test	Cliff's delta	TRUE	0.0811138	-0.191291	0.341917	0.542488	0.986484	59	28	-0.0107427	0	-0.280962	-0.314827	0.271186	0.464286	-0.135633	-0.16425	0.0167596	0.030906	0.184202	0.0319863	0.0727806	0.0146961	0.363919	0.0481964	tacgly_r2v1_088_species_comp_diff.rds	none
species	Acetatifactor sp003447295	responder_matsuda	non-responder	responder	Mann-Whitney U test	Cliff's delta	TRUE	0.10109	-0.156993	0.346248	0.436437	0.986484	59	28	0	0	-0.0279938	0.00481058	0.220339	0.321429	-0.00383358	-0.00127021	0	0.00146737	0.029965	0.012911	0.000929122	0.00208496	0.0805092	0.0275761	tacgly_r2v1_088_species_comp_diff.rds	none
species	Acetatifactor sp900760705	responder_matsuda	non-responder	responder	Mann-Whitney U test	Cliff's delta	TRUE	-0.0696126	-0.277755	0.144773	0.427369	0.986484	59	28	0	0	-0.000868058	0.000535926	0.0338983	0.107143	0	0	0	0	0.00530406	0.00657478	0.00477555	0.00616528	0.00583257	0.00916678	tacgly_r2v1_088_species_comp_diff.rds	none
species	Acidaminococcus intestini	responder_matsuda	non-responder	responder	Mann-Whitney U test	Cliff's delta	TRUE	-0.090799	-0.252057	0.0753653	0.355251	0.986484	59	28	0	0	0.0137101	0.0171169	0.152542	0.0357143	0	0	0	0	0.00817657	2.20599	0.00172329	2.20599	0.37445	2.20599	tacgly_r2v1_088_species_comp_diff.rds	none
species	Actinomyces dentalis	responder_matsuda	non-responder	responder	Mann-Whitney U test	Cliff's delta	TRUE	-0.0714286	-0.293622	0.158087	0.569365	0.986484	59	28	0	0	0.000175038	5.63753e-05	0.372881	0.285714	0	0	0.000189883	5.59352e-05	0.00022295	0.000221857	0.000169683	0.000131631	0.000360905	0.000275517	tacgly_r2v1_088_species_comp_diff.rds	none
species	Actinomyces gerencseriae	responder_matsuda	non-responder	responder	Mann-Whitney U test	Cliff's delta	TRUE	-0.108354	-0.319902	0.113486	0.359207	0.986484	59	28	0	0	7.93357e-05	-3.69044e-05	0.271186	0.214286	0	0	0.000117793	0	0.00046698	0.000251613	0.000228132	0.000108659	0.000658522	0.000419479	tacgly_r2v1_088_species_comp_diff.rds	none
species	Actinomyces johnsonii	responder_matsuda	non-responder	responder	Mann-Whitney U test	Cliff's delta	TRUE	-0.102906	-0.315027	0.119007	0.346173	0.986484	59	28	0	0	6.71218e-05	-4.53177e-05	0.20339	0.178571	0	0	0	0	0.000434541	0.000329094	0.000303646	0.000258339	0.000893291	0.000365052	tacgly_r2v1_088_species_comp_diff.rds	none
species	Actinomyces massiliensis	responder_matsuda	non-responder	responder	Mann-Whitney U test	Cliff's delta	TRUE	-0.0974576	-0.316539	0.131494	0.422685	0.986484	59	28	0	0	0.000185137	2.08977e-05	0.305085	0.214286	0	0	9.12189e-05	0	0.000382236	0.00018991	0.000203954	8.05531e-05	0.000721245	0.000594508	tacgly_r2v1_088_species_comp_diff.rds	none
species	Actinomyces naeslundii	responder_matsuda	non-responder	responder	Mann-Whitney U test	Cliff's delta	TRUE	-0.0956416	-0.311076	0.129141	0.434205	0.986484	59	28	0	0	5.18107e-05	-2.80713e-05	0.271186	0.178571	0	-3.00877e-05	0.000320932	0	0.000628651	0.000464583	0.000333465	0.000377944	0.000888947	0.000652738	tacgly_r2v1_088_species_comp_diff.rds	none
species	Actinomyces oris A	responder_matsuda	non-responder	responder	Mann-Whitney U test	Cliff's delta	TRUE	-0.0520581	-0.228665	0.127866	0.552813	0.986484	59	28	0	0	-7.57848e-05	-0.000105543	0.101695	0.107143	0	0	0	0	0.00091025	0.000638286	0.000856043	0.000323366	0.0010547	0.00067904	tacgly_r2v1_088_species_comp_diff.rds	none
species	Actinomyces sp000195595	responder_matsuda	non-responder	responder	Mann-Whitney U test	Cliff's delta	TRUE	-0.059322	-0.271834	0.158707	0.571913	0.986484	59	28	0	0	4.5251e-08	6.22519e-05	0.152542	0.142857	0	0	0	0	0.000427911	0.000879508	0.000349447	0.000438185	0.000572209	0.00139226	tacgly_r2v1_088_species_comp_diff.rds	none
species	Actinomyces sp900323545	responder_matsuda	non-responder	responder	Mann-Whitney U test	Cliff's delta	TRUE	-0.0617433	-0.22685	0.106813	0.512776	0.986484	59	28	0	0	4.19538e-05	7.21957e-05	0.135593	0.107143	0	0	0	0	0.0003433	0.00059642	0.000282704	0.000426061	0.000548763	0.00135321	tacgly_r2v1_088_species_comp_diff.rds	none
species	Acutalibacter ornithocaccae	responder_matsuda	non-responder	responder	Mann-Whitney U test	Cliff's delta	TRUE	0.124697	-0.129804	0.363784	0.345456	0.986484	59	28	-0.000385745	0	-0.00270818	-0.00901394	0.288136	0.285714	-0.0221199	-0.00149791	0.00266398	0.000568546	0.0184507	0.0194349	0.00572555	0.00269193	0.113133	0.0658221	tacgly_r2v1_088_species_comp_diff.rds	none
species	Acutalibacter sp905215055	responder_matsuda	non-responder	responder	Mann-Whitney U test	Cliff's delta	TRUE	-0.0708232	-0.298369	0.164341	0.583628	0.986484	59	28	0	0	0.00409809	-0.000420465	0.355932	0.214286	-0.000637961	-6.69223e-05	0.000401798	0	0.00207945	0.000693563	0.000353909	0.000411205	0.0113543	0.00127771	tacgly_r2v1_088_species_comp_diff.rds	none
species	Acutalibacter stercoravium	responder_matsuda	non-responder	responder	Mann-Whitney U test	Cliff's delta	TRUE	-0.0847458	-0.292567	0.13072	0.49088	0.986484	59	28	0	0	0.0152443	-0.00699331	0.254237	0.0714286	-0.00183743	0	0.00026338	0	0.0105601	0.0872994	0.00360656	0.0438748	0.058131	0.130724	tacgly_r2v1_088_species_comp_diff.rds	none
species	Agathobacter faecis	responder_matsuda	non-responder	responder	Mann-Whitney U test	Cliff's delta	TRUE	-0.117433	-0.36521	0.145881	0.378142	0.986484	59	28	0.0243089	-0.00619852	0.272089	0.308085	0.59322	0.392857	-0.326852	-0.32735	0.71263	0.456448	0.657542	1.04126	0.100284	0.360157	1.44721	1.44679	tacgly_r2v1_088_species_comp_diff.rds	none
species	Agathobacter sp905209075	responder_matsuda	non-responder	responder	Mann-Whitney U test	Cliff's delta	TRUE	-0.0447942	-0.188186	0.100467	0.56044	0.986484	59	28	0	0	0.0160966	0.000483114	0.0847458	0.0714286	0	0	0	0	0.0072706	0.354505	0.0029253	0.183733	0.00918753	0.525277	tacgly_r2v1_088_species_comp_diff.rds	none
species	Agathobaculum stercoravium	responder_matsuda	non-responder	responder	Mann-Whitney U test	Cliff's delta	TRUE	-0.0635593	-0.220596	0.0966889	0.468646	0.986484	59	28	0	0	0.000107186	0.00677433	0.118644	0.0357143	0	0	0	0	0.00101969	0.205258	0.000663957	0.205258	0.0082578	0.205258	tacgly_r2v1_088_species_comp_diff.rds	none
species	Akkermansia muciniphila	responder_matsuda	non-responder	responder	Mann-Whitney U test	Cliff's delta	TRUE	-0.0992736	-0.347717	0.162196	0.455117	0.986484	59	28	0	-0.00603677	-0.434932	0.00294277	0.457627	0.321429	-0.350803	-0.545527	0.170624	0.00729139	0.262109	1.31589	0.0449452	0.00857966	0.916682	1.69134	tacgly_r2v1_088_species_comp_diff.rds	none
species	Alistipes communis	responder_matsuda	non-responder	responder	Mann-Whitney U test	Cliff's delta	TRUE	0.0738499	-0.187463	0.325401	0.579228	0.986484	59	28	-0.00748673	0	-0.0275371	-0.0494777	0.355932	0.392857	-0.0802087	-0.0546556	0.0193481	0.00686682	0.0482735	0.100701	0.0179952	0.00461147	0.163378	0.161916	tacgly_r2v1_088_species_comp_diff.rds	none
species	Alistipes onderdonkii	responder_matsuda	non-responder	responder	Mann-Whitney U test	Cliff's delta	TRUE	0.101695	-0.163608	0.353281	0.445111	0.986484	59	28	-0.000527784	0.0016256	-0.0621954	-0.248689	0.372881	0.5	-0.282379	-0.0296822	0.0494031	0.0881454	0.229146	0.0962716	0.0351331	0.0460002	1.18709	0.454452	tacgly_r2v1_088_species_comp_diff.rds	none
species	Alistipes senegalensis	responder_matsuda	non-responder	responder	Mann-Whitney U test	Cliff's delta	TRUE	-0.096247	-0.326532	0.144824	0.42847	0.986484	59	28	0	0	0.00460877	-0.011833	0.186441	0.214286	0	-0.00313453	0	0	0.0184767	0.0168336	0.00675712	0.00719624	0.0717305	0.0249801	tacgly_r2v1_088_species_comp_diff.rds	none
species	Alistipes shahii	responder_matsuda	non-responder	responder	Mann-Whitney U test	Cliff's delta	TRUE	0.0720339	-0.190788	0.325219	0.587141	0.986484	59	28	0	0	-0.0129074	0.0398419	0.355932	0.428571	-0.13864	-0.0678074	0.0600486	0.104986	0.121371	0.202347	0.0506414	0.0593787	0.389934	0.571979	tacgly_r2v1_088_species_comp_diff.rds	none
species	Allisonella pneumosinta	responder_matsuda	non-responder	responder	Mann-Whitney U test	Cliff's delta	TRUE	-0.0702179	-0.247025	0.111114	0.456661	0.986484	59	28	0	0	-0.000218038	9.21271e-05	0.135593	0.0714286	0	0	0	0	0.000193275	0.00174406	0.000133149	0.00098879	0.00037291	0.00249933	tacgly_r2v1_088_species_comp_diff.rds	none
species	Anaerobutyricum stercoripullorum	responder_matsuda	non-responder	responder	Mann-Whitney U test	Cliff's delta	TRUE	-0.0605327	-0.239073	0.121967	0.521076	0.986484	59	28	0	0	0.000387348	-0.000330309	0.118644	0.142857	0	0	0	0	0.000405618	0.00170428	0.000258072	0.000734514	0.00644457	0.00257743	tacgly_r2v1_088_species_comp_diff.rds	none
species	Anaerotardibacter sp000434775	responder_matsuda	non-responder	responder	Mann-Whitney U test	Cliff's delta	TRUE	-0.0690073	-0.213934	0.0788916	0.418232	0.986484	59	28	0	0	0.00618218	-0.00265573	0.0847458	0.0357143	0	0	0	0	0.0673381	0.000406922	0.0278972	0.000406922	0.0874314	0.000406922	tacgly_r2v1_088_species_comp_diff.rds	none
species	Anaerotardibacter sp000435675	responder_matsuda	non-responder	responder	Mann-Whitney U test	Cliff's delta	TRUE	-0.0762712	-0.293211	0.148139	0.537488	0.986484	59	28	0	0	0.0829931	-0.0246955	0.254237	0.142857	-0.00391415	-0.000168601	0.00215085	0	0.040506	0.0948132	0.0173271	0.00721525	0.472118	0.553898	tacgly_r2v1_088_species_comp_diff.rds	none
species	Anaerotardibacter sp000436075	responder_matsuda	non-responder	responder	Mann-Whitney U test	Cliff's delta	TRUE	0.0684019	-0.182962	0.311372	0.556219	0.986484	59	28	0	0	-0.00938431	0.0221458	0.152542	0.321429	0	0	0	0.00181164	0.184247	0.0231327	0.0460494	0.00542714	0.314046	0.0648671	tacgly_r2v1_088_species_comp_diff.rds	none
species	Anaerotignum lactatifermentans	responder_matsuda	non-responder	responder	Mann-Whitney U test	Cliff's delta	TRUE	-0.0544794	-0.235922	0.130634	0.563589	0.986484	59	28	0	0	-0.00141143	0.0225493	0.0677966	0.0357143	0	0	0	0	0.274571	0.872004	0.139933	0.872004	0.435569	0.872004	tacgly_r2v1_088_species_comp_diff.rds	none
species	Anaerotruncus sp014385085	responder_matsuda	non-responder	responder	Mann-Whitney U test	Cliff's delta	TRUE	0.116223	-0.142467	0.36005	0.376663	0.986484	59	28	-0.000109075	0	-0.00118243	-0.00108199	0.220339	0.25	-0.00180144	-0.000251225	0	1.12876e-05	0.00108614	0.000679247	0.000146151	0.000431672	0.00199845	0.00124288	tacgly_r2v1_088_species_comp_diff.rds	none
species	Angelakisella sp900547385	responder_matsuda	non-responder	responder	Mann-Whitney U test	Cliff's delta	TRUE	0.0799031	-0.159569	0.310494	0.518293	0.986484	59	28	0	0	0.00447763	-0.126761	0.186441	0.321429	-0.000132305	-0.0122057	0	0.00205819	0.168602	0.105247	0.00134671	0.00558531	0.580962	0.238993	tacgly_r2v1_088_species_comp_diff.rds	none
species	Aphodoplasma hMGS.04788	responder_matsuda	non-responder	responder	Mann-Whitney U test	Cliff's delta	TRUE	0.0532688	-0.107636	0.211454	0.519217	0.986484	59	28	0	0	0.000557534	0.00728748	0.0847458	0.107143	0	0	0	0	0.000260667	0.000516443	0.000201906	0.000315304	0.000548837	0.101987	tacgly_r2v1_088_species_comp_diff.rds	none
species	Avimonas sp900551425	responder_matsuda	non-responder	responder	Mann-Whitney U test	Cliff's delta	TRUE	0.104116	-0.124806	0.322514	0.385373	0.986484	59	28	0	0	-0.000352955	0.00109116	0.186441	0.178571	-0.000193808	0	0	0	0.000779736	0.00528552	0.000192217	0.00161999	0.00259948	0.00661501	tacgly_r2v1_088_species_comp_diff.rds	none
species	Avispirillum faecium	responder_matsuda	non-responder	responder	Mann-Whitney U test	Cliff's delta	TRUE	-0.0544794	-0.215702	0.109635	0.585985	0.986484	59	28	0	0	-6.57005e-06	-0.00106083	0.135593	0.0357143	0	0	0	0	0.00230226	0.000124755	0.000755054	0.000124755	0.0039438	0.000124755	tacgly_r2v1_088_species_comp_diff.rds	none
species	Avoscillospira A sp019422005	responder_matsuda	non-responder	responder	Mann-Whitney U test	Cliff's delta	TRUE	0.105327	-0.136132	0.334974	0.389123	0.986484	59	28	0	0	-0.00306209	-0.00757217	0.135593	0.25	-0.000808445	-4.34851e-05	0	5.12961e-05	0.00255189	0.00206865	0.00108987	0.000788487	0.00482142	0.00491115	tacgly_r2v1_088_species_comp_diff.rds	none
species	Bacteroides clarus	responder_matsuda	non-responder	responder	Mann-Whitney U test	Cliff's delta	TRUE	0.0920097	-0.15927	0.332093	0.449078	0.986484	59	28	0	0	-0.111976	0.012705	0.186441	0.321429	0	-2.56813e-05	0	0.000759416	0.000975593	0.0117991	0.000703788	0.00185252	0.358412	0.0925782	tacgly_r2v1_088_species_comp_diff.rds	none
species	Bacteroides eggerthii	responder_matsuda	non-responder	responder	Mann-Whitney U test	Cliff's delta	TRUE	0.0859564	-0.142399	0.305624	0.459611	0.986484	59	28	0	0	-0.001883	-0.282075	0.20339	0.285714	0	0	0	0.000662166	0.00268669	0.0298999	0.000684726	0.00266443	0.0578784	0.0919153	tacgly_r2v1_088_species_comp_diff.rds	none
species	Bacteroides finegoldii	responder_matsuda	non-responder	responder	Mann-Whitney U test	Cliff's delta	TRUE	0.066586	-0.116494	0.24529	0.43475	0.986484	59	28	0	0	-0.0260495	0.0349409	0.0338983	0.107143	0	0	0	0	0.140649	0.00537292	0.0713767	0.0038677	0.209922	0.575387	tacgly_r2v1_088_species_comp_diff.rds	none
species	Bariatricus comes	responder_matsuda	non-responder	responder	Mann-Whitney U test	Cliff's delta	TRUE	-0.090799	-0.332803	0.162426	0.494899	0.986484	59	28	0	0	0.0577898	-0.00464815	0.457627	0.428571	-0.0786026	-0.0948888	0.171007	0.0752671	0.215661	0.109005	0.0875842	0.0425855	0.556537	0.338085	tacgly_r2v1_088_species_comp_diff.rds	none
species	Bifidobacterium bifidum	responder_matsuda	non-responder	responder	Mann-Whitney U test	Cliff's delta	TRUE	0.109564	-0.119082	0.327175	0.353863	0.986484	59	28	0	0	-0.0239478	0.0156667	0.186441	0.25	0	0	0	0.00347723	0.215455	0.102956	0.0315622	0.0271337	0.429872	0.225249	tacgly_r2v1_088_species_comp_diff.rds	none
species	Blautia A luti	responder_matsuda	non-responder	responder	Mann-Whitney U test	Cliff's delta	TRUE	-0.116223	-0.36471	0.147718	0.374113	0.986484	59	28	0	0	0.00245053	-0.00350047	0.40678	0.321429	-0.000477153	-0.00890631	0.0150281	0.0114488	0.0161344	0.0228524	0.00761865	0.0137446	0.0461988	0.0313397	tacgly_r2v1_088_species_comp_diff.rds	none
species	Blautia A sp900066335	responder_matsuda	non-responder	responder	Mann-Whitney U test	Cliff's delta	TRUE	-0.0780872	-0.320186	0.173585	0.552527	0.986484	59	28	0	0	-0.0248973	-0.629185	0.338983	0.321429	-0.0284167	-0.0503888	0.0268895	0.0389505	0.0987345	0.103072	0.0286876	0.0432076	0.438355	0.13618	tacgly_r2v1_088_species_comp_diff.rds	none
species	Blautia A sp900066355	responder_matsuda	non-responder	responder	Mann-Whitney U test	Cliff's delta	TRUE	0.0998789	-0.171256	0.35695	0.452124	0.986484	59	28	0	0	0.00205903	0.111387	0.389831	0.428571	-0.0344227	-0.0242609	0.0691932	0.160883	0.0858306	0.273254	0.0417816	0.0486591	0.163172	0.42298	tacgly_r2v1_088_species_comp_diff.rds	none
species	Blautia A sp905209435	responder_matsuda	non-responder	responder	Mann-Whitney U test	Cliff's delta	TRUE	-0.0472155	-0.21372	0.121955	0.590345	0.986484	59	28	0	0	0.00844933	-0.000819952	0.0847458	0.142857	0	0	0	0	0.000475873	0.000398821	0.000311553	0.000361757	0.0374379	0.0580757	tacgly_r2v1_088_species_comp_diff.rds	none
species	Blautia pullicola	responder_matsuda	non-responder	responder	Mann-Whitney U test	Cliff's delta	TRUE	0.0823245	-0.0868384	0.246873	0.372119	0.986484	59	28	0	0	-0.000136999	0.000382888	0.101695	0.107143	0	0	0	0	0.000263455	0.000961172	0.000173559	0.000539131	0.00104813	0.00538862	tacgly_r2v1_088_species_comp_diff.rds	none
species	Blautia stercoris	responder_matsuda	non-responder	responder	Mann-Whitney U test	Cliff's delta	TRUE	-0.0889831	-0.284135	0.113249	0.3556	0.986484	59	28	0	0	0.010627	-0.00275682	0.118644	0.142857	0	0	0	0	0.0907462	0.0204707	0.0442282	0.0040226	0.188787	0.0546548	tacgly_r2v1_088_species_comp_diff.rds	none
species	Borkfalkia ceftriaxoniphila	responder_matsuda	non-responder	responder	Mann-Whitney U test	Cliff's delta	TRUE	-0.113801	-0.322485	0.105432	0.36466	0.986484	59	28	0	0	0.000289652	-0.00132983	0.355932	0.178571	0	0	0.000302753	0	0.000971443	0.000256483	0.00029335	0.000223523	0.00269746	0.0010218	tacgly_r2v1_088_species_comp_diff.rds	none
species	Butyricimonas paravirosa	responder_matsuda	non-responder	responder	Mann-Whitney U test	Cliff's delta	TRUE	-0.0914044	-0.324043	0.151659	0.439253	0.986484	59	28	0	0	-0.00107262	0.00600093	0.20339	0.178571	0	-0.000229606	0	0	0.00516882	0.0087376	0.00101835	0.00410399	0.00938839	0.00962358	tacgly_r2v1_088_species_comp_diff.rds	none
species	CAG-170 sp003516765	responder_matsuda	non-responder	responder	Mann-Whitney U test	Cliff's delta	TRUE	0.104116	-0.138487	0.334932	0.394598	0.986484	59	28	0	0	-0.0388794	0.00025083	0.135593	0.214286	-0.00947529	-0.00298163	0	0	0.0255116	0.0666098	0.0170891	0.0118351	0.0471709	0.141528	tacgly_r2v1_088_species_comp_diff.rds	none
species	CAG-170 sp900553545	responder_matsuda	non-responder	responder	Mann-Whitney U test	Cliff's delta	TRUE	0.123487	-0.123706	0.356249	0.344993	0.986484	59	28	0	0	-0.0165324	0.00854994	0.338983	0.428571	-0.0101004	0	0.0141064	0.0131003	0.0309686	0.0148246	0.0148496	0.00891337	0.0644594	0.0444524	tacgly_r2v1_088_species_comp_diff.rds	none
species	CAG-177 sp003514385	responder_matsuda	non-responder	responder	Mann-Whitney U test	Cliff's delta	TRUE	-0.119249	-0.36175	0.138366	0.356082	0.986484	59	28	0	0	-0.279851	-0.164362	0.322034	0.25	-0.000462761	-0.0113871	0.00120071	0.000216066	0.341215	0.00187686	0.00194932	0.001059	0.697688	1.26825	tacgly_r2v1_088_species_comp_diff.rds	none
species	CAG-217 sp000436335	responder_matsuda	non-responder	responder	Mann-Whitney U test	Cliff's delta	TRUE	0.117433	-0.118236	0.340579	0.367109	0.986484	59	28	0	0	-0.0798942	0.0683217	0.322034	0.285714	-0.194538	0	0.0143875	0.050831	0.229572	0.665631	0.0523342	0.254202	0.999814	1.03406	tacgly_r2v1_088_species_comp_diff.rds	none
species	CAG-245 sp000435175	responder_matsuda	non-responder	responder	Mann-Whitney U test	Cliff's delta	TRUE	0.104116	-0.122325	0.320254	0.402392	0.986484	59	28	0	0	0.011583	0.0419072	0.254237	0.214286	-0.00214562	0	0.000326673	0	0.195957	0.198331	0.104628	0.117119	0.339854	0.362069	tacgly_r2v1_088_species_comp_diff.rds	none
species	CAG-267 sp001917135	responder_matsuda	non-responder	responder	Mann-Whitney U test	Cliff's delta	TRUE	0.0677966	-0.149292	0.27865	0.534839	0.986484	59	28	0	0	0.0311489	-0.00267067	0.135593	0.214286	0	0	0	0	0.175951	0.0020637	0.0101026	0.000480492	1.02326	0.0213938	tacgly_r2v1_088_species_comp_diff.rds	none
species	CAG-269 sp001916055	responder_matsuda	non-responder	responder	Mann-Whitney U test	Cliff's delta	TRUE	0.0738499	-0.10118	0.244445	0.386327	0.986484	59	28	0	0	-0.0101479	-0.0111729	0.0508475	0.107143	0	0	0	0	0.194274	0.00050825	0.0972564	0.000421772	0.201449	0.0246115	tacgly_r2v1_088_species_comp_diff.rds	none
species	CAG-269 sp003525075	responder_matsuda	non-responder	responder	Mann-Whitney U test	Cliff's delta	TRUE	0.094431	-0.151666	0.329504	0.431111	0.986484	59	28	0	0	0.0475032	0.198363	0.186441	0.25	0	0	0	0.000213934	0.478196	0.925413	0.16633	0.549604	0.900426	1.73065	tacgly_r2v1_088_species_comp_diff.rds	none
species	CAG-273 sp000437855	responder_matsuda	non-responder	responder	Mann-Whitney U test	Cliff's delta	TRUE	0.0484262	-0.111641	0.206044	0.557904	0.986484	59	28	0	0	-0.172717	0.106206	0.0847458	0.107143	0	0	0	0	0.430514	0.0026864	0.197644	0.00246505	1.27054	1.48908	tacgly_r2v1_088_species_comp_diff.rds	none
species	CAG-273 sp000438355	responder_matsuda	non-responder	responder	Mann-Whitney U test	Cliff's delta	TRUE	0.0605327	-0.140813	0.25707	0.583961	0.986484	59	28	0	0	-0.0150356	0.0139999	0.169492	0.142857	0	0	0	0	0.0715119	0.0696601	0.016404	0.0205575	0.122547	0.158064	tacgly_r2v1_088_species_comp_diff.rds	none
species	CAG-302 sp000431795	responder_matsuda	non-responder	responder	Mann-Whitney U test	Cliff's delta	TRUE	0.0599274	-0.157263	0.271588	0.573445	0.986484	59	28	0	0	-0.00545909	-0.0637327	0.101695	0.178571	0	0	0	0	0.556577	0.0017911	0.334702	0.00103641	0.773853	0.0995613	tacgly_r2v1_088_species_comp_diff.rds	none
species	CAG-313 sp000433035	responder_matsuda	non-responder	responder	Mann-Whitney U test	Cliff's delta	TRUE	0.0714286	-0.147538	0.28372	0.53135	0.986484	59	28	0	0	-0.000270077	0.0687009	0.220339	0.214286	0	0	0	0	0.0091527	0.274543	0.00107855	0.00117282	0.0254001	0.578818	tacgly_r2v1_088_species_comp_diff.rds	none
species	CAG-317 sp000433215	responder_matsuda	non-responder	responder	Mann-Whitney U test	Cliff's delta	TRUE	0.0774818	-0.159579	0.306094	0.553495	0.986484	59	28	0	0	0.0185025	0.00189835	0.305085	0.357143	-0.0119867	-7.90018e-05	0.038214	0.00530584	0.0928734	0.0176098	0.0588312	0.00530584	0.167778	0.036332	tacgly_r2v1_088_species_comp_diff.rds	none
species	CAG-317 sp900543415	responder_matsuda	non-responder	responder	Mann-Whitney U test	Cliff's delta	TRUE	0.0484262	-0.113559	0.207904	0.557904	0.986484	59	28	0	0	0.0725226	0.00170165	0.0847458	0.107143	0	0	0	0	0.00525797	0.0222297	0.00117723	0.0116115	0.648918	0.0261521	tacgly_r2v1_088_species_comp_diff.rds	none
species	CAG-353 sp900066885	responder_matsuda	non-responder	responder	Mann-Whitney U test	Cliff's delta	TRUE	-0.06477	-0.217634	0.0911959	0.460218	0.986484	59	28	0	0	-0.0282213	-0.0314844	0.0847458	0	0	0	0	0	0.000356727		0.000338498		0.000458168		tacgly_r2v1_088_species_comp_diff.rds	none
species	Cag-433 hMGS.05835	responder_matsuda	non-responder	responder	Mann-Whitney U test	Cliff's delta	TRUE	-0.0605327	-0.277454	0.162262	0.511658	0.986484	59	28	0	0	-0.0762944	-0.02082	0.0169492	0.107143	0	-0.000489404	0	0	0.00104379	0.615761	0.00104379	0.350605	0.00104379	1.02767	tacgly_r2v1_088_species_comp_diff.rds	none
species	CAG-45 sp000438375	responder_matsuda	non-responder	responder	Mann-Whitney U test	Cliff's delta	TRUE	0.0744552	-0.156793	0.297964	0.534765	0.986484	59	28	0	0	0.0145255	0.00929918	0.169492	0.321429	0	0	0	0.000607707	0.0733797	0.0132682	0.0284705	0.00140573	0.130104	0.0540379	tacgly_r2v1_088_species_comp_diff.rds	none
species	CAG-582 sp000435515	responder_matsuda	non-responder	responder	Mann-Whitney U test	Cliff's delta	TRUE	-0.0484262	-0.188646	0.0937285	0.529092	0.986484	59	28	0	0	-0.00658241	-0.0452709	0.0847458	0.0714286	0	0	0	0	0.0267913	0.00864086	0.000576957	0.00509983	0.0528262	0.0121819	tacgly_r2v1_088_species_comp_diff.rds	none
species	CAG-74 hMGS.05381	responder_matsuda	non-responder	responder	Mann-Whitney U test	Cliff's delta	TRUE	0.0786925	-0.0676084	0.221681	0.369598	0.986484	59	28	0	0	-0.000246702	2.76992e-05	0.101695	0.0714286	0	0	0	0	0.000325432	0.000387789	0.000227863	0.000210999	0.000392687	0.000564579	tacgly_r2v1_088_species_comp_diff.rds	none
species	CAG-882 sp003486385	responder_matsuda	non-responder	responder	Mann-Whitney U test	Cliff's delta	TRUE	-0.0635593	-0.226715	0.103066	0.490779	0.986484	59	28	0	0	-0.00147422	0.00130087	0.0847458	0.0357143	0	0	0	0	0.00164251	0.194194	0.00104838	0.194194	0.00227209	0.194194	tacgly_r2v1_088_species_comp_diff.rds	none
species	CAKTXU01 hMGS.04791	responder_matsuda	non-responder	responder	Mann-Whitney U test	Cliff's delta	TRUE	-0.0920097	-0.321098	0.147252	0.463599	0.986484	59	28	0	0	-2.7096e-05	0.00146098	0.254237	0.178571	-0.000114377	-0.000390084	3.14109e-05	0	0.000683207	0.0102475	0.000591801	0.000875725	0.00147915	0.0242823	tacgly_r2v1_088_species_comp_diff.rds	none
species	CAKTXU01 sp934615635	responder_matsuda	non-responder	responder	Mann-Whitney U test	Cliff's delta	TRUE	-0.105327	-0.344041	0.146176	0.424974	0.986484	59	28	0	-0.000132959	-0.00300214	-0.0169851	0.271186	0.178571	-0.00836034	-0.00976135	0.000500416	0	0.0060245	0.0054904	0.00398367	0.00291585	0.0261186	0.00687269	tacgly_r2v1_088_species_comp_diff.rds	none
species	CALXCR01 sp944386855	responder_matsuda	non-responder	responder	Mann-Whitney U test	Cliff's delta	TRUE	0.0986683	-0.108951	0.298039	0.387228	0.986484	59	28	0	0	0.000486611	0.000490828	0.186441	0.178571	0	0	0	0	0.0129163	0.0028411	0.00496555	0.00151318	0.0176643	0.013683	tacgly_r2v1_088_species_comp_diff.rds	none
species	CHH4-2 sp018378255	responder_matsuda	non-responder	responder	Mann-Whitney U test	Cliff's delta	TRUE	0.0659806	-0.0499476	0.180155	0.348857	0.986484	59	28	0	0	-0.000293139	-5.16868e-05	0.0169492	0	0	0	0	0	0.000850703		0.000850703		0.000850703		tacgly_r2v1_088_species_comp_diff.rds	none
species	Choladocola sp003480725	responder_matsuda	non-responder	responder	Mann-Whitney U test	Cliff's delta	TRUE	0.0726392	-0.194965	0.330178	0.585386	0.986484	59	28	0	0	-0.00475449	0.036036	0.40678	0.392857	-0.0285974	-0.0341933	0.0327915	0.0555409	0.0441381	0.0768318	0.0222767	0.0348768	0.0859611	0.187961	tacgly_r2v1_088_species_comp_diff.rds	none
species	Choladousia sp902363135	responder_matsuda	non-responder	responder	Mann-Whitney U test	Cliff's delta	TRUE	0.090799	-0.159173	0.32983	0.491593	0.986484	59	28	0	0	-0.00385011	0.00176152	0.338983	0.428571	-0.00772046	-0.00215944	0.00699428	0.00829802	0.0135954	0.00857734	0.00762068	0.00541314	0.0280122	0.0158689	tacgly_r2v1_088_species_comp_diff.rds	none
species	Christensenella timonensis	responder_matsuda	non-responder	responder	Mann-Whitney U test	Cliff's delta	TRUE	0.0684019	-0.0874362	0.220972	0.435451	0.986484	59	28	0	0	0.000101214	0.000105013	0.0847458	0.0714286	0	0	0	0	0.000361461	0.00153209	0.000270339	0.000922516	0.00267537	0.00214166	tacgly_r2v1_088_species_comp_diff.rds	none
species	Clostridium A hMGS.03194	responder_matsuda	non-responder	responder	Mann-Whitney U test	Cliff's delta	TRUE	0.0865617	-0.124217	0.289866	0.438721	0.986484	59	28	0	0	-0.00032729	0.00404226	0.20339	0.178571	0	0	0	0	0.0001342	0.000411472	0.000101994	0.000237129	0.000188103	0.00119044	tacgly_r2v1_088_species_comp_diff.rds	none
species	Clostridium AP sp000509125	responder_matsuda	non-responder	responder	Mann-Whitney U test	Cliff's delta	TRUE	-0.107748	-0.333537	0.129731	0.383704	0.986484	59	28	0	0	-0.00438744	-0.000982879	0.186441	0.107143	-0.000167646	-0.000355102	0	0	0.0183482	0.00141346	0.000677735	0.000804644	0.0419519	0.00314839	tacgly_r2v1_088_species_comp_diff.rds	none
species	Clostridium AQ innocuum	responder_matsuda	non-responder	responder	Mann-Whitney U test	Cliff's delta	TRUE	-0.110169	-0.358573	0.152804	0.408247	0.986484	59	28	0	-0.000452871	-0.00544364	0.0486643	0.440678	0.357143	-0.00382678	-0.00686172	0.0065557	0.00282449	0.00753322	0.00954484	0.00409484	0.00282449	0.0368317	0.0102481	tacgly_r2v1_088_species_comp_diff.rds	none
species	Clostridium AQ sp000165065	responder_matsuda	non-responder	responder	Mann-Whitney U test	Cliff's delta	TRUE	0.0677966	-0.0841908	0.216701	0.451439	0.986484	59	28	0	0	0.000409703	0.00443835	0.118644	0.0714286	0	0	0	0	0.00173378	0.062137	0.000696471	0.0319395	0.00989859	0.0923344	tacgly_r2v1_088_species_comp_diff.rds	none
species	Clostridium celatum	responder_matsuda	non-responder	responder	Mann-Whitney U test	Cliff's delta	TRUE	-0.0690073	-0.25111	0.117813	0.497618	0.986484	59	28	0	0	9.31351e-05	0.000494016	0.135593	0.0357143	0	0	0	0	0.000986857	0.0171174	0.000194107	0.0171174	0.00194813	0.0171174	tacgly_r2v1_088_species_comp_diff.rds	none
species	Clostridium disporicum B	responder_matsuda	non-responder	responder	Mann-Whitney U test	Cliff's delta	TRUE	-0.0799031	-0.288438	0.135869	0.491823	0.986484	59	28	0	0	0.00156095	0.00079457	0.237288	0.178571	0	0	0	0	0.00233759	0.00173858	0.000213511	0.000294055	0.00912624	0.0257585	tacgly_r2v1_088_species_comp_diff.rds	none
species	Clostridium Q saccharolyticum A	responder_matsuda	non-responder	responder	Mann-Whitney U test	Cliff's delta	TRUE	-0.0653753	-0.257501	0.131723	0.554242	0.986484	59	28	0	0	-0.0208021	-0.00318735	0.186441	0.0714286	0	0	0	0	0.00993033	0.00252039	0.00672494	0.00148821	0.0449786	0.00355256	tacgly_r2v1_088_species_comp_diff.rds	none
species	Clostridium sp001916075	responder_matsuda	non-responder	responder	Mann-Whitney U test	Cliff's delta	TRUE	-0.0932203	-0.341457	0.167173	0.475915	0.986484	59	28	0	0	0.0349382	-0.0225999	0.271186	0.321429	-0.00153907	-0.0139917	0.000811676	0.00189827	0.0339765	0.0173051	0.00211074	0.00366883	0.278627	0.0776451	tacgly_r2v1_088_species_comp_diff.rds	none
species	Clostridium sp900547475	responder_matsuda	non-responder	responder	Mann-Whitney U test	Cliff's delta	TRUE	-0.0623487	-0.24364	0.123153	0.533063	0.986484	59	28	0	0	0.00129797	-0.000362176	0.118644	0.0357143	0	0	0	0	0.000944252	0.00524224	0.00058385	0.00524224	0.0178562	0.00524224	tacgly_r2v1_088_species_comp_diff.rds	none
species	Clostridium sp900766315	responder_matsuda	non-responder	responder	Mann-Whitney U test	Cliff's delta	TRUE	-0.0671913	-0.273907	0.145458	0.515748	0.986484	59	28	0	0	0.00172469	0.0043842	0.0677966	0.0714286	0	-7.91104e-05	0	0	0.0639715	0.111773	0.0181971	0.0561304	0.150456	0.167415	tacgly_r2v1_088_species_comp_diff.rds	none
species	Collinsella sp900551975	responder_matsuda	non-responder	responder	Mann-Whitney U test	Cliff's delta	TRUE	0.0853511	-0.0778561	0.244103	0.375576	0.986484	59	28	0	0	0.000676633	0.000499259	0.118644	0.142857	0	0	0	0	0.0097828	0.00717738	0.00540971	0.00381977	0.0194929	0.00967649	tacgly_r2v1_088_species_comp_diff.rds	none
species	Coprobacillus cateniformis	responder_matsuda	non-responder	responder	Mann-Whitney U test	Cliff's delta	TRUE	-0.0986683	-0.351016	0.167041	0.431883	0.986484	59	28	0	0	-0.032842	-0.0108809	0.186441	0.178571	-0.000760085	-0.00341441	0	0	0.000928156	0.0114294	0.00048903	0.0105541	0.00610779	0.0344593	tacgly_r2v1_088_species_comp_diff.rds	none
species	Coprobacter secundus	responder_matsuda	non-responder	responder	Mann-Whitney U test	Cliff's delta	TRUE	0.0805085	-0.148129	0.300976	0.517314	0.986484	59	28	0	0	0.00135382	-0.00230959	0.237288	0.321429	0	0	0	0.00020284	0.00234515	0.00291702	0.00064163	0.00065236	0.00967912	0.0112446	tacgly_r2v1_088_species_comp_diff.rds	none
species	Coprococcus sp900066115	responder_matsuda	non-responder	responder	Mann-Whitney U test	Cliff's delta	TRUE	-0.059322	-0.26579	0.15235	0.54586	0.986484	59	28	0	0	-0.0176372	-0.248269	0.0677966	0.107143	0	0	0	0	1.27913	0.00458119	0.985235	0.00259581	1.76021	0.0339263	tacgly_r2v1_088_species_comp_diff.rds	none
species	Copromonas faecavium	responder_matsuda	non-responder	responder	Mann-Whitney U test	Cliff's delta	TRUE	-0.094431	-0.319499	0.140723	0.407941	0.986484	59	28	0	0	-0.000160814	-0.000300135	0.101695	0.107143	0	-0.000381101	0	0	0.00111136	0.000642711	0.00089995	0.000552525	0.00328491	0.000915914	tacgly_r2v1_088_species_comp_diff.rds	none
species	Corynebacterium variabile	responder_matsuda	non-responder	responder	Mann-Whitney U test	Cliff's delta	TRUE	0.0496368	-0.083712	0.181239	0.518845	0.986484	59	28	0	0	-0.00111406	2.94643e-05	0.0508475	0.0357143	0	0	0	0	0.0170712	0.00103514	0.0093572	0.00103514	0.0218151	0.00103514	tacgly_r2v1_088_species_comp_diff.rds	none
species	Cryptobacteroides sp000431015	responder_matsuda	non-responder	responder	Mann-Whitney U test	Cliff's delta	TRUE	0.0581114	-0.146786	0.258227	0.481963	0.986484	59	28	0	0	-0.0106257	0.134173	0.0508475	0.178571	0	0	0	0	0.000777072	0.00176258	0.000706379	0.000951486	0.00428518	0.183543	tacgly_r2v1_088_species_comp_diff.rds	none
species	Dialister invisus	responder_matsuda	non-responder	responder	Mann-Whitney U test	Cliff's delta	TRUE	-0.098063	-0.353495	0.170978	0.456396	0.986484	59	28	0	-0.000183855	0.27898	-0.472538	0.338983	0.357143	-0.00251502	-0.0032507	0.00251842	0.00335168	0.00565669	0.0119565	0.00262905	0.00335168	1.51885	0.847295	tacgly_r2v1_088_species_comp_diff.rds	none
species	Dielma fastidiosa	responder_matsuda	non-responder	responder	Mann-Whitney U test	Cliff's delta	TRUE	0.118644	-0.116899	0.341551	0.359832	0.986484	59	28	0	0	0.000126011	-0.0225316	0.271186	0.285714	-0.000936155	-4.27582e-05	6.9812e-05	0.000133298	0.00380467	0.00222646	0.000394049	0.000617102	0.0077175	0.00970598	tacgly_r2v1_088_species_comp_diff.rds	none
species	Dysosmobacter A sp014334055	responder_matsuda	non-responder	responder	Mann-Whitney U test	Cliff's delta	TRUE	0.094431	-0.117928	0.298531	0.392957	0.986484	59	28	0	0	0.000566271	4.7022e-05	0.152542	0.214286	0	0	0	0	0.0038275	0.00102114	0.00147653	0.000599545	0.00527607	0.00166329	tacgly_r2v1_088_species_comp_diff.rds	none
species	Dysosmobacter sp900544615	responder_matsuda	non-responder	responder	Mann-Whitney U test	Cliff's delta	TRUE	-0.0690073	-0.27872	0.146987	0.537025	0.986484	59	28	0	0	0.0100318	0.00545637	0.186441	0.214286	0	0	0	0	0.0247523	0.0341575	0.00610232	0.0181008	0.07772	0.0805424	tacgly_r2v1_088_species_comp_diff.rds	none
species	Dysosmobacter sp900548505	responder_matsuda	non-responder	responder	Mann-Whitney U test	Cliff's delta	TRUE	0.0544794	-0.169787	0.273381	0.57912	0.986484	59	28	0	0	-0.000338959	0.000370376	0.0508475	0.178571	0	0	0	0	0.00535369	0.00209105	0.00285887	0.000860526	0.0434383	0.00604834	tacgly_r2v1_088_species_comp_diff.rds	none
species	Dysosmobacter sp900550685	responder_matsuda	non-responder	responder	Mann-Whitney U test	Cliff's delta	TRUE	0.0774818	-0.137555	0.285544	0.430191	0.986484	59	28	0	0	0.000393228	0.00225532	0.0677966	0.178571	0	0	0	0	0.0112481	0.00760797	0.00707541	0.00380536	0.0155074	0.0248704	tacgly_r2v1_088_species_comp_diff.rds	none
species	Dysosmobacter sp944387035	responder_matsuda	non-responder	responder	Mann-Whitney U test	Cliff's delta	TRUE	0.0998789	-0.155179	0.342453	0.453188	0.986484	59	28	0	0	0.00176118	0.00752041	0.457627	0.392857	-0.00535856	-0.000414612	0.00139796	0.00253302	0.00168885	0.0057039	0.000422022	0.00112861	0.0122214	0.0279621	tacgly_r2v1_088_species_comp_diff.rds	none
species	Dysosmobacter welbionis	responder_matsuda	non-responder	responder	Mann-Whitney U test	Cliff's delta	TRUE	0.0883777	-0.170624	0.335956	0.50718	0.986484	59	28	-0.017498	-0.000330551	-0.141898	-0.0418531	0.372881	0.464286	-0.159594	-0.151423	0.039028	0.0835337	0.080761	0.12156	0.0292838	0.01444	0.314806	0.289783	tacgly_r2v1_088_species_comp_diff.rds	none
species	Egerieenecus merdigallinarum	responder_matsuda	non-responder	responder	Mann-Whitney U test	Cliff's delta	TRUE	0.121065	-0.12513	0.353216	0.354535	0.986484	59	28	0	0	-0.00829489	-0.00471988	0.237288	0.321429	-0.0079931	-0.00229591	0	0.00132176	0.021409	0.00367739	0.00947519	0.00170662	0.0337148	0.0162828	tacgly_r2v1_088_species_comp_diff.rds	none
species	Eisenbergiella intestinigallinarum	responder_matsuda	non-responder	responder	Mann-Whitney U test	Cliff's delta	TRUE	-0.0871671	-0.278073	0.110363	0.391595	0.986484	59	28	0	0	-0.00179247	0.0517556	0.152542	0.0714286	0	0	0	0	0.000749746	0.727103	0.000570958	0.364366	0.00107533	1.08984	tacgly_r2v1_088_species_comp_diff.rds	none
species	Eisenbergiella pullicola	responder_matsuda	non-responder	responder	Mann-Whitney U test	Cliff's delta	TRUE	0.0859564	-0.0894126	0.256156	0.398207	0.986484	59	28	0	0	0.000181344	3.82895e-05	0.135593	0.107143	0	0	0	0	0.000879552	0.000280957	0.000575104	0.000204074	0.00182632	0.000554422	tacgly_r2v1_088_species_comp_diff.rds	none
species	Eisenbergiella stercoravium	responder_matsuda	non-responder	responder	Mann-Whitney U test	Cliff's delta	TRUE	-0.0774818	-0.258326	0.108609	0.400903	0.986484	59	28	0	0	0.000112464	-3.18064e-05	0.135593	0.107143	0	0	0	0	0.00168393	0.000884033	0.000277121	0.000638495	0.00407709	0.000948595	tacgly_r2v1_088_species_comp_diff.rds	none
species	Emergencia sp904420065	responder_matsuda	non-responder	responder	Mann-Whitney U test	Cliff's delta	TRUE	-0.108959	-0.316921	0.109	0.39474	0.986484	59	28	0	0	0.00124162	-0.0109155	0.338983	0.142857	-0.000785737	0	0.00151809	0	0.00571437	0.00129247	0.0016994	0.00024615	0.0155095	0.00237846	tacgly_r2v1_088_species_comp_diff.rds	none
species	Enterocloster citroniae	responder_matsuda	non-responder	responder	Mann-Whitney U test	Cliff's delta	TRUE	0.0956416	-0.164948	0.34375	0.472671	0.986484	59	28	-0.000148454	0	-0.00449595	0.00284394	0.389831	0.392857	-0.00459024	-0.00217808	0.000769185	0.00211917	0.00264956	0.00671662	0.00052338	0.00125846	0.00876235	0.0201774	tacgly_r2v1_088_species_comp_diff.rds	none
species	Enterocloster faecavium	responder_matsuda	non-responder	responder	Mann-Whitney U test	Cliff's delta	TRUE	-0.0671913	-0.219824	0.088653	0.44362	0.986484	59	28	0	0	0.000224173	5.09597e-06	0.152542	0.0714286	0	0	0	0	0.000270012	0.000151141	3.80472e-05	0.00011197	0.000546341	0.000190311	tacgly_r2v1_088_species_comp_diff.rds	none
species	Enterocloster sp001517625	responder_matsuda	non-responder	responder	Mann-Whitney U test	Cliff's delta	TRUE	0.0974576	-0.138204	0.322675	0.433154	0.986484	59	28	0	0	0.0389436	0.0220446	0.254237	0.321429	-8.20861e-05	0	0.000598861	0.00205036	0.0224526	0.00956002	0.0130782	0.00212098	0.252917	0.0160364	tacgly_r2v1_088_species_comp_diff.rds	none
species	Enterocloster sp900541315	responder_matsuda	non-responder	responder	Mann-Whitney U test	Cliff's delta	TRUE	0.1023	-0.156737	0.348169	0.442312	0.986484	59	28	0	0.00967607	0.0374929	0.0198512	0.491525	0.607143	-0.0184147	-0.00261418	0.0418519	0.0265793	0.0420836	0.015339	0.0083426	0.0116448	0.0811377	0.0557817	tacgly_r2v1_088_species_comp_diff.rds	none
species	Enterocloster sp900759225	responder_matsuda	non-responder	responder	Mann-Whitney U test	Cliff's delta	TRUE	0.0496368	-0.0920759	0.189379	0.548102	0.986484	59	28	0	0	0.000748907	0.00874358	0.101695	0.0714286	0	0	0	0	0.00848239	0.12241	0.00261031	0.0616578	0.0145964	0.183163	tacgly_r2v1_088_species_comp_diff.rds	none
species	Enterococcus B durans	responder_matsuda	non-responder	responder	Mann-Whitney U test	Cliff's delta	TRUE	-0.0520581	-0.211107	0.109676	0.552813	0.986484	59	28	0	0	0.000908417	0.00312792	0.0677966	0.0714286	0	0	0	0	0.000361839	0.101402	0.000212406	0.0519389	0.0169156	0.150866	tacgly_r2v1_088_species_comp_diff.rds	none
species	Eubacterium B sulci	responder_matsuda	non-responder	responder	Mann-Whitney U test	Cliff's delta	TRUE	-0.115012	-0.350306	0.133936	0.382378	0.986484	59	28	0	0	0.000400567	-0.000401403	0.40678	0.321429	-0.000350366	-0.000577291	0.000568946	0.00027884	0.000815974	0.000381282	0.00028988	0.000350534	0.0029475	0.00101924	tacgly_r2v1_088_species_comp_diff.rds	none
species	Eubacterium callanderi	responder_matsuda	non-responder	responder	Mann-Whitney U test	Cliff's delta	TRUE	0.0605327	-0.0574441	0.176842	0.448583	0.986484	59	28	0	0	0.000522348	-0.000955729	0.0508475	0.0357143	0	0	0	0	0.0132422	0.00145619	0.00725771	0.00145619	0.0221963	0.00145619	tacgly_r2v1_088_species_comp_diff.rds	none
species	Eubacterium F sp003491505	responder_matsuda	non-responder	responder	Mann-Whitney U test	Cliff's delta	TRUE	0.0932203	-0.145483	0.321668	0.480115	0.986484	59	28	0	0	-0.0510507	-0.108187	0.355932	0.464286	-0.103309	-0.0001416	0.0250059	0.00962316	0.148975	0.0104405	0.0148234	0.00530826	0.374104	0.168327	tacgly_r2v1_088_species_comp_diff.rds	none
species	Eubacterium G sp000435815	responder_matsuda	non-responder	responder	Mann-Whitney U test	Cliff's delta	TRUE	0.0635593	-0.107902	0.231349	0.468646	0.986484	59	28	0	0	0.00894392	0.00293402	0.101695	0.142857	0	0	0	0	0.0353471	0.0118323	0.016106	0.00686045	0.213579	0.0266579	tacgly_r2v1_088_species_comp_diff.rds	none
species	Eubacterium I ramulus A	responder_matsuda	non-responder	responder	Mann-Whitney U test	Cliff's delta	TRUE	0.0780872	-0.136313	0.2855	0.474707	0.986484	59	28	0	0	0.00568969	-0.000197961	0.101695	0.214286	0	0	0	0	0.0449605	0.00766931	0.0211517	0.00424996	0.0675066	0.0184883	tacgly_r2v1_088_species_comp_diff.rds	none
species	Eubacterium R sp000436835	responder_matsuda	non-responder	responder	Mann-Whitney U test	Cliff's delta	TRUE	-0.090799	-0.302301	0.129224	0.411412	0.986484	59	28	0	0	-0.00728197	-0.0245021	0.135593	0.107143	0	-8.41787e-05	0	0	0.267096	0.0515608	0.15081	0.0260912	0.357143	0.233408	tacgly_r2v1_088_species_comp_diff.rds	none
species	Excrementavichristensenella intestinipullorum	responder_matsuda	non-responder	responder	Mann-Whitney U test	Cliff's delta	TRUE	0.113196	-0.117349	0.332164	0.362621	0.986484	59	28	0	0	-0.000485387	0.000301592	0.237288	0.214286	-0.000216755	0	0	0	0.00112214	0.00168693	0.000526601	0.000865255	0.00282818	0.00332402	tacgly_r2v1_088_species_comp_diff.rds	none
species	Ezakiella coagulans	responder_matsuda	non-responder	responder	Mann-Whitney U test	Cliff's delta	TRUE	-0.0484262	-0.180647	0.0855136	0.529092	0.986484	59	28	0	0	-0.00026277	-0.000138367	0.0677966	0	0	0	0	0	0.000448784		0.000364052		0.00389053		tacgly_r2v1_088_species_comp_diff.rds	none
species	F23-B02 sp002472405	responder_matsuda	non-responder	responder	Mann-Whitney U test	Cliff's delta	TRUE	-0.0460048	-0.226076	0.137106	0.57776	0.986484	59	28	0	0	-0.0272889	0.033616	0.0508475	0.0714286	0	0	0	0	0.0290724	1.09134	0.0190314	0.772428	0.237475	1.41026	tacgly_r2v1_088_species_comp_diff.rds	none
species	Faecalibacterium duncaniae	responder_matsuda	non-responder	responder	Mann-Whitney U test	Cliff's delta	TRUE	-0.0811138	-0.325698	0.173645	0.54269	0.986484	59	28	0.000963895	0	0.39517	0.189319	0.559322	0.464286	-0.466747	-0.460586	1.19797	0.446416	1.0895	0.863243	0.230272	0.081698	1.97591	1.61284	tacgly_r2v1_088_species_comp_diff.rds	none
species	Faecalibacterium hattorii	responder_matsuda	non-responder	responder	Mann-Whitney U test	Cliff's delta	TRUE	-0.105327	-0.342457	0.144419	0.351183	0.986484	59	28	0	0	0.208816	-0.810902	0.101695	0.178571	0	-0.0629598	0	0	1.6169	0.957429	0.144356	0.0362755	5.11845	1.07818	tacgly_r2v1_088_species_comp_diff.rds	none
species	Faecalibacterium prausnitzii F	responder_matsuda	non-responder	responder	Mann-Whitney U test	Cliff's delta	TRUE	-0.066586	-0.238584	0.109463	0.497815	0.986484	59	28	0	0	0.0294819	-0.234736	0.135593	0.142857	0	0	0	0	0.513597	0.440506	0.160877	0.0970868	0.679596	0.792546	tacgly_r2v1_088_species_comp_diff.rds	none
species	Faecalibacterium sp900539885	responder_matsuda	non-responder	responder	Mann-Whitney U test	Cliff's delta	TRUE	0.0750605	-0.17541	0.316405	0.56803	0.986484	59	28	0	0	0.0805874	0.0435574	0.372881	0.464286	-0.00207032	-4.45248e-05	0.0301373	0.0201773	0.122996	0.0232392	0.0083171	0.00453604	0.411295	0.211707	tacgly_r2v1_088_species_comp_diff.rds	none
species	Faecaligallichristensenella faecipullorum	responder_matsuda	non-responder	responder	Mann-Whitney U test	Cliff's delta	TRUE	0.0714286	-0.146418	0.282668	0.559195	0.986484	59	28	0	0	0.000399178	6.77269e-06	0.237288	0.107143	-0.00025406	0	0	0	0.0025877	0.00186581	0.000610074	0.00129789	0.00502522	0.00187183	tacgly_r2v1_088_species_comp_diff.rds	none
species	Faecousia sp900544405	responder_matsuda	non-responder	responder	Mann-Whitney U test	Cliff's delta	TRUE	-0.0708232	-0.293649	0.159303	0.505829	0.986484	59	28	0	0	-0.0055421	0.00238921	0.118644	0.142857	0	-0.000261054	0	0	0.00688779	0.0230545	0.00263353	0.00869123	0.0206685	0.0605219	tacgly_r2v1_088_species_comp_diff.rds	none
species	Faecousia sp900546075	responder_matsuda	non-responder	responder	Mann-Whitney U test	Cliff's delta	TRUE	0.0841404	-0.150821	0.310104	0.451633	0.986484	59	28	0	0	0.00309248	-0.0080242	0.101695	0.25	0	0	0	9.43658e-05	0.00414437	0.00800868	0.00137261	0.00080677	0.0239722	0.0242979	tacgly_r2v1_088_species_comp_diff.rds	none
species	Fimadaptatus sp900553645	responder_matsuda	non-responder	responder	Mann-Whitney U test	Cliff's delta	TRUE	0.066586	-0.181276	0.306494	0.570037	0.986484	59	28	0	0	0.000500348	2.00506e-05	0.152542	0.285714	0	0	0	0.000281628	0.00673009	0.00496332	0.0036812	0.00102132	0.00843291	0.0069967	tacgly_r2v1_088_species_comp_diff.rds	none
species	Flavonifractor avistercoris	responder_matsuda	non-responder	responder	Mann-Whitney U test	Cliff's delta	TRUE	0.0750605	-0.13462	0.278307	0.521986	0.986484	59	28	0	0	-0.00196292	-0.0140088	0.152542	0.142857	-0.000245551	0	0	0	0.00117109	0.00133832	0.000504741	0.000296777	0.00184856	0.0168675	tacgly_r2v1_088_species_comp_diff.rds	none
species	Flavonifractor hMGS.05537	responder_matsuda	non-responder	responder	Mann-Whitney U test	Cliff's delta	TRUE	-0.0871671	-0.303946	0.138194	0.476017	0.986484	59	28	0	0	0.000110803	-3.22316e-05	0.237288	0.142857	-3.30265e-06	-4.38884e-05	0	0	0.000739637	0.00175319	0.000271065	0.000826501	0.00105953	0.00519409	tacgly_r2v1_088_species_comp_diff.rds	none
species	Flavonifractor massiliensis A	responder_matsuda	non-responder	responder	Mann-Whitney U test	Cliff's delta	TRUE	0.0544794	-0.122874	0.22846	0.571679	0.986484	59	28	0	0	-0.000241008	0.00122068	0.0847458	0.107143	0	0	0	0	0.000162075	0.00744169	1.01554e-05	0.00397123	0.000172059	0.0233982	tacgly_r2v1_088_species_comp_diff.rds	none
species	Flavonifractor plautii	responder_matsuda	non-responder	responder	Mann-Whitney U test	Cliff's delta	TRUE	0.096247	-0.161031	0.341277	0.470114	0.986484	59	28	-0.00340749	-0.00171338	-0.0563934	0.0408671	0.372881	0.428571	-0.0518334	-0.037652	0.0128198	0.0204075	0.0317702	0.090538	0.00834746	0.0114371	0.13472	0.337596	tacgly_r2v1_088_species_comp_diff.rds	none
species	Fusobacterium hMGS.06114	responder_matsuda	non-responder	responder	Mann-Whitney U test	Cliff's delta	TRUE	0.0423729	-0.140352	0.222307	0.581827	0.986484	59	28	0	0	-3.60211e-05	0.00014624	0.0169492	0.107143	0	0	0	0	0.000994744	0.00111457	0.000994744	0.000788071	0.000994744	0.00272634	tacgly_r2v1_088_species_comp_diff.rds	none
species	Gemella haemolysans B	responder_matsuda	non-responder	responder	Mann-Whitney U test	Cliff's delta	TRUE	-0.0496368	-0.174849	0.0771551	0.518845	0.986484	59	28	0	0	5.12886e-05	-3.30592e-05	0.0847458	0.0714286	0	0	0	0	0.000754481	0.000985773	0.000541306	0.000685451	0.00102508	0.00128609	tacgly_r2v1_088_species_comp_diff.rds	none
species	Gemmiger avistercoris	responder_matsuda	non-responder	responder	Mann-Whitney U test	Cliff's delta	TRUE	0.0696126	-0.0910773	0.226769	0.450431	0.986484	59	28	0	0	-0.000225787	-1.66873e-05	0.0677966	0.0357143	0	0	0	0	0.000321496	0.000263004	0.000205388	0.000263004	0.00114131	0.000263004	tacgly_r2v1_088_species_comp_diff.rds	none
species	Gemmiger sp900539695	responder_matsuda	non-responder	responder	Mann-Whitney U test	Cliff's delta	TRUE	0.109564	-0.138775	0.344939	0.407135	0.986484	59	28	-0.000447139	0	-0.043379	-0.0330553	0.271186	0.321429	-0.123281	-0.124578	0.00670557	0.03745	0.108547	0.126282	0.0251869	0.0822038	0.196203	0.142146	tacgly_r2v1_088_species_comp_diff.rds	none
species	Granulicatella adiacens	responder_matsuda	non-responder	responder	Mann-Whitney U test	Cliff's delta	TRUE	-0.0823245	-0.294229	0.137295	0.492488	0.986484	59	28	0	0	0.00047276	-0.000147142	0.271186	0.178571	0	0	3.48373e-05	0	0.000556798	0.00046501	0.000233637	0.000318775	0.00135014	0.000754499	tacgly_r2v1_088_species_comp_diff.rds	none
species	Hafnia alvei	responder_matsuda	non-responder	responder	Mann-Whitney U test	Cliff's delta	TRUE	-0.0587167	-0.227345	0.113331	0.503196	0.986484	59	28	0	0	-0.00454643	5.86628e-05	0.101695	0.0714286	0	0	0	0	0.00660716	0.00342551	0.00169713	0.00295963	0.0240348	0.0038914	tacgly_r2v1_088_species_comp_diff.rds	none
species	Heritagella sp905200265	responder_matsuda	non-responder	responder	Mann-Whitney U test	Cliff's delta	TRUE	-0.0690073	-0.300054	0.169687	0.562253	0.986484	59	28	0	0	0.000661276	0.000775632	0.254237	0.214286	0	0	1.00462e-05	0	0.00113615	0.00281735	0.000639446	0.0013748	0.00230208	0.00593185	tacgly_r2v1_088_species_comp_diff.rds	none
species	HGM11327 sp900759935	responder_matsuda	non-responder	responder	Mann-Whitney U test	Cliff's delta	TRUE	-0.0823245	-0.235369	0.0747044	0.360518	0.986484	59	28	0	0	0.000588113	-0.000202777	0.135593	0.0357143	0	0	0	0	0.00611319	0.000697278	0.00291127	0.000697278	0.0126027	0.000697278	tacgly_r2v1_088_species_comp_diff.rds	none
species	HGM11417 sp900761895	responder_matsuda	non-responder	responder	Mann-Whitney U test	Cliff's delta	TRUE	-0.0847458	-0.304516	0.143591	0.42595	0.986484	59	28	0	0	0.000130378	0.0016913	0.186441	0.178571	0	0	0	0	0.000819295	0.00322555	0.000591408	0.000174119	0.00129857	0.00453453	tacgly_r2v1_088_species_comp_diff.rds	none
species	HGM11507 sp900761005	responder_matsuda	non-responder	responder	Mann-Whitney U test	Cliff's delta	TRUE	-0.094431	-0.270214	0.0874444	0.375009	0.986484	59	28	0	0	0.000140215	-0.00123317	0.152542	0.0357143	0	0	0	0	0.00159887	0.000458767	0.00015696	0.000458767	0.00624796	0.000458767	tacgly_r2v1_088_species_comp_diff.rds	none
species	HGM11616 sp900761075	responder_matsuda	non-responder	responder	Mann-Whitney U test	Cliff's delta	TRUE	-0.108959	-0.335659	0.129672	0.411096	0.986484	59	28	0	0	0.00114117	-0.00695935	0.423729	0.285714	-0.00175678	-0.00148969	0.000911689	0.000354288	0.00135788	0.00198681	0.000795063	0.000768137	0.0112882	0.00380562	tacgly_r2v1_088_species_comp_diff.rds	none
species	HGM13006 sp900756575	responder_matsuda	non-responder	responder	Mann-Whitney U test	Cliff's delta	TRUE	0.0726392	-0.168105	0.305206	0.570464	0.986484	59	28	0	0	-0.00366573	-0.00334004	0.237288	0.285714	-0.00504691	-0.00409378	0	0.000591863	0.0061312	0.00598402	0.00233177	0.00299837	0.0118277	0.011208	tacgly_r2v1_088_species_comp_diff.rds	none
species	Holdemania massiliensis	responder_matsuda	non-responder	responder	Mann-Whitney U test	Cliff's delta	TRUE	0.0762712	-0.176194	0.319322	0.546917	0.986484	59	28	0	0	0.000668751	-0.00383998	0.186441	0.321429	-0.00080175	-0.000290352	0	0.000183943	0.0108431	0.000329363	0.00262856	0.000215521	0.0363363	0.0049001	tacgly_r2v1_088_species_comp_diff.rds	none
species	Intestinimonas hMGS.05574	responder_matsuda	non-responder	responder	Mann-Whitney U test	Cliff's delta	TRUE	0.0714286	-0.122089	0.259715	0.467082	0.986484	59	28	0	0	-6.98356e-05	8.58428e-05	0.118644	0.142857	0	0	0	0	0.000231083	0.000591268	0.000127805	0.000279473	0.000325486	0.00119443	tacgly_r2v1_088_species_comp_diff.rds	none
species	Intestinimonas timonensis	responder_matsuda	non-responder	responder	Mann-Whitney U test	Cliff's delta	TRUE	0.0544794	-0.138986	0.243939	0.585985	0.986484	59	28	0	0	0.00150451	0.000271633	0.135593	0.142857	0	0	0	0	0.000779719	0.00253129	0.000213209	0.00201537	0.00659679	0.00368447	tacgly_r2v1_088_species_comp_diff.rds	none
species	JAGZMM01 sp018364155	responder_matsuda	non-responder	responder	Mann-Whitney U test	Cliff's delta	TRUE	0.0617433	-0.151682	0.269668	0.584709	0.986484	59	28	0	0	0.00257977	2.50627e-05	0.152542	0.178571	0	0	0	0	0.0050445	0.0014248	0.00219567	0.000950882	0.00768309	0.00291616	tacgly_r2v1_088_species_comp_diff.rds	none
species	JAHZGC01 sp019421015	responder_matsuda	non-responder	responder	Mann-Whitney U test	Cliff's delta	TRUE	0.0677966	-0.185757	0.312885	0.583621	0.986484	59	28	0	0	-0.000286279	-0.00025983	0.186441	0.321429	0	-0.000180949	0	0.00038271	0.00320169	0.000956254	0.0011684	0.000570875	0.00868367	0.00350874	tacgly_r2v1_088_species_comp_diff.rds	none
species	JAJEQR01 sp020687485	responder_matsuda	non-responder	responder	Mann-Whitney U test	Cliff's delta	TRUE	0.0799031	-0.179461	0.328882	0.5339	0.986484	59	28	0	0	-0.00547779	0.00217741	0.20339	0.321429	-0.00846881	-0.00508877	0	0.00347302	0.0156584	0.0168275	0.0025574	0.0035255	0.0521048	0.028899	tacgly_r2v1_088_species_comp_diff.rds	none
species	Klebsiella michiganensis	responder_matsuda	non-responder	responder	Mann-Whitney U test	Cliff's delta	TRUE	0.066586	-0.0645928	0.195503	0.366927	0.986484	59	28	0	0	-0.000988476	5.33269e-06	0.0338983	0.0357143	0	0	0	0	0.0336613	0.00374468	0.0169922	0.00374468	0.0503305	0.00374468	tacgly_r2v1_088_species_comp_diff.rds	none
species	Lachnoclostridium B faecipullorum	responder_matsuda	non-responder	responder	Mann-Whitney U test	Cliff's delta	TRUE	-0.0653753	-0.246759	0.120434	0.54449	0.986484	59	28	0	0	0.00013916	-0.0141567	0.169492	0.0714286	0	0	0	0	0.00185658	0.000326183	0.000166779	0.000295224	0.0124236	0.000357142	tacgly_r2v1_088_species_comp_diff.rds	none
species	Lachnospira sp000437735	responder_matsuda	non-responder	responder	Mann-Whitney U test	Cliff's delta	TRUE	0.0895884	-0.168311	0.336008	0.501146	0.986484	59	28	-0.00450723	-0.000370937	-0.0639752	0.078041	0.372881	0.357143	-0.048715	-0.0319008	0.0074771	0.0136826	0.0421784	0.058913	0.00452389	0.0136826	0.0939021	0.356347	tacgly_r2v1_088_species_comp_diff.rds	none
species	Lactobacillus acidophilus	responder_matsuda	non-responder	responder	Mann-Whitney U test	Cliff's delta	TRUE	0.0786925	-0.137346	0.287584	0.453373	0.986484	59	28	0	0	-0.00367948	0.00050663	0.118644	0.25	0	0	0	8.91456e-05	0.00630592	0.00277835	0.00233892	0.00163641	0.00925285	0.00727124	tacgly_r2v1_088_species_comp_diff.rds	none
species	Lactobacillus gasseri	responder_matsuda	non-responder	responder	Mann-Whitney U test	Cliff's delta	TRUE	-0.0496368	-0.20248	0.105567	0.518845	0.986484	59	28	0	0	-0.000253836	-0.000104022	0.0508475	0.0357143	0	0	0	0	0.00650743	0.000974882	0.00402257	0.000974882	0.015663	0.000974882	tacgly_r2v1_088_species_comp_diff.rds	none
species	Lactobacillus paragasseri	responder_matsuda	non-responder	responder	Mann-Whitney U test	Cliff's delta	TRUE	-0.0605327	-0.221682	0.103835	0.477654	0.986484	59	28	0	0	-0.00197073	0.00571644	0.0847458	0.0357143	0	0	0	0	0.00174175	0.249694	0.00144142	0.249694	0.00204307	0.249694	tacgly_r2v1_088_species_comp_diff.rds	none
species	Lactococcus A laudensis	responder_matsuda	non-responder	responder	Mann-Whitney U test	Cliff's delta	TRUE	-0.0805085	-0.294499	0.141171	0.480489	0.986484	59	28	0	0	0.00698196	0.00138258	0.220339	0.142857	0	0	0	0	0.000820808	0.00171789	0.000251071	0.00142915	0.0161123	0.0107803	tacgly_r2v1_088_species_comp_diff.rds	none
species	Lactococcus lactis	responder_matsuda	non-responder	responder	Mann-Whitney U test	Cliff's delta	TRUE	-0.122276	-0.355351	0.125114	0.358552	0.986484	59	28	0.000397134	0	0.0251737	-0.0107887	0.525424	0.428571	-0.00421964	-0.00208038	0.00634324	0.000865701	0.00583779	0.00105946	0.00110212	0.000722496	0.0151685	0.00713099	tacgly_r2v1_088_species_comp_diff.rds	none
species	Latilactobacillus curvatus	responder_matsuda	non-responder	responder	Mann-Whitney U test	Cliff's delta	TRUE	-0.105932	-0.316609	0.114705	0.370045	0.986484	59	28	0	0	0.00098266	-0.00185084	0.237288	0.178571	0	0	0	0	0.00236793	0.000891466	0.000591906	0.000611729	0.00476581	0.00109074	tacgly_r2v1_088_species_comp_diff.rds	none
species	Lawsonibacter hMGS.03198	responder_matsuda	non-responder	responder	Mann-Whitney U test	Cliff's delta	TRUE	0.0659806	-0.0890176	0.217859	0.451876	0.986484	59	28	0	0	-0.00674138	0.00213415	0.0847458	0.0714286	0	0	0	0	0.00276641	0.031428	0.00260862	0.0159408	0.0131101	0.0469152	tacgly_r2v1_088_species_comp_diff.rds	none
species	Lawsonibacter hMGS.05512	responder_matsuda	non-responder	responder	Mann-Whitney U test	Cliff's delta	TRUE	0.0684019	-0.103449	0.236287	0.435451	0.986484	59	28	0	0	-0.000288057	8.76133e-05	0.0677966	0.107143	0	0	0	0	0.00225254	0.000317473	0.000270679	0.000244979	0.0045376	0.00116727	tacgly_r2v1_088_species_comp_diff.rds	none
species	Lawsonibacter sp003478995	responder_matsuda	non-responder	responder	Mann-Whitney U test	Cliff's delta	TRUE	-0.0762712	-0.224898	0.0758243	0.408302	0.986484	59	28	0	0	-1.07516e-05	-2.80771e-05	0.135593	0	0	0	0	0	0.0004913		0.000226612		0.000729576		tacgly_r2v1_088_species_comp_diff.rds	none
species	Lawsonibacter sp900066645	responder_matsuda	non-responder	responder	Mann-Whitney U test	Cliff's delta	TRUE	0.11138	-0.141221	0.350365	0.403055	0.986484	59	28	-0.000742755	0	-0.00790968	0.000277128	0.389831	0.392857	-0.0190984	-0.00598576	0.00762788	0.00820456	0.0118386	0.0131298	0.00515485	0.00733367	0.0247706	0.0265946	tacgly_r2v1_088_species_comp_diff.rds	none
species	Lawsonibacter sp900549405	responder_matsuda	non-responder	responder	Mann-Whitney U test	Cliff's delta	TRUE	0.092615	-0.159061	0.332989	0.470892	0.986484	59	28	0	0	0.000627182	0.00487156	0.288136	0.357143	-0.00180585	-0.000289556	0.000531634	0.00194287	0.0127168	0.00637951	0.00116177	0.00194287	0.0256084	0.0192441	tacgly_r2v1_088_species_comp_diff.rds	none
species	Lentihominibacter hominis	responder_matsuda	non-responder	responder	Mann-Whitney U test	Cliff's delta	TRUE	-0.062954	-0.24928	0.127867	0.536083	0.986484	59	28	0	0	-0.00355303	-0.00300945	0.169492	0.107143	0	0	0	0	0.00789373	0.00630812	0.00241411	0.0033343	0.0278977	0.00709493	tacgly_r2v1_088_species_comp_diff.rds	none
species	Limenecus avicola	responder_matsuda	non-responder	responder	Mann-Whitney U test	Cliff's delta	TRUE	0.06477	-0.085266	0.211934	0.433206	0.986484	59	28	0	0	0.00110764	0.00215532	0.101695	0.107143	0	0	0	0	0.0302901	0.0167026	0.0152978	0.00973614	0.039213	0.0287896	tacgly_r2v1_088_species_comp_diff.rds	none
species	Limiplasma pullistercoris	responder_matsuda	non-responder	responder	Mann-Whitney U test	Cliff's delta	TRUE	-0.0992736	-0.299707	0.109552	0.397089	0.986484	59	28	0	0	0.000835771	-0.00141564	0.20339	0.0357143	-0.000130213	0	0	0	0.00146124	0.000149487	0.00103401	0.000149487	0.00664519	0.000149487	tacgly_r2v1_088_species_comp_diff.rds	none
species	Limiplasma sp004556545	responder_matsuda	non-responder	responder	Mann-Whitney U test	Cliff's delta	TRUE	0.0641646	-0.0854711	0.21097	0.486659	0.986484	59	28	0	0	0.00462259	-0.0010953	0.101695	0.107143	0	0	0	0	0.0134491	0.000203975	0.0049825	0.000167802	0.0737074	0.000610361	tacgly_r2v1_088_species_comp_diff.rds	none
species	Limivivens sp900066135	responder_matsuda	non-responder	responder	Mann-Whitney U test	Cliff's delta	TRUE	-0.100484	-0.337424	0.148429	0.429227	0.986484	59	28	0	0	0.00155285	0.000192183	0.254237	0.25	-0.00010915	-0.00212898	0.000105954	0.000514761	0.00617656	0.00774423	0.00241108	0.0061367	0.0113757	0.014651	tacgly_r2v1_088_species_comp_diff.rds	none
species	Limivivens sp900543575	responder_matsuda	non-responder	responder	Mann-Whitney U test	Cliff's delta	TRUE	0.119855	-0.142485	0.366461	0.366622	0.986484	59	28	0	0	-0.000376586	0.00436359	0.322034	0.428571	-0.0119597	-0.00855665	0.0034999	0.00706143	0.0131459	0.00969773	0.00504158	0.00580664	0.0370233	0.0387949	tacgly_r2v1_088_species_comp_diff.rds	none
species	Limivivens sp905214955	responder_matsuda	non-responder	responder	Mann-Whitney U test	Cliff's delta	TRUE	0.0786925	-0.171288	0.319154	0.550057	0.986484	59	28	0	0	0.00145396	0.00197509	0.288136	0.392857	-0.00347613	-0.00212345	0.00127089	0.00585611	0.00874853	0.00760245	0.00415713	0.00475301	0.0191724	0.0118593	tacgly_r2v1_088_species_comp_diff.rds	none
species	Mailhella excrementigallinarum	responder_matsuda	non-responder	responder	Mann-Whitney U test	Cliff's delta	TRUE	0.0544794	-0.102752	0.209055	0.478904	0.986484	59	28	0	0	-0.00148167	0.00700262	0.0677966	0.107143	0	0	0	0	0.00416207	0.0102271	0.00218642	0.00518298	0.00905711	0.0988482	tacgly_r2v1_088_species_comp_diff.rds	none
species	Marvinbryantia sp900550755	responder_matsuda	non-responder	responder	Mann-Whitney U test	Cliff's delta	TRUE	-0.0587167	-0.243261	0.12993	0.581214	0.986484	59	28	0	0	0.000713283	7.46949e-05	0.186441	0.0714286	0	0	0	0	0.000435585	0.00125242	0.000289385	0.000713301	0.00248064	0.00179154	tacgly_r2v1_088_species_comp_diff.rds	none
species	Massilicoli timonensis	responder_matsuda	non-responder	responder	Mann-Whitney U test	Cliff's delta	TRUE	0.0605327	-0.14119	0.257429	0.583961	0.986484	59	28	0	0	-0.00188151	-0.000404437	0.118644	0.0714286	-0.000110218	0	0	0	0.000560878	0.000449759	0.000328923	0.000364272	0.00157713	0.000535246	tacgly_r2v1_088_species_comp_diff.rds	none
species	Massiliimalia massiliensis	responder_matsuda	non-responder	responder	Mann-Whitney U test	Cliff's delta	TRUE	0.118039	-0.146403	0.366735	0.372798	0.986484	59	28	0	0	3.32466e-05	0.00321065	0.338983	0.428571	-0.00141206	-0.000940776	0.000698901	0.00181135	0.00165598	0.00202545	0.000756332	0.000627363	0.0043371	0.00337371	tacgly_r2v1_088_species_comp_diff.rds	none
species	Massilimicrobiota sp944325245	responder_matsuda	non-responder	responder	Mann-Whitney U test	Cliff's delta	TRUE	0.0472155	-0.120336	0.212152	0.590345	0.986484	59	28	0	0	7.99734e-05	-0.000582247	0.0847458	0.142857	0	0	0	0	0.00189643	0.000482363	0.000437024	0.000395336	0.0032763	0.000554313	tacgly_r2v1_088_species_comp_diff.rds	none
species	Mediterraneibacter faecis	responder_matsuda	non-responder	responder	Mann-Whitney U test	Cliff's delta	TRUE	0.0835351	-0.166945	0.323887	0.530317	0.986484	59	28	0	0.00537674	0.109331	0.178578	0.474576	0.571429	-0.102416	-0.00281756	0.111336	0.124473	0.157328	0.10976	0.0574147	0.0164815	0.361568	0.168438	tacgly_r2v1_088_species_comp_diff.rds	none
species	Merdiplasma excrementigallinarum	responder_matsuda	non-responder	responder	Mann-Whitney U test	Cliff's delta	TRUE	0.066586	-0.115667	0.244501	0.525787	0.986484	59	28	0	0	4.6128e-05	0.000483931	0.135593	0.0714286	0	0	0	0	0.000577338	0.00715237	0.000211434	0.00365507	0.0048733	0.0106497	tacgly_r2v1_088_species_comp_diff.rds	none
species	Merdisoma faecalis	responder_matsuda	non-responder	responder	Mann-Whitney U test	Cliff's delta	TRUE	0.0708232	-0.15803	0.292456	0.587317	0.986484	59	28	0	0	-0.00605201	0.0259614	0.288136	0.25	-0.00563255	-0.000401488	0.000645137	2.58677e-05	0.00178412	0.000185724	0.000920514	0.00015799	0.00300312	0.00383921	tacgly_r2v1_088_species_comp_diff.rds	none
species	Merdisoma sp900066385	responder_matsuda	non-responder	responder	Mann-Whitney U test	Cliff's delta	TRUE	0.0950363	-0.165352	0.343039	0.471034	0.986484	59	28	0	0	0.00181964	0.0151629	0.355932	0.464286	-0.00121598	-0.00082831	0.00556185	0.0102073	0.0139062	0.0125261	0.00501228	0.0056819	0.0438504	0.0225317	tacgly_r2v1_088_species_comp_diff.rds	none
species	Metalachnospira sp902406135	responder_matsuda	non-responder	responder	Mann-Whitney U test	Cliff's delta	TRUE	0.0472155	-0.0768378	0.169829	0.52232	0.986484	59	28	0	0	-0.0091719	-0.0220085	0.0169492	0.0357143	0	0	0	0	0.00665574	0.01053	0.00665574	0.01053	0.00665574	0.01053	tacgly_r2v1_088_species_comp_diff.rds	none
species	Nanosyncoccus hMGS.03128	responder_matsuda	non-responder	responder	Mann-Whitney U test	Cliff's delta	TRUE	-0.0605327	-0.214083	0.095937	0.412089	0.986484	59	28	0	0	3.88558e-05	3.34569e-06	0.0847458	0.0714286	0	0	0	0	0.000206355	0.000301986	0.000172031	0.000301838	0.00036158	0.000302134	tacgly_r2v1_088_species_comp_diff.rds	none
species	Negativibacillus sp000435195	responder_matsuda	non-responder	responder	Mann-Whitney U test	Cliff's delta	TRUE	-0.0968523	-0.298848	0.11345	0.408704	0.986484	59	28	0	0	0.00518823	-0.0378653	0.254237	0.178571	0	0	0.000375232	0	0.0525928	0.0279598	0.00949816	0.00306357	0.0917691	0.104069	tacgly_r2v1_088_species_comp_diff.rds	none
species	Novisyntrophococcus sp900539175	responder_matsuda	non-responder	responder	Mann-Whitney U test	Cliff's delta	TRUE	0.0532688	-0.0817984	0.186415	0.488729	0.986484	59	28	0	0	-0.0209184	0.00733767	0.0508475	0.0357143	0	0	0	0	0.00454711	0.205635	0.00238567	0.205635	0.00876259	0.205635	tacgly_r2v1_088_species_comp_diff.rds	none
species	NSJ-51 sp900549795	responder_matsuda	non-responder	responder	Mann-Whitney U test	Cliff's delta	TRUE	0.110775	-0.141104	0.349185	0.397826	0.986484	59	28	0	0	-0.00466241	-0.00151619	0.220339	0.285714	-0.00319433	-0.000836092	0	0.0015551	0.00645375	0.0033073	0.00155837	0.00256405	0.0132418	0.00550109	tacgly_r2v1_088_species_comp_diff.rds	none
species	Onthomonas sp900752305	responder_matsuda	non-responder	responder	Mann-Whitney U test	Cliff's delta	TRUE	-0.0714286	-0.253687	0.115728	0.458366	0.986484	59	28	0	0	-0.00156389	-0.00183339	0.118644	0.0714286	0	0	0	0	0.00948139	0.010095	0.00574154	0.00956503	0.0197297	0.0106251	tacgly_r2v1_088_species_comp_diff.rds	none
species	Parabacteroides johnsonii	responder_matsuda	non-responder	responder	Mann-Whitney U test	Cliff's delta	TRUE	0.0575061	-0.144426	0.25484	0.578052	0.986484	59	28	0	0	-0.00794064	-0.0204888	0.118644	0.142857	0	0	0	0	0.00526091	0.00734735	0.00168876	0.00401899	0.155515	0.0313119	tacgly_r2v1_088_species_comp_diff.rds	none
species	Parachristensenella hMGS.04635	responder_matsuda	non-responder	responder	Mann-Whitney U test	Cliff's delta	TRUE	0.0883777	-0.132256	0.300668	0.464291	0.986484	59	28	0	0	-7.66125e-05	-0.000252686	0.152542	0.107143	-0.000220962	0	0	0	0.000312437	0.000234702	0.000156549	0.000202808	0.000536502	0.000239967	tacgly_r2v1_088_species_comp_diff.rds	none
species	Paraprevotella clara	responder_matsuda	non-responder	responder	Mann-Whitney U test	Cliff's delta	TRUE	0.0792978	-0.153022	0.303311	0.502214	0.986484	59	28	0	0	-0.0471253	0.0554512	0.186441	0.214286	0	0	0	0	0.00657413	0.0481581	0.000443886	0.0205941	0.178024	0.487397	tacgly_r2v1_088_species_comp_diff.rds	none
species	Pararoseburia sp900546435	responder_matsuda	non-responder	responder	Mann-Whitney U test	Cliff's delta	TRUE	0.0532688	-0.0877216	0.192167	0.488729	0.986484	59	28	0	0	0.00184335	0.00177031	0.0677966	0.107143	0	0	0	0	0.00432475	0.0642796	0.000374203	0.051573	0.0316433	0.0667258	tacgly_r2v1_088_species_comp_diff.rds	none
species	Pararuminococcus gallinarum	responder_matsuda	non-responder	responder	Mann-Whitney U test	Cliff's delta	TRUE	0.0932203	-0.14885	0.32475	0.483466	0.986484	59	28	-0.000270393	0	0.00203549	-0.00240919	0.338983	0.392857	-0.00381802	-0.00177417	0.00113842	0.00084101	0.00293611	0.00178537	0.00116858	0.000545324	0.00524395	0.00343665	tacgly_r2v1_088_species_comp_diff.rds	none
species	Paratractidigestivibacter faecalis	responder_matsuda	non-responder	responder	Mann-Whitney U test	Cliff's delta	TRUE	-0.0750605	-0.275007	0.131109	0.480714	0.986484	59	28	0	0	0.0210579	-0.0294282	0.169492	0.142857	0	0	0	0	0.0876998	0.00665092	0.0605316	0.000494325	0.257624	0.0144117	tacgly_r2v1_088_species_comp_diff.rds	none
species	Pauljensenia meyeri	responder_matsuda	non-responder	responder	Mann-Whitney U test	Cliff's delta	TRUE	-0.0472155	-0.189095	0.0965952	0.52232	0.986484	59	28	0	0	0.000207161	3.33194e-05	0.101695	0.0714286	0	0	0	0	0.00102661	0.000478097	0.000345939	0.000459575	0.00234355	0.00049662	tacgly_r2v1_088_species_comp_diff.rds	none
species	Pauljensenia sp000411415	responder_matsuda	non-responder	responder	Mann-Whitney U test	Cliff's delta	TRUE	-0.0496368	-0.21058	0.113926	0.571432	0.986484	59	28	0	0	0.00140171	-0.000181612	0.118644	0.0714286	0	0	0	0	0.00385656	0.000911328	0.00186713	0.000685826	0.0258198	0.00113683	tacgly_r2v1_088_species_comp_diff.rds	none
species	Pediococcus acidilactici	responder_matsuda	non-responder	responder	Mann-Whitney U test	Cliff's delta	TRUE	-0.0847458	-0.280721	0.118013	0.404884	0.986484	59	28	0	0	0.000259827	-0.0442544	0.152542	0.142857	0	0	0	0	0.000464808	0.00793005	0.000314543	0.00540312	0.00184878	0.009698	tacgly_r2v1_088_species_comp_diff.rds	none
species	Pediococcus pentosaceus	responder_matsuda	non-responder	responder	Mann-Whitney U test	Cliff's delta	TRUE	0.0774818	-0.0649746	0.216843	0.389463	0.986484	59	28	0	0	0.00632789	-0.0287209	0.0847458	0.0714286	0	0	0	0	0.00638274	0.0958075	0.000906388	0.0752721	0.125188	0.116343	tacgly_r2v1_088_species_comp_diff.rds	none
species	Pelethousia gallinarum	responder_matsuda	non-responder	responder	Mann-Whitney U test	Cliff's delta	TRUE	0.0774818	-0.129685	0.278167	0.472593	0.986484	59	28	0	0	-0.00405282	0.0313884	0.135593	0.142857	0	0	0	0	0.00115316	0.0020212	0.000422218	0.00137861	0.00262547	0.225768	tacgly_r2v1_088_species_comp_diff.rds	none
species	Peptidiphaga sp000466165	responder_matsuda	non-responder	responder	Mann-Whitney U test	Cliff's delta	TRUE	-0.0811138	-0.305438	0.151741	0.524925	0.986484	59	28	0	0	-3.5652e-05	-0.000102101	0.254237	0.142857	-0.000247807	-0.000229588	5.71564e-05	0	0.000438822	0.000362344	0.000243493	0.000313082	0.000656031	0.00112314	tacgly_r2v1_088_species_comp_diff.rds	none
species	Phocaeicola dorei	responder_matsuda	non-responder	responder	Mann-Whitney U test	Cliff's delta	TRUE	0.0750605	-0.181156	0.321735	0.572849	0.986484	59	28	-0.000770309	0	-0.159781	0.565643	0.338983	0.392857	-0.109155	-0.0741405	0.0296501	0.0120841	0.122271	0.0219043	0.0321805	0.00808495	0.582835	0.292606	tacgly_r2v1_088_species_comp_diff.rds	none
species	Phocaeicola massiliensis	responder_matsuda	non-responder	responder	Mann-Whitney U test	Cliff's delta	TRUE	0.110169	-0.143004	0.34981	0.36475	0.986484	59	28	0	0	-0.0117287	0.0752894	0.169492	0.321429	0	-0.000275025	0	0.00940734	0.00639755	0.167279	0.00147385	0.0326994	0.270772	0.755746	tacgly_r2v1_088_species_comp_diff.rds	none
species	Phocaeicola vulgatus	responder_matsuda	non-responder	responder	Mann-Whitney U test	Cliff's delta	TRUE	0.106538	-0.187702	0.38323	0.423983	0.986484	59	28	-0.000733499	0.075323	-0.0689778	0.666315	0.440678	0.535714	-0.317511	-1.11815	0.307096	3.10701	0.375115	3.06053	0.103532	0.408429	1.09796	3.76775	tacgly_r2v1_088_species_comp_diff.rds	none
species	Porphyromonas A somerae	responder_matsuda	non-responder	responder	Mann-Whitney U test	Cliff's delta	TRUE	0.0847458	-0.136621	0.298052	0.437869	0.986484	59	28	0	0	-0.000404768	0.00034707	0.101695	0.142857	0	0	0	0	0.000682491	0.00573892	0.000387774	0.000691818	0.00135607	0.0111749	tacgly_r2v1_088_species_comp_diff.rds	none
species	Porphyromonas hMGS.02044	responder_matsuda	non-responder	responder	Mann-Whitney U test	Cliff's delta	TRUE	-0.0538741	-0.233704	0.12952	0.575959	0.986484	59	28	0	0	-0.000232598	0.000132773	0.135593	0.0714286	0	0	0	0	0.000505288	0.00591375	0.000225391	0.00335484	0.00204749	0.00847267	tacgly_r2v1_088_species_comp_diff.rds	none
species	Porphyromonas sp900538385	responder_matsuda	non-responder	responder	Mann-Whitney U test	Cliff's delta	TRUE	-0.0508475	-0.229085	0.13069	0.589875	0.986484	59	28	0	0	-0.00200741	8.38405e-05	0.118644	0.0714286	0	0	0	0	0.00128101	0.00582704	0.000981665	0.00323292	0.00239879	0.00842115	tacgly_r2v1_088_species_comp_diff.rds	none
species	Prevotella corporis	responder_matsuda	non-responder	responder	Mann-Whitney U test	Cliff's delta	TRUE	-0.066586	-0.291698	0.165515	0.58831	0.986484	59	28	0	0	-0.0029234	0.000992232	0.237288	0.142857	-6.79883e-05	-0.00011224	0	0	0.000879891	0.000919615	0.000171309	0.0002075	0.00138626	0.00888208	tacgly_r2v1_088_species_comp_diff.rds	none
species	Prevotella sp003447235	responder_matsuda	non-responder	responder	Mann-Whitney U test	Cliff's delta	TRUE	0.0714286	-0.118182	0.256014	0.458366	0.986484	59	28	0	0	0.0284151	-0.0244607	0.0677966	0.107143	0	0	0	0	0.727491	0.00356423	0.0368988	0.00234157	1.67003	0.0756916	tacgly_r2v1_088_species_comp_diff.rds	none
species	Pseudobutyricicoccus lothianensis	responder_matsuda	non-responder	responder	Mann-Whitney U test	Cliff's delta	TRUE	0.0847458	-0.157389	0.317269	0.504964	0.986484	59	28	0	0	-0.00236698	-0.00128499	0.237288	0.214286	-0.007955	0	0	0	0.0162044	0.0199875	0.00804975	0.00798171	0.0350842	0.0300824	tacgly_r2v1_088_species_comp_diff.rds	none
species	Pseudoflavonifractor A sp018374635	responder_matsuda	non-responder	responder	Mann-Whitney U test	Cliff's delta	TRUE	0.0472155	-0.109353	0.201498	0.579673	0.986484	59	28	0	0	-4.20376e-05	-0.000388359	0.0677966	0.107143	0	0	0	0	0.000428525	0.000384454	0.000309228	0.000285424	0.00049762	0.000393196	tacgly_r2v1_088_species_comp_diff.rds	none
species	Pygmaiobacter sp014287275	responder_matsuda	non-responder	responder	Mann-Whitney U test	Cliff's delta	TRUE	0.106538	-0.132865	0.334194	0.410935	0.986484	59	28	0	0	-0.00103783	-0.000365935	0.237288	0.214286	-0.00056554	-0.000115747	0	0	0.000320791	0.000387413	0.000177426	8.07742e-05	0.00189749	0.000995455	tacgly_r2v1_088_species_comp_diff.rds	none
species	QAMM01 sp900552945	responder_matsuda	non-responder	responder	Mann-Whitney U test	Cliff's delta	TRUE	0.0472155	-0.0873989	0.180136	0.579673	0.986484	59	28	0	0	0.00103587	1.03061e-05	0.101695	0.0357143	0	0	0	0	0.00403863	0.000288571	0.00075711	0.000288571	0.0255648	0.000288571	tacgly_r2v1_088_species_comp_diff.rds	none
species	RGIG4076 sp905198155	responder_matsuda	non-responder	responder	Mann-Whitney U test	Cliff's delta	TRUE	-0.0853511	-0.30317	0.140944	0.422652	0.986484	59	28	0	0	0.000405602	-0.000363956	0.101695	0.142857	0	-0.000251454	0	0	0.00437871	0.00759048	0.00208277	0.000223587	0.00832607	0.0164842	tacgly_r2v1_088_species_comp_diff.rds	none
species	RGIG7067 sp944384895	responder_matsuda	non-responder	responder	Mann-Whitney U test	Cliff's delta	TRUE	0.107748	-0.136797	0.339914	0.407943	0.986484	59	28	0	0	-0.00428461	-0.00507817	0.271186	0.321429	-0.00121092	-0.00011627	0.000279223	0.000209065	0.00254444	0.000662924	0.000818906	0.000240064	0.00642031	0.00241763	tacgly_r2v1_088_species_comp_diff.rds	none
species	RGIG7265 hMGS.05468	responder_matsuda	non-responder	responder	Mann-Whitney U test	Cliff's delta	TRUE	-0.0575061	-0.238773	0.127634	0.550506	0.986484	59	28	0	0	0.000421036	0.000778446	0.169492	0.107143	0	0	0	0	0.00764722	0.0486735	0.00312994	0.0245567	0.0108004	0.0500334	tacgly_r2v1_088_species_comp_diff.rds	none
species	Romboutsia timonensis	responder_matsuda	non-responder	responder	Mann-Whitney U test	Cliff's delta	TRUE	-0.0750605	-0.340118	0.201045	0.573234	0.986484	59	28	-0.000439081	-0.00144516	-0.000666779	-0.0401949	0.474576	0.464286	-0.0389569	-0.101928	0.030989	0.0307805	0.0391513	0.0412567	0.0117596	0.0171381	0.0888914	0.105262	tacgly_r2v1_088_species_comp_diff.rds	none
species	Rothia mucilaginosa A	responder_matsuda	non-responder	responder	Mann-Whitney U test	Cliff's delta	TRUE	-0.0714286	-0.28224	0.145963	0.545563	0.986484	59	28	0	0	0.0146443	0.0030783	0.237288	0.107143	0	0	0	0	0.0156337	0.00116502	0.000618672	0.000667798	0.060486	0.0542819	tacgly_r2v1_088_species_comp_diff.rds	none
species	Ruminococcus B gnavus	responder_matsuda	non-responder	responder	Mann-Whitney U test	Cliff's delta	TRUE	-0.098063	-0.342781	0.159119	0.459439	0.986484	59	28	0	0	-0.0451031	0.224242	0.457627	0.285714	-0.00140224	-0.00207324	0.0122353	0.00172348	0.0152749	0.0243971	0.00581638	0.00666431	0.179466	0.643495	tacgly_r2v1_088_species_comp_diff.rds	none
species	Ruminococcus E sp003526955	responder_matsuda	non-responder	responder	Mann-Whitney U test	Cliff's delta	TRUE	0.0914044	-0.149366	0.321942	0.439253	0.986484	59	28	0	0	-0.122287	0.00444515	0.118644	0.214286	-0.000193788	-0.000165598	0	0	0.0070079	0.0638593	0.00297316	0.00288404	1.12903	1.22581	tacgly_r2v1_088_species_comp_diff.rds	none
species	Ruthenibacterium sp018380115	responder_matsuda	non-responder	responder	Mann-Whitney U test	Cliff's delta	TRUE	0.0823245	-0.171117	0.325547	0.520213	0.986484	59	28	0	0	-0.0252301	-0.0118285	0.169492	0.285714	-0.0153188	-0.00837202	0	0.00179173	0.0207204	0.00652563	0.0122423	0.00349327	0.107546	0.0173766	tacgly_r2v1_088_species_comp_diff.rds	none
species	Saccharimonas sp018127705	responder_matsuda	non-responder	responder	Mann-Whitney U test	Cliff's delta	TRUE	-0.0671913	-0.197238	0.0651796	0.416209	0.986484	59	28	0	0	0.000145255	2.8575e-05	0.152542	0.0357143	0	0	0	0	0.000443355	0.0008001	0.000206528	0.0008001	0.00119751	0.0008001	tacgly_r2v1_088_species_comp_diff.rds	none
species	Scardovia wiggsiae	responder_matsuda	non-responder	responder	Mann-Whitney U test	Cliff's delta	TRUE	-0.0750605	-0.289964	0.147049	0.534252	0.986484	59	28	0	0	0.000366726	-6.21808e-05	0.288136	0.178571	0	0	7.16385e-05	0	0.000521494	0.00024945	0.000291094	0.000184847	0.000936443	0.000329441	tacgly_r2v1_088_species_comp_diff.rds	none
species	Scatocola faecipullorum	responder_matsuda	non-responder	responder	Mann-Whitney U test	Cliff's delta	TRUE	-0.0847458	-0.279845	0.117075	0.45318	0.986484	59	28	0	0	0.00416931	-0.00127309	0.220339	0.0714286	0	0	0	0	0.0176799	0.0165759	0.00561193	0.0113642	0.0726907	0.0217877	tacgly_r2v1_088_species_comp_diff.rds	none
species	Scatomonas hejianensis	responder_matsuda	non-responder	responder	Mann-Whitney U test	Cliff's delta	TRUE	-0.0841404	-0.331776	0.174343	0.527737	0.986484	59	28	6.82607e-06	-0.000370501	0.000781011	-0.000712815	0.525424	0.357143	-0.00275594	-0.00176401	0.00203172	0.00140406	0.00178852	0.00231381	0.000655425	0.00140406	0.00711293	0.00743493	tacgly_r2v1_088_species_comp_diff.rds	none
species	Scatomorpha merdavium	responder_matsuda	non-responder	responder	Mann-Whitney U test	Cliff's delta	TRUE	0.102906	-0.120657	0.316534	0.397223	0.986484	59	28	0	0	0.00921325	0.00446813	0.237288	0.25	-0.000139269	0	0	4.25098e-05	0.00522861	0.0018777	0.00277046	0.00109252	0.008299	0.00414633	tacgly_r2v1_088_species_comp_diff.rds	none
species	Scatomorpha sp900545405	responder_matsuda	non-responder	responder	Mann-Whitney U test	Cliff's delta	TRUE	0.111985	-0.136906	0.347578	0.380082	0.986484	59	28	0	0	-0.0963401	-0.0678195	0.220339	0.285714	-0.00162164	-0.000152112	0	0.00113708	0.0185153	0.0134712	0.00767262	0.00236304	0.106917	0.0977876	tacgly_r2v1_088_species_comp_diff.rds	none
species	Scatomorpha sp944385755	responder_matsuda	non-responder	responder	Mann-Whitney U test	Cliff's delta	TRUE	-0.0786925	-0.221522	0.0674426	0.369598	0.986484	59	28	0	0	-0.000210227	-1.44431e-05	0.118644	0	0	0	0	0	0.000247414		0.000212568		0.000268942		tacgly_r2v1_088_species_comp_diff.rds	none
species	Schaedlerella sp900066545	responder_matsuda	non-responder	responder	Mann-Whitney U test	Cliff's delta	TRUE	0.0871671	-0.132159	0.298356	0.406226	0.986484	59	28	0	0	-0.00266609	-0.00942795	0.118644	0.25	0	0	0	0.000116974	0.00297041	0.00563647	0.00169656	0.000771781	0.00344934	0.00840013	tacgly_r2v1_088_species_comp_diff.rds	none
species	SDRW01 sp007845485	responder_matsuda	non-responder	responder	Mann-Whitney U test	Cliff's delta	TRUE	-0.110169	-0.342988	0.135402	0.386102	0.986484	59	28	0	0	0.000363145	0.000282351	0.322034	0.25	0	-0.000362554	0.000250273	4.74574e-05	0.00102389	0.000500857	0.000309898	0.000273942	0.00195665	0.00345291	tacgly_r2v1_088_species_comp_diff.rds	none
species	Senegalimassilia anaerobia	responder_matsuda	non-responder	responder	Mann-Whitney U test	Cliff's delta	TRUE	-0.0726392	-0.294611	0.15677	0.528334	0.986484	59	28	0	0	0.0116405	0.0122325	0.20339	0.142857	0	0	0	0	0.0192901	0.0608531	0.00790414	0.0581961	0.102739	0.130624	tacgly_r2v1_088_species_comp_diff.rds	none
species	SFEL01 sp004557245	responder_matsuda	non-responder	responder	Mann-Whitney U test	Cliff's delta	TRUE	0.119855	-0.12909	0.354588	0.345731	0.986484	59	28	0	0	-0.0335948	0.00568797	0.20339	0.285714	-0.00530012	-0.00309599	0	0.000602646	0.0576999	0.039129	0.00679208	0.00176685	0.492766	0.181889	tacgly_r2v1_088_species_comp_diff.rds	none
species	SFMI01 sp004556155	responder_matsuda	non-responder	responder	Mann-Whitney U test	Cliff's delta	TRUE	-0.0714286	-0.274613	0.137862	0.467082	0.986484	59	28	0	0	-7.12584e-05	-0.0141196	0.101695	0.107143	0	0	0	0	0.0118309	0.171195	0.000763776	0.0857863	0.276161	0.175056	tacgly_r2v1_088_species_comp_diff.rds	none
species	Staphylococcus equorum	responder_matsuda	non-responder	responder	Mann-Whitney U test	Cliff's delta	TRUE	-0.0714286	-0.202025	0.0616637	0.40209	0.986484	59	28	0	0	4.26005e-07	-0.000371473	0.0847458	0.0357143	0	0	0	0	0.00162577	0.000238279	0.000523397	0.000238279	0.00252518	0.000238279	tacgly_r2v1_088_species_comp_diff.rds	none
species	Stomatobaculum longum	responder_matsuda	non-responder	responder	Mann-Whitney U test	Cliff's delta	TRUE	-0.0520581	-0.191635	0.0895827	0.498662	0.986484	59	28	0	0	0.000117557	9.03697e-06	0.0847458	0.0714286	0	0	0	0	0.000973595	0.000587562	0.000854677	0.00049626	0.00272518	0.000678865	tacgly_r2v1_088_species_comp_diff.rds	none
species	Streptococcus parasanguinis A	responder_matsuda	non-responder	responder	Mann-Whitney U test	Cliff's delta	TRUE	-0.0841404	-0.278132	0.116446	0.415728	0.986484	59	28	0	0	-0.00165608	5.67214e-05	0.169492	0.107143	0	0	0	0	0.00602318	0.00549745	0.00263052	0.00298357	0.00899017	0.014939	tacgly_r2v1_088_species_comp_diff.rds	none
species	Streptococcus thermophilus	responder_matsuda	non-responder	responder	Mann-Whitney U test	Cliff's delta	TRUE	-0.113801	-0.354598	0.141151	0.393081	0.986484	59	28	0.00278417	0.000477471	0.0803963	-0.102332	0.525424	0.5	-0.0595901	-0.0542287	0.102199	0.0155286	0.0993983	0.0206159	0.0300258	0.00448326	0.772625	0.289341	tacgly_r2v1_088_species_comp_diff.rds	none
species	Streptococcus xiaochunlingii	responder_matsuda	non-responder	responder	Mann-Whitney U test	Cliff's delta	TRUE	-0.0641646	-0.283323	0.161362	0.590003	0.986484	59	28	0	0	0.000797229	-0.0011538	0.254237	0.214286	0	0	0.000388544	0	0.00222461	0.0022285	0.00128704	0.00107525	0.0048276	0.00454986	tacgly_r2v1_088_species_comp_diff.rds	none
species	Thermophilibacter timonensis	responder_matsuda	non-responder	responder	Mann-Whitney U test	Cliff's delta	TRUE	-0.0460048	-0.179577	0.0892332	0.549892	0.986484	59	28	0	0	0.01449	0.0113019	0.101695	0.0357143	0	0	0	0	0.0243216	0.320864	0.00526662	0.320864	0.337216	0.320864	tacgly_r2v1_088_species_comp_diff.rds	none
species	Thomasclavelia saccharogumia	responder_matsuda	non-responder	responder	Mann-Whitney U test	Cliff's delta	TRUE	-0.0460048	-0.204691	0.115038	0.57776	0.986484	59	28	0	0	-0.000359031	-1.75342e-05	0.0677966	0.0357143	0	0	0	0	0.0012633	0.00179716	0.000717899	0.00179716	0.00382891	0.00179716	tacgly_r2v1_088_species_comp_diff.rds	none
species	Traorella massiliensis	responder_matsuda	non-responder	responder	Mann-Whitney U test	Cliff's delta	TRUE	0.0550847	-0.139713	0.245777	0.567413	0.986484	59	28	0	0	-0.000408734	-6.57196e-05	0.0847458	0.142857	0	0	0	0	0.00149306	0.000337575	0.00122596	0.000209078	0.00363907	0.000845545	tacgly_r2v1_088_species_comp_diff.rds	none
species	UBA1685 sp944366945	responder_matsuda	non-responder	responder	Mann-Whitney U test	Cliff's delta	TRUE	0.0550847	-0.106591	0.213923	0.550378	0.986484	59	28	0	0	0.0041688	-0.00119544	0.101695	0.0714286	0	0	0	0	0.0350135	0.0035713	0.00779039	0.00204393	0.0516456	0.00509868	tacgly_r2v1_088_species_comp_diff.rds	none
species	UBA3402 sp003478355	responder_matsuda	non-responder	responder	Mann-Whitney U test	Cliff's delta	TRUE	-0.0799031	-0.328619	0.179177	0.545017	0.986484	59	28	0	0	-0.00549727	0.000612653	0.423729	0.321429	-0.00214236	-0.00589281	0.0111327	0.00202118	0.0160024	0.0180154	0.00270553	0.00203816	0.0249272	0.0418736	tacgly_r2v1_088_species_comp_diff.rds	none
species	UBA4285 sp900545225	responder_matsuda	non-responder	responder	Mann-Whitney U test	Cliff's delta	TRUE	-0.0696126	-0.28177	0.149035	0.513129	0.986484	59	28	0	0	0.018618	-0.00675653	0.169492	0.214286	0	0	0	0	0.0292018	0.0177672	0.0212603	0.00594533	0.0901007	0.0280466	tacgly_r2v1_088_species_comp_diff.rds	none
species	UBA7185 sp900556545	responder_matsuda	non-responder	responder	Mann-Whitney U test	Cliff's delta	TRUE	0.0714286	-0.124471	0.261968	0.513186	0.986484	59	28	0	0	0.00155668	0.0014912	0.169492	0.142857	0	0	0	0	0.0129729	0.00520722	0.00331128	0.00209566	0.0460045	0.0149523	tacgly_r2v1_088_species_comp_diff.rds	none
species	UBA737 sp900549055	responder_matsuda	non-responder	responder	Mann-Whitney U test	Cliff's delta	TRUE	-0.107748	-0.330446	0.126315	0.349624	0.986484	59	28	0	0	-0.0229653	-0.0194235	0.135593	0.107143	0	-0.00376841	0	0	0.0415558	0.0339075	0.017804	0.0281846	0.0836548	0.176401	tacgly_r2v1_088_species_comp_diff.rds	none
species	UBA7597 sp900542935	responder_matsuda	non-responder	responder	Mann-Whitney U test	Cliff's delta	TRUE	0.0496368	-0.144341	0.239941	0.581417	0.986484	59	28	0	0	-0.000918266	-0.000205658	0.0677966	0.142857	0	0	0	0	0.00772145	0.00215151	0.00481076	0.000213383	0.00907589	0.00632497	tacgly_r2v1_088_species_comp_diff.rds	none
species	UMGS1591 sp905198295	responder_matsuda	non-responder	responder	Mann-Whitney U test	Cliff's delta	TRUE	0.0714286	-0.142284	0.278779	0.518165	0.986484	59	28	0	0	-0.00615013	-0.000166517	0.169492	0.178571	0	0	0	0	0.000728844	0.00164365	0.000194466	0.00145964	0.00177117	0.00226516	tacgly_r2v1_088_species_comp_diff.rds	none
species	UMGS1766 hMGS.03161	responder_matsuda	non-responder	responder	Mann-Whitney U test	Cliff's delta	TRUE	0.108959	-0.121804	0.328547	0.378383	0.986484	59	28	0	0	-0.00533436	0.00544044	0.254237	0.285714	-2.36925e-05	0	1.5874e-05	0.000334014	0.0115738	0.0113043	0.00340694	0.00104529	0.0447634	0.0305953	tacgly_r2v1_088_species_comp_diff.rds	none
species	UMGS621 sp900543915	responder_matsuda	non-responder	responder	Mann-Whitney U test	Cliff's delta	TRUE	-0.0835351	-0.232706	0.0694763	0.375872	0.986484	59	28	0	0	0.000180627	3.29145e-05	0.186441	0.0714286	0	0	0	0	0.00108908	0.00383023	0.000602552	0.00200354	0.00146484	0.00565692	tacgly_r2v1_088_species_comp_diff.rds	none
species	UMGS856 sp900760305	responder_matsuda	non-responder	responder	Mann-Whitney U test	Cliff's delta	TRUE	0.0774818	-0.107872	0.25763	0.400903	0.986484	59	28	0	0	5.98406e-05	0.000433985	0.0847458	0.142857	0	0	0	0	0.00423068	0.00177676	0.00040901	0.000636401	0.024452	0.00465782	tacgly_r2v1_088_species_comp_diff.rds	none
species	UMGS872 sp900546275	responder_matsuda	non-responder	responder	Mann-Whitney U test	Cliff's delta	TRUE	0.0653753	-0.09399	0.221474	0.413128	0.986484	59	28	0	0	-0.0015687	0.128292	0.0338983	0.0714286	0	0	0	0	1.03606	1.82488	0.899706	0.912705	1.17242	2.73706	tacgly_r2v1_088_species_comp_diff.rds	none
species	UMGS882 sp900546385	responder_matsuda	non-responder	responder	Mann-Whitney U test	Cliff's delta	TRUE	-0.0835351	-0.243686	0.0810506	0.375872	0.986484	59	28	0	0	0.00656679	-0.000672166	0.118644	0.107143	0	0	0	0	0.0198029	0.0144552	0.00599568	0.00844825	0.0604566	0.0457759	tacgly_r2v1_088_species_comp_diff.rds	none
species	UMGS973 sp900547295	responder_matsuda	non-responder	responder	Mann-Whitney U test	Cliff's delta	TRUE	-0.107748	-0.323163	0.118282	0.349624	0.986484	59	28	0	0	-0.0149945	-0.0040107	0.152542	0.0714286	0	-0.000549064	0	0	0.0393228	0.127056	0.0309391	0.088483	0.0458803	0.165628	tacgly_r2v1_088_species_comp_diff.rds	none
species	Veillonella infantium	responder_matsuda	non-responder	responder	Mann-Whitney U test	Cliff's delta	TRUE	-0.06477	-0.225216	0.0990965	0.460218	0.986484	59	28	0	0	9.93291e-05	4.35137e-05	0.101695	0.0714286	0	0	0	0	0.00139689	0.00222124	0.000890236	0.00147694	0.00163762	0.00296554	tacgly_r2v1_088_species_comp_diff.rds	none
species	Veillonella sp900757715	responder_matsuda	non-responder	responder	Mann-Whitney U test	Cliff's delta	TRUE	0.0968523	-0.145691	0.328414	0.408704	0.986484	59	28	0	0	7.69861e-05	0.000629518	0.169492	0.25	0	0	0	0.000157372	0.00129852	0.00359646	0.0008686	0.00188866	0.00372363	0.00558195	tacgly_r2v1_088_species_comp_diff.rds	none
species	Ventrimonas sp003478505	responder_matsuda	non-responder	responder	Mann-Whitney U test	Cliff's delta	TRUE	0.108959	-0.14674	0.351009	0.405607	0.986484	59	28	0	0	-0.00234093	0.0317366	0.322034	0.392857	-0.00711515	-0.00253689	0.00391949	0.00963454	0.024226	0.0496133	0.00632592	0.00825494	0.0683543	0.112063	tacgly_r2v1_088_species_comp_diff.rds	none
species	Vescimonas coprocola	responder_matsuda	non-responder	responder	Mann-Whitney U test	Cliff's delta	TRUE	0.0762712	-0.161537	0.305708	0.565616	0.986484	59	28	0	0	-0.0593916	-0.114059	0.322034	0.321429	-0.255658	-0.0412103	0.0309926	0.0405912	0.154135	0.133444	0.0422653	0.0559549	0.536732	0.161393	tacgly_r2v1_088_species_comp_diff.rds	none
species	Vescimonas sp000435555	responder_matsuda	non-responder	responder	Mann-Whitney U test	Cliff's delta	TRUE	-0.0823245	-0.326552	0.172209	0.52898	0.986484	59	28	0	0	-0.100759	-0.0197384	0.288136	0.214286	-0.0717979	-0.108029	0.000572046	0	0.0265317	0.349145	0.00115734	0.055903	1.115	1.18831	tacgly_r2v1_088_species_comp_diff.rds	none
species	Vescimonas sp900548615	responder_matsuda	non-responder	responder	Mann-Whitney U test	Cliff's delta	TRUE	-0.0792978	-0.288906	0.137565	0.467886	0.986484	59	28	0	0	-0.0144506	-0.0410604	0.169492	0.178571	0	0	0	0	0.00137732	0.0254808	0.000499545	0.00130254	0.0329578	0.587729	tacgly_r2v1_088_species_comp_diff.rds	none
species	Yeguia hominis	responder_matsuda	non-responder	responder	Mann-Whitney U test	Cliff's delta	TRUE	0.0932203	-0.145971	0.322115	0.469367	0.986484	59	28	0	0	0.000413604	0.000333608	0.305085	0.357143	-0.001029	0	0.000912673	0.00153642	0.00238266	0.00216503	0.00155259	0.00153642	0.00768597	0.00741732	tacgly_r2v1_088_species_comp_diff.rds	none
species	51-20 sp001917175	responder_matsuda	non-responder	responder	Mann-Whitney U test	Cliff's delta	TRUE	-0.0599274	-0.256078	0.140964	0.599473	0.987444	59	28	0	0	0.00497541	-0.023858	0.186441	0.0714286	0	0	0	0	0.0125581	0.0909361	0.00556854	0.0599545	0.142041	0.121918	tacgly_r2v1_088_species_comp_diff.rds	none
species	Actinomyces sp915069725	responder_matsuda	non-responder	responder	Mann-Whitney U test	Cliff's delta	TRUE	0.061138	-0.161215	0.277584	0.598906	0.987444	59	28	0	0	0.000246582	0.00024117	0.254237	0.25	0	0	5.22384e-06	0.000192946	0.00108992	0.00120242	0.000694236	0.00105682	0.00179091	0.00143635	tacgly_r2v1_088_species_comp_diff.rds	none
species	Avimonas A narfia	responder_matsuda	non-responder	responder	Mann-Whitney U test	Cliff's delta	TRUE	0.0696126	-0.178186	0.309108	0.599162	0.987444	59	28	-0.000291101	0	-0.0146176	-0.02446	0.271186	0.321429	-0.027405	-0.00429115	0.000523267	0.00251925	0.0123601	0.0053403	0.0029	0.00368382	0.021368	0.00650636	tacgly_r2v1_088_species_comp_diff.rds	none
species	Caccousia sp900752115	responder_matsuda	non-responder	responder	Mann-Whitney U test	Cliff's delta	TRUE	-0.0569007	-0.242687	0.132912	0.597862	0.987444	59	28	0	0	-0.00658015	-0.00029796	0.186441	0.0714286	0	0	0	0	0.00120717	0.000326021	0.000739678	0.000211797	0.00219083	0.000440246	tacgly_r2v1_088_species_comp_diff.rds	none
species	Copromonas sp900066055	responder_matsuda	non-responder	responder	Mann-Whitney U test	Cliff's delta	TRUE	0.061138	-0.192825	0.307424	0.598906	0.987444	59	28	0	0	-0.00314118	0.00272897	0.135593	0.285714	0	-0.000119845	0	0.000329259	0.00994351	0.00840957	0.00332704	0.00484637	0.0189518	0.0192122	tacgly_r2v1_088_species_comp_diff.rds	none
species	Dysosmobacter sp900551885	responder_matsuda	non-responder	responder	Mann-Whitney U test	Cliff's delta	TRUE	-0.0387409	-0.152231	0.0757579	0.599623	0.987444	59	28	0	0	0.00135473	-0.000802914	0.0508475	0	0	0	0	0	0.023661		0.0119687		0.0498676		tacgly_r2v1_088_species_comp_diff.rds	none
species	Limiplasma sp900548145	responder_matsuda	non-responder	responder	Mann-Whitney U test	Cliff's delta	TRUE	0.059322	-0.182793	0.294653	0.599523	0.987444	59	28	0	0	-0.0245136	0.0280172	0.135593	0.25	0	0	0	0.00060713	0.0202908	0.0344795	0.0102921	0.00341899	0.0363701	0.0629491	tacgly_r2v1_088_species_comp_diff.rds	none
species	Nanogingivalis sp015257795	responder_matsuda	non-responder	responder	Mann-Whitney U test	Cliff's delta	TRUE	-0.062954	-0.279449	0.159632	0.597038	0.987444	59	28	0	0	-8.39206e-05	-0.000152719	0.169492	0.142857	0	-0.000331165	0	0	0.000783227	0.00191108	0.000140221	0.000957387	0.0021339	0.00362066	tacgly_r2v1_088_species_comp_diff.rds	none
species	Ventricola sp900542395	responder_matsuda	non-responder	responder	Mann-Whitney U test	Cliff's delta	TRUE	0.066586	-0.199935	0.323932	0.595826	0.987444	59	28	0	0	-0.0284394	-0.00194944	0.169492	0.285714	-0.0178345	-0.0348397	0	0.0233485	0.0284392	0.0547494	0.00164523	0.0410365	0.0501648	0.0982849	tacgly_r2v1_088_species_comp_diff.rds	none
species	Dysosmobacter hMGS.05507	responder_matsuda	non-responder	responder	Mann-Whitney U test	Cliff's delta	TRUE	0.062954	-0.1706	0.28981	0.60217	0.988344	59	28	0	0	-0.003049	0.00549009	0.220339	0.214286	0	0	0	0	0.00156318	0.00408462	0.000633344	0.00221751	0.00695471	0.0142234	tacgly_r2v1_088_species_comp_diff.rds	none
species	Luoshenia tenuis	responder_matsuda	non-responder	responder	Mann-Whitney U test	Cliff's delta	TRUE	-0.0690073	-0.314042	0.184647	0.60266	0.988344	59	28	0	0	0.000327982	-0.00187687	0.389831	0.321429	-0.00101192	-0.000554454	0.000627753	0.000317017	0.00100719	0.00208473	0.000443546	0.000427583	0.0049992	0.00315608	tacgly_r2v1_088_species_comp_diff.rds	none
species	Massilistercora sp902406105	responder_matsuda	non-responder	responder	Mann-Whitney U test	Cliff's delta	TRUE	0.0671913	-0.174328	0.301085	0.603074	0.988344	59	28	0	0	-0.00145438	6.26318e-05	0.237288	0.214286	-0.000710884	-0.000253575	0	0	0.00186427	0.0014906	0.000917259	0.000628704	0.00649463	0.00340747	tacgly_r2v1_088_species_comp_diff.rds	none
species	Enterocloster excrementigallinarum	responder_matsuda	non-responder	responder	Mann-Whitney U test	Cliff's delta	TRUE	-0.0677966	-0.30757	0.180072	0.604827	0.989629	59	28	0	0	-0.00751165	-0.00561408	0.338983	0.214286	-0.00207059	-0.00164777	0.000442089	0	0.00134888	0.000942103	0.000465346	0.000576787	0.00484745	0.00238019	tacgly_r2v1_088_species_comp_diff.rds	none
species	UBA11524 sp000437595	responder_matsuda	non-responder	responder	Mann-Whitney U test	Cliff's delta	TRUE	0.0677966	-0.192492	0.319172	0.606609	0.990957	59	28	0	0	-0.172735	0.0417132	0.305085	0.357143	-0.0427894	-0.0141256	0.000423195	0.0141517	0.05507	0.202636	0.000783311	0.0141517	0.63574	0.706041	tacgly_r2v1_088_species_comp_diff.rds	none
species	CAG-245 sp000434195	responder_matsuda	non-responder	responder	Mann-Whitney U test	Cliff's delta	TRUE	0.0447942	-0.12265	0.209758	0.60954	0.990989	59	28	0	0	-0.0225831	-0.0282832	0.0677966	0.0714286	0	0	0	0	0.121406	0.00485095	0.000358846	0.00269392	0.608885	0.00700799	tacgly_r2v1_088_species_comp_diff.rds	none
species	Fumia xinanensis	responder_matsuda	non-responder	responder	Mann-Whitney U test	Cliff's delta	TRUE	-0.0641646	-0.298372	0.177331	0.609264	0.990989	59	28	0	0	0.000581159	-5.85251e-05	0.220339	0.214286	-7.20188e-05	-0.000175292	0	0	0.000303034	0.000207727	0.000175891	0.000159119	0.000718419	0.000942701	tacgly_r2v1_088_species_comp_diff.rds	none
species	Merdicola sp018371855	responder_matsuda	non-responder	responder	Mann-Whitney U test	Cliff's delta	TRUE	-0.0472155	-0.222307	0.130827	0.608734	0.990989	59	28	0	0	0.157198	-0.00248459	0.118644	0.107143	0	0	0	0	0.894858	1.0717	0.393047	1.04585	2.66076	1.49606	tacgly_r2v1_088_species_comp_diff.rds	none
species	1XD42-69 sp014287635	responder_matsuda	non-responder	responder	Mann-Whitney U test	Cliff's delta	TRUE	-0.0338983	-0.205202	0.13942	0.719337	0.991058	59	28	0	0	0.00538892	-0.00182862	0.0847458	0.0714286	0	0	0	0	0.00752381	0.00826756	0.00710117	0.00420865	0.0931478	0.0123265	tacgly_r2v1_088_species_comp_diff.rds	none
species	Actinomyces oris C	responder_matsuda	non-responder	responder	Mann-Whitney U test	Cliff's delta	TRUE	0.0266344	-0.115924	0.168118	0.75471	0.991058	59	28	0	0	8.6544e-05	7.9651e-05	0.118644	0.0714286	0	0	0	0	0.00163054	0.00111511	0.00152375	0.000872349	0.00194566	0.00135788	tacgly_r2v1_088_species_comp_diff.rds	none
species	Actinomyces sp000220835	responder_matsuda	non-responder	responder	Mann-Whitney U test	Cliff's delta	TRUE	-0.0587167	-0.291652	0.180793	0.63998	0.991058	59	28	0	0	0.000120983	3.19636e-05	0.305085	0.214286	0	-7.14897e-05	0.000175554	0	0.000514416	0.000857038	0.000372478	0.000395712	0.000959015	0.00107059	tacgly_r2v1_088_species_comp_diff.rds	none
species	Acutalibacter sp900548545	responder_matsuda	non-responder	responder	Mann-Whitney U test	Cliff's delta	TRUE	-0.0478208	-0.279385	0.189	0.719131	0.991058	59	28	0	0	0.00086159	-0.00881478	0.423729	0.392857	-0.00149913	-0.000579237	0.00142096	0.000512116	0.00163316	0.000924521	0.000689443	0.000397329	0.00445572	0.00260416	tacgly_r2v1_088_species_comp_diff.rds	none
species	Acutalibacter timonensis	responder_matsuda	non-responder	responder	Mann-Whitney U test	Cliff's delta	TRUE	-0.0460048	-0.210061	0.120571	0.639507	0.991058	59	28	0	0	0.00119104	-5.90756e-05	0.152542	0.0357143	0	0	0	0	0.00164571	0.000171831	0.000173057	0.000171831	0.0147489	0.000171831	tacgly_r2v1_088_species_comp_diff.rds	none
species	Agathobaculum merdavium	responder_matsuda	non-responder	responder	Mann-Whitney U test	Cliff's delta	TRUE	-0.0290557	-0.185878	0.12921	0.716057	0.991058	59	28	0	0	3.15187e-05	4.09596e-05	0.0847458	0.0714286	0	0	0	0	0.000717536	0.000864564	0.000652821	0.000471033	0.000890846	0.00125809	tacgly_r2v1_088_species_comp_diff.rds	none
species	Agathobaculum pullistercoris	responder_matsuda	non-responder	responder	Mann-Whitney U test	Cliff's delta	TRUE	-0.0399516	-0.158606	0.0798406	0.657229	0.991058	59	28	0	0	0.0133967	-0.0127911	0.101695	0	0	0	0	0	0.0546995		0.000854915		0.138048		tacgly_r2v1_088_species_comp_diff.rds	none
species	Agathobaculum sp003481705	responder_matsuda	non-responder	responder	Mann-Whitney U test	Cliff's delta	TRUE	-0.0581114	-0.312315	0.203858	0.64489	0.991058	59	28	0	0	-0.0110802	-0.0308482	0.271186	0.321429	0	-0.016912	0.000333175	0.000995011	0.0556458	0.0327334	0.0242674	0.00243285	0.0822292	0.10179	tacgly_r2v1_088_species_comp_diff.rds	none
species	Alangreenwoodia gallinarii	responder_matsuda	non-responder	responder	Mann-Whitney U test	Cliff's delta	TRUE	-0.031477	-0.188108	0.126715	0.693548	0.991058	59	28	0	0	0.00101254	0.000745925	0.0847458	0.0714286	0	0	0	0	0.0265343	0.0227934	0.0098185	0.0127576	0.0529945	0.0328292	tacgly_r2v1_088_species_comp_diff.rds	none
species	Alistipes A ihumii	responder_matsuda	non-responder	responder	Mann-Whitney U test	Cliff's delta	TRUE	0.0641646	-0.179178	0.300109	0.627718	0.991058	59	28	0	0	-0.0373788	-0.0593488	0.305085	0.357143	-0.0870725	-0.00886043	0.00118067	0.00762101	0.0476401	0.0253273	0.0060163	0.00762101	0.0906544	0.0318655	tacgly_r2v1_088_species_comp_diff.rds	none
species	Alistipes dispar	responder_matsuda	non-responder	responder	Mann-Whitney U test	Cliff's delta	TRUE	0.0393462	-0.191996	0.266546	0.753958	0.991058	59	28	0	0	-0.00315452	-0.0397899	0.220339	0.214286	-0.00137461	-0.000797358	0	0	0.0299608	0.0628414	0.0157777	0.0264921	0.136551	0.0799551	tacgly_r2v1_088_species_comp_diff.rds	none
species	Amedibacillus dolichus	responder_matsuda	non-responder	responder	Mann-Whitney U test	Cliff's delta	TRUE	0.031477	-0.136495	0.197689	0.726627	0.991058	59	28	0	0	0.00143239	-0.000775546	0.135593	0.178571	0	0	0	0	0.00255123	0.000711052	0.0014652	0.000410524	0.00732911	0.00277452	tacgly_r2v1_088_species_comp_diff.rds	none
species	Anaeromassilibacillus sp001305115	responder_matsuda	non-responder	responder	Mann-Whitney U test	Cliff's delta	TRUE	0.029661	-0.114851	0.172943	0.747781	0.991058	59	28	0	0	-0.00247913	-0.00994215	0.0847458	0.0357143	0	0	0	0	0.0212698	0.00287401	0.017329	0.00287401	0.0358972	0.00287401	tacgly_r2v1_088_species_comp_diff.rds	none
species	Anaerostipes caccae	responder_matsuda	non-responder	responder	Mann-Whitney U test	Cliff's delta	TRUE	0.0466102	-0.186688	0.274932	0.707762	0.991058	59	28	0	0	-0.0227728	6.21555e-06	0.254237	0.214286	-0.000692686	0	0.000319166	0	0.00546415	0.00540761	0.00153625	0.00134698	0.011233	0.0105323	tacgly_r2v1_088_species_comp_diff.rds	none
species	Avispirillum hMGS.05502	responder_matsuda	non-responder	responder	Mann-Whitney U test	Cliff's delta	TRUE	-0.0411622	-0.212851	0.132992	0.629199	0.991058	59	28	0	0	-0.00194083	-0.00136187	0.0847458	0.0714286	0	0	0	0	0.00195447	0.00588269	0.00173099	0.00466648	0.00547114	0.00709891	tacgly_r2v1_088_species_comp_diff.rds	none
species	Bacteroides caccae	responder_matsuda	non-responder	responder	Mann-Whitney U test	Cliff's delta	TRUE	0.0617433	-0.219848	0.333837	0.643079	0.991058	59	28	-3.13574e-05	-0.000924205	-0.195626	0.0280176	0.40678	0.464286	-0.137332	-0.0746589	0.00502402	0.153532	0.0229619	0.238173	0.0021774	0.0256901	0.17449	0.543506	tacgly_r2v1_088_species_comp_diff.rds	none
species	Bariatricus comes A	responder_matsuda	non-responder	responder	Mann-Whitney U test	Cliff's delta	TRUE	0.0399516	-0.132973	0.210515	0.678318	0.991058	59	28	0	0	0.00232362	0.00135203	0.135593	0.107143	0	0	0	0	0.0152869	0.000901059	0.0025685	0.000649287	0.059405	0.0362658	tacgly_r2v1_088_species_comp_diff.rds	none
species	Bianquea sp019423265	responder_matsuda	non-responder	responder	Mann-Whitney U test	Cliff's delta	TRUE	-0.0375303	-0.224049	0.15164	0.696816	0.991058	59	28	0	0	-0.00286071	-1.44658e-05	0.101695	0.0714286	0	0	0	0	0.00270165	0.00777347	0.00111161	0.00561031	0.00741845	0.00993664	tacgly_r2v1_088_species_comp_diff.rds	none
species	Bifidobacterium adolescentis	responder_matsuda	non-responder	responder	Mann-Whitney U test	Cliff's delta	TRUE	-0.059322	-0.317412	0.20695	0.655517	0.991058	59	28	0	0	0.396542	-0.013228	0.389831	0.428571	-0.128974	-0.287971	0.220553	0.348073	0.40056	0.486119	0.161059	0.190313	2.42369	0.591226	tacgly_r2v1_088_species_comp_diff.rds	none
species	Bilophila wadsworthia	responder_matsuda	non-responder	responder	Mann-Whitney U test	Cliff's delta	TRUE	0.0617433	-0.213147	0.327575	0.642557	0.991058	59	28	0	0	0.00773951	0.0357938	0.372881	0.464286	-0.0113157	-0.0193687	0.0166907	0.0299997	0.0490127	0.0317195	0.0100066	0.0143601	0.0770071	0.282114	tacgly_r2v1_088_species_comp_diff.rds	none
species	Bittarella massiliensis	responder_matsuda	non-responder	responder	Mann-Whitney U test	Cliff's delta	TRUE	-0.062954	-0.314423	0.196771	0.636612	0.991058	59	28	0.0002021	5.41843e-05	0.00250883	0.000848061	0.508475	0.5	-0.00724975	-0.00531239	0.0105538	0.00389697	0.0105538	0.00413828	0.00417667	0.00153041	0.0194786	0.0195169	tacgly_r2v1_088_species_comp_diff.rds	none
species	Blautia A hydrogenotrophica	responder_matsuda	non-responder	responder	Mann-Whitney U test	Cliff's delta	TRUE	-0.0478208	-0.286343	0.196283	0.716833	0.991058	59	28	0	0	0.00475462	-4.09641e-05	0.372881	0.25	-0.00103305	-0.000305048	0.00149368	1.64381e-05	0.00336696	0.00217785	0.00107806	0.000292275	0.0123255	0.00473139	tacgly_r2v1_088_species_comp_diff.rds	none
species	Blautia A intestinalis	responder_matsuda	non-responder	responder	Mann-Whitney U test	Cliff's delta	TRUE	-0.0423729	-0.272781	0.192632	0.727392	0.991058	59	28	0	0	0.00657325	-0.00677138	0.186441	0.214286	0	-0.000939228	0	0	0.00199316	0.00133492	0.00126113	0.00116693	0.0300376	0.0019759	tacgly_r2v1_088_species_comp_diff.rds	none
species	Blautia A sp000285855	responder_matsuda	non-responder	responder	Mann-Whitney U test	Cliff's delta	TRUE	-0.0556901	-0.309261	0.205274	0.673505	0.991058	59	28	0	0	0.0160128	0.000497176	0.474576	0.464286	-0.00014079	-0.00572486	0.00963919	0.00798615	0.0103331	0.0106352	0.00331513	0.00404601	0.051105	0.039213	tacgly_r2v1_088_species_comp_diff.rds	none
species	Blautia A sp900548245	responder_matsuda	non-responder	responder	Mann-Whitney U test	Cliff's delta	TRUE	-0.0508475	-0.282489	0.186397	0.664475	0.991058	59	28	0	0	-0.0141454	-0.0041989	0.169492	0.178571	0	-0.000109805	0	0	0.00184714	0.00233687	0.000298232	0.00163089	0.00557733	0.00285465	tacgly_r2v1_088_species_comp_diff.rds	none
species	Bulleidia moorei	responder_matsuda	non-responder	responder	Mann-Whitney U test	Cliff's delta	TRUE	0.0447942	-0.178486	0.263687	0.706794	0.991058	59	28	0	0	0.000302554	0.000165163	0.237288	0.214286	0	0	0	0	0.00052689	0.000630559	0.000335382	0.00038404	0.00105993	0.000882508	tacgly_r2v1_088_species_comp_diff.rds	none
species	Bulleidia sp015256775	responder_matsuda	non-responder	responder	Mann-Whitney U test	Cliff's delta	TRUE	-0.0532688	-0.283157	0.182408	0.669882	0.991058	59	28	0	0	0.000373893	-5.0339e-05	0.237288	0.142857	-0.000815739	-0.000808937	0	0	0.00246326	0.0018477	0.00118847	0.00103562	0.00418366	0.00355467	tacgly_r2v1_088_species_comp_diff.rds	none
species	Bulleidia sp900539965	responder_matsuda	non-responder	responder	Mann-Whitney U test	Cliff's delta	TRUE	-0.0260291	-0.15993	0.108812	0.711706	0.991058	59	28	0	0	0.00247479	0.0363129	0.0677966	0.107143	0	0	0	0	0.0193254	0.0649673	0.00558813	0.0326596	0.0502405	0.616678	tacgly_r2v1_088_species_comp_diff.rds	none
species	Butyribacter sp000436755	responder_matsuda	non-responder	responder	Mann-Whitney U test	Cliff's delta	TRUE	-0.0375303	-0.25561	0.184184	0.734221	0.991058	59	28	0	0	-0.00453771	0.00146039	0.20339	0.178571	0	0	0	0	0.00774053	0.0267283	0.00135053	0.0183659	0.0465372	0.0380074	tacgly_r2v1_088_species_comp_diff.rds	none
species	Butyrivibrio A crossotus	responder_matsuda	non-responder	responder	Mann-Whitney U test	Cliff's delta	TRUE	0.0423729	-0.160786	0.242087	0.67707	0.991058	59	28	0	0	0.0732846	-0.00745792	0.118644	0.142857	0	0	0	0	0.0669219	0.0839917	0.00202588	0.0202806	1.13404	0.270367	tacgly_r2v1_088_species_comp_diff.rds	none
species	CAG-103 sp000432375	responder_matsuda	non-responder	responder	Mann-Whitney U test	Cliff's delta	TRUE	-0.0587167	-0.292045	0.181208	0.624464	0.991058	59	28	0	0	-0.597473	0.0426576	0.20339	0.178571	0	-0.0698165	0	0	0.459722	0.926441	0.0295926	0.0802368	0.824688	1.37818	tacgly_r2v1_088_species_comp_diff.rds	none
species	CAG-103 sp900543625	responder_matsuda	non-responder	responder	Mann-Whitney U test	Cliff's delta	TRUE	0.0411622	-0.199706	0.277339	0.723248	0.991058	59	28	0	0	-0.00173699	0.00907617	0.169492	0.285714	0	0	0	0.00263149	0.104614	0.0838254	0.0111936	0.0194473	0.176506	0.326904	tacgly_r2v1_088_species_comp_diff.rds	none
species	CAG-170 sp000432135	responder_matsuda	non-responder	responder	Mann-Whitney U test	Cliff's delta	TRUE	-0.0466102	-0.304256	0.21739	0.719728	0.991058	59	28	0	0	0.0959859	-0.0238957	0.220339	0.321429	-0.00254189	-0.0427236	0	0.00146398	0.245223	0.0234226	0.0169329	0.00353811	0.54289	0.110112	tacgly_r2v1_088_species_comp_diff.rds	none
species	CAG-170 sp900545925	responder_matsuda	non-responder	responder	Mann-Whitney U test	Cliff's delta	TRUE	-0.0520581	-0.287193	0.188995	0.685269	0.991058	59	28	0	0	0.0122947	-0.0729095	0.237288	0.178571	-0.0322938	-0.0306261	0	0	0.0850566	0.0991864	0.0177761	0.0306363	0.161491	0.122333	tacgly_r2v1_088_species_comp_diff.rds	none
species	CAG-238 sp000435615	responder_matsuda	non-responder	responder	Mann-Whitney U test	Cliff's delta	TRUE	-0.0375303	-0.194232	0.121039	0.638482	0.991058	59	28	0	0	3.56797e-05	-0.000948564	0.0169492	0	0	0	0	0	0.0885733		0.0885733		0.0885733		tacgly_r2v1_088_species_comp_diff.rds	none
species	CAG-269 sp001916005	responder_matsuda	non-responder	responder	Mann-Whitney U test	Cliff's delta	TRUE	-0.0423729	-0.221427	0.139445	0.671838	0.991058	59	28	0	0	0.0140612	0.00516098	0.152542	0.107143	0	0	0	0	0.0607719	0.133566	0.00170147	0.0681103	0.247015	0.280703	tacgly_r2v1_088_species_comp_diff.rds	none
species	CAG-273 sp003507395	responder_matsuda	non-responder	responder	Mann-Whitney U test	Cliff's delta	TRUE	0.0363196	-0.11027	0.181362	0.670073	0.991058	59	28	0	0	-0.28137	0.225358	0.118644	0.0714286	0	0	0	0	0.00524708	3.15502	0.00106225	1.58133	1.57023	4.72871	tacgly_r2v1_088_species_comp_diff.rds	none
species	CAG-273 sp003534295	responder_matsuda	non-responder	responder	Mann-Whitney U test	Cliff's delta	TRUE	0.0520581	-0.164369	0.263703	0.637682	0.991058	59	28	0	0	0.150161	0.0805953	0.186441	0.214286	0	0	0	0	0.0305852	0.301264	0.000806089	0.0504933	2.14601	0.70093	tacgly_r2v1_088_species_comp_diff.rds	none
species	CAG-274 sp000432155	responder_matsuda	non-responder	responder	Mann-Whitney U test	Cliff's delta	TRUE	-0.0399516	-0.23765	0.160925	0.694566	0.991058	59	28	0	0	0.00664781	-1.67727e-05	0.135593	0.107143	0	0	0	0	0.0190106	0.0623996	0.00985943	0.0376062	0.102733	0.151772	tacgly_r2v1_088_species_comp_diff.rds	none
species	CAG-793 sp000433915	responder_matsuda	non-responder	responder	Mann-Whitney U test	Cliff's delta	TRUE	-0.0381356	-0.180141	0.105427	0.6637	0.991058	59	28	0	0	0.055118	-0.0205722	0.101695	0.0357143	0	0	0	0	0.0557557	0.033964	0.000432194	0.033964	0.191568	0.033964	tacgly_r2v1_088_species_comp_diff.rds	none
species	CAG-95 sp900066375	responder_matsuda	non-responder	responder	Mann-Whitney U test	Cliff's delta	TRUE	-0.0387409	-0.294212	0.221897	0.758655	0.991058	59	28	0	0	-0.00246845	-0.0117961	0.237288	0.285714	0	-0.00185202	0	0.000950547	0.00148333	0.00379464	0.000917737	0.00111297	0.00342706	0.00815227	tacgly_r2v1_088_species_comp_diff.rds	none
species	CALWSW01 sp944384305	responder_matsuda	non-responder	responder	Mann-Whitney U test	Cliff's delta	TRUE	-0.0345036	-0.183884	0.116434	0.676317	0.991058	59	28	0	0	3.74037e-05	-0.000408365	0.0847458	0.0357143	0	0	0	0	0.00453653	0.000151909	0.00286891	0.000151909	0.00677681	0.000151909	tacgly_r2v1_088_species_comp_diff.rds	none
species	Choladocola sp003481535	responder_matsuda	non-responder	responder	Mann-Whitney U test	Cliff's delta	TRUE	0.0508475	-0.200482	0.295897	0.700761	0.991058	59	28	0	0	0.00294533	0.00748581	0.254237	0.321429	-0.0128193	-0.0106853	0.00133465	0.00731743	0.0526097	0.0194347	0.0436387	0.0102594	0.0756872	0.051829	tacgly_r2v1_088_species_comp_diff.rds	none
species	Choladousia sp902363665	responder_matsuda	non-responder	responder	Mann-Whitney U test	Cliff's delta	TRUE	0.0423729	-0.208786	0.288288	0.746378	0.991058	59	28	0	0	-0.00291617	-0.00304078	0.305085	0.357143	-0.00376444	-0.00178682	0.00289159	0.00287531	0.0100159	0.00510228	0.00397792	0.00287531	0.0134141	0.0122237	tacgly_r2v1_088_species_comp_diff.rds	none
species	Clostridium paraputrificum	responder_matsuda	non-responder	responder	Mann-Whitney U test	Cliff's delta	TRUE	-0.029661	-0.207083	0.14965	0.747781	0.991058	59	28	0	0	-9.38437e-05	-4.596e-05	0.101695	0.0714286	0	0	0	0	0.00323885	0.0043812	0.0018433	0.00344203	0.00520474	0.00532037	tacgly_r2v1_088_species_comp_diff.rds	none
species	Clostridium Q sp000435655	responder_matsuda	non-responder	responder	Mann-Whitney U test	Cliff's delta	TRUE	0.0411622	-0.157732	0.236847	0.675154	0.991058	59	28	0	0	-0.0101994	-0.00762855	0.101695	0.142857	0	0	0	0	0.00514319	0.00332897	0.00115723	0.00170989	0.0204097	0.00596378	tacgly_r2v1_088_species_comp_diff.rds	none
species	Clostridium Q symbiosum	responder_matsuda	non-responder	responder	Mann-Whitney U test	Cliff's delta	TRUE	0.0435835	-0.220339	0.30156	0.741858	0.991058	59	28	0	0	-0.0128023	0.0247829	0.338983	0.357143	-0.00263853	-0.00241596	0.000463097	0.000342738	0.00182803	0.00190799	0.000500921	0.000342738	0.00684912	0.0207011	tacgly_r2v1_088_species_comp_diff.rds	none
species	Clostridium saudiense	responder_matsuda	non-responder	responder	Mann-Whitney U test	Cliff's delta	TRUE	0.0423729	-0.222449	0.301372	0.746378	0.991058	59	28	0	0	0.0313483	0.0688017	0.355932	0.392857	-0.00266242	-0.00344039	0.0028277	0.0240847	0.0110626	0.104238	0.00279735	0.0155713	0.280272	0.166374	tacgly_r2v1_088_species_comp_diff.rds	none
species	Collinsella aerofaciens hMGS.05755	responder_matsuda	non-responder	responder	Mann-Whitney U test	Cliff's delta	TRUE	-0.0453995	-0.284569	0.19909	0.726713	0.991058	59	28	0	0	0.00934942	-0.00249016	0.322034	0.285714	-0.00869612	-0.00950832	0.00572982	0.00588779	0.0304454	0.0143439	0.00849901	0.00824525	0.0462765	0.0223817	tacgly_r2v1_088_species_comp_diff.rds	none
species	Collinsella bouchesdurhonensis	responder_matsuda	non-responder	responder	Mann-Whitney U test	Cliff's delta	TRUE	0.0363196	-0.152854	0.222926	0.729295	0.991058	59	28	0	0	0.00807768	0.0182766	0.135593	0.142857	0	0	0	0	0.125545	0.105888	0.0510986	0.030102	0.253042	0.526713	tacgly_r2v1_088_species_comp_diff.rds	none
species	Collinsella sp002391315	responder_matsuda	non-responder	responder	Mann-Whitney U test	Cliff's delta	TRUE	-0.0254237	-0.171759	0.122009	0.750282	0.991058	59	28	0	0	-0.000753704	0.0426339	0.0847458	0.0714286	0	0	0	0	0.0129366	0.641745	0.0102402	0.553519	0.0157527	0.729971	tacgly_r2v1_088_species_comp_diff.rds	none
species	Copromonas avistercoris	responder_matsuda	non-responder	responder	Mann-Whitney U test	Cliff's delta	TRUE	0.033293	-0.113732	0.178891	0.718143	0.991058	59	28	0	0	-0.00439172	0.00114216	0.135593	0.0357143	0	0	0	0	0.00341263	0.0319806	0.00197325	0.0319806	0.0267417	0.0319806	tacgly_r2v1_088_species_comp_diff.rds	none
species	Copromonas sp900066535	responder_matsuda	non-responder	responder	Mann-Whitney U test	Cliff's delta	TRUE	0.0544794	-0.20439	0.306226	0.682429	0.991058	59	28	0	0.000864968	0.0623923	0.0691337	0.457627	0.535714	-0.0107019	-0.00980309	0.0513336	0.0395998	0.0537758	0.0379134	0.00680689	0.00750901	0.229485	0.135325	tacgly_r2v1_088_species_comp_diff.rds	none
species	Corynebacterium faecigallinarum	responder_matsuda	non-responder	responder	Mann-Whitney U test	Cliff's delta	TRUE	0.0217918	-0.103603	0.146504	0.757014	0.991058	59	28	0	0	-0.000185036	-1.30705e-05	0.0169492	0	0	0	0	0	0.00562753		0.00562753		0.00562753		tacgly_r2v1_088_species_comp_diff.rds	none
species	Desulfovibrio piger A	responder_matsuda	non-responder	responder	Mann-Whitney U test	Cliff's delta	TRUE	0.0284504	-0.137568	0.192914	0.686253	0.991058	59	28	0	0	-0.0128198	0.0195221	0	0.0714286	0	0	0	0		0.27531		0.162227		0.388392	tacgly_r2v1_088_species_comp_diff.rds	none
species	Dialister hominis	responder_matsuda	non-responder	responder	Mann-Whitney U test	Cliff's delta	TRUE	0.0496368	-0.147411	0.242895	0.613301	0.991058	59	28	0	0	0.0866353	0.213604	0.135593	0.178571	0	0	0	0	0.00370865	0.00335372	0.00180172	0.00122673	0.896006	0.260749	tacgly_r2v1_088_species_comp_diff.rds	none
species	Egerieenecus sp900553315	responder_matsuda	non-responder	responder	Mann-Whitney U test	Cliff's delta	TRUE	-0.0447942	-0.282624	0.198224	0.669516	0.991058	59	28	0	0	-0.00016508	0.000242029	0.0677966	0.214286	0	-0.00347906	0	0	0.00540362	0.0125192	0.00155314	0.00824593	0.00961379	0.0269239	tacgly_r2v1_088_species_comp_diff.rds	none
species	Egerieimonas sp900552095	responder_matsuda	non-responder	responder	Mann-Whitney U test	Cliff's delta	TRUE	-0.0375303	-0.18446	0.11104	0.659756	0.991058	59	28	0	0	0.000941336	-0.00084832	0.101695	0.0714286	0	0	0	0	0.00949142	0.00649399	0.00482442	0.00364563	0.019224	0.00934236	tacgly_r2v1_088_species_comp_diff.rds	none
species	Eisenbergiella sp900066775	responder_matsuda	non-responder	responder	Mann-Whitney U test	Cliff's delta	TRUE	-0.0659806	-0.309	0.185127	0.620435	0.991058	59	28	0	-0.0181923	-0.140899	-0.0758408	0.457627	0.392857	-0.289054	-0.0744864	0.151008	0.142501	0.202023	0.266276	0.0963137	0.105508	0.642596	0.313006	tacgly_r2v1_088_species_comp_diff.rds	none
species	Emergencia timonensis	responder_matsuda	non-responder	responder	Mann-Whitney U test	Cliff's delta	TRUE	0.0345036	-0.0804648	0.148566	0.624212	0.991058	59	28	0	0	0.000297271	-3.52518e-05	0.0338983	0	0	0	0	0	0.0333222		0.0167169		0.0499274		tacgly_r2v1_088_species_comp_diff.rds	none
species	Enterocloster asparagiformis	responder_matsuda	non-responder	responder	Mann-Whitney U test	Cliff's delta	TRUE	0.0435835	-0.18362	0.266367	0.729603	0.991058	59	28	0	0	-0.0049287	-0.000811598	0.254237	0.142857	-0.000899062	0	0.000101383	0	0.00129405	0.00163851	0.000581914	0.000337122	0.00327691	0.00313455	tacgly_r2v1_088_species_comp_diff.rds	none
species	Enterocloster sp900543885	responder_matsuda	non-responder	responder	Mann-Whitney U test	Cliff's delta	TRUE	0.0338983	-0.111704	0.178076	0.690892	0.991058	59	28	0	0	0.000503488	-0.000306342	0.0508475	0	0	0	0	0	0.00788819		0.00652939		0.0292376		tacgly_r2v1_088_species_comp_diff.rds	none
species	Enterococcus faecalis	responder_matsuda	non-responder	responder	Mann-Whitney U test	Cliff's delta	TRUE	-0.0460048	-0.281374	0.194586	0.70325	0.991058	59	28	0	0	0.247736	0.0141492	0.169492	0.178571	0	-0.000857487	0	0	0.00638038	0.00549047	0.00175514	0.000503569	0.0109625	0.0214623	tacgly_r2v1_088_species_comp_diff.rds	none
species	Enteroscipio rubneri	responder_matsuda	non-responder	responder	Mann-Whitney U test	Cliff's delta	TRUE	0.0363196	-0.117441	0.188379	0.711546	0.991058	59	28	0	0	0.00569562	-0.00778918	0.0847458	0.0714286	0	0	0	0	0.0179196	0.0183426	0.00844305	0.00933948	0.0731777	0.0273457	tacgly_r2v1_088_species_comp_diff.rds	none
species	ER4 sp003522105	responder_matsuda	non-responder	responder	Mann-Whitney U test	Cliff's delta	TRUE	-0.0520581	-0.265599	0.166352	0.619877	0.991058	59	28	0	0	-0.00980847	-0.0136549	0.101695	0.107143	0	0	0	0	0.00125207	0.0141811	0.000571867	0.0105736	0.323128	0.0192917	tacgly_r2v1_088_species_comp_diff.rds	none
species	Faecalibacterium prausnitzii I	responder_matsuda	non-responder	responder	Mann-Whitney U test	Cliff's delta	TRUE	-0.0411622	-0.291395	0.214343	0.755729	0.991058	59	28	0	0	0.135961	0.0725325	0.40678	0.357143	-0.023355	-0.0513709	0.128637	0.0476653	0.199647	0.199479	0.064487	0.0476653	0.66608	0.862263	tacgly_r2v1_088_species_comp_diff.rds	none
species	Faecalibacterium prausnitzii J	responder_matsuda	non-responder	responder	Mann-Whitney U test	Cliff's delta	TRUE	0.0290557	-0.165534	0.221468	0.758075	0.991058	59	28	0	0	0.0137244	0.026533	0.101695	0.142857	0	0	0	0	0.0969383	0.197446	0.0712935	0.109146	0.180684	0.279153	tacgly_r2v1_088_species_comp_diff.rds	none
species	Faecalibacterium sp900539945	responder_matsuda	non-responder	responder	Mann-Whitney U test	Cliff's delta	TRUE	0.0532688	-0.199609	0.299494	0.689222	0.991058	59	28	0	0.0237104	0.287117	0.234082	0.491525	0.607143	-0.411803	-0.025218	1.01589	0.650384	1.05863	0.442785	0.410414	0.152845	1.79958	1.12756	tacgly_r2v1_088_species_comp_diff.rds	none
species	Faecalimonas umbilicata	responder_matsuda	non-responder	responder	Mann-Whitney U test	Cliff's delta	TRUE	-0.0290557	-0.211594	0.155442	0.746906	0.991058	59	28	0	0	-0.0179542	0.0125818	0.0677966	0.0714286	0	0	0	0	0.0556157	0.264997	0.0391012	0.132837	0.0789913	0.397157	tacgly_r2v1_088_species_comp_diff.rds	none
species	Faecimorpha hMGS.03197	responder_matsuda	non-responder	responder	Mann-Whitney U test	Cliff's delta	TRUE	-0.0399516	-0.262688	0.186828	0.750298	0.991058	59	28	0	0	-0.00237862	-0.00129376	0.271186	0.107143	-0.000975172	-2.83464e-05	0.000114722	0	0.000653914	0.000802225	0.000425867	0.000656801	0.00308954	0.00230328	tacgly_r2v1_088_species_comp_diff.rds	none
species	Faecousia gallistercoris	responder_matsuda	non-responder	responder	Mann-Whitney U test	Cliff's delta	TRUE	-0.0405569	-0.195974	0.116848	0.643782	0.991058	59	28	0	0	0.040437	-0.00783636	0.101695	0.0357143	0	0	0	0	0.0531773	5.00548e-05	0.00137941	5.00548e-05	0.331705	5.00548e-05	tacgly_r2v1_088_species_comp_diff.rds	none
species	Fimivicinus sp900544375	responder_matsuda	non-responder	responder	Mann-Whitney U test	Cliff's delta	TRUE	-0.035109	-0.217231	0.149376	0.70976	0.991058	59	28	0	0	0.00615324	-0.00836223	0.0847458	0.0714286	0	0	0	0	0.312127	0.000514156	0.0546733	0.000424268	0.316638	0.000604043	tacgly_r2v1_088_species_comp_diff.rds	none
species	Fimivivens sp900113995	responder_matsuda	non-responder	responder	Mann-Whitney U test	Cliff's delta	TRUE	0.0435835	-0.180905	0.263755	0.710057	0.991058	59	28	0	0	0.000382835	0.00667059	0.186441	0.178571	0	0	0	0	0.00281086	0.00104985	0.00087699	0.00103024	0.0079119	0.0530469	tacgly_r2v1_088_species_comp_diff.rds	none
species	Gallacutalibacter pullicola	responder_matsuda	non-responder	responder	Mann-Whitney U test	Cliff's delta	TRUE	-0.0399516	-0.273981	0.198545	0.753292	0.991058	59	28	0	0	-0.000717026	-0.00153535	0.271186	0.178571	-0.000501143	-4.85322e-05	0.000175076	0	0.00102614	0.000551671	0.000530167	0.000395794	0.00190815	0.000969363	tacgly_r2v1_088_species_comp_diff.rds	none
species	GCA-900066495 sp902362365	responder_matsuda	non-responder	responder	Mann-Whitney U test	Cliff's delta	TRUE	0.0453995	-0.197111	0.282675	0.705055	0.991058	59	28	0	0	0.00442679	0.00947505	0.186441	0.25	0	0	0	8.93242e-05	0.0149193	0.0036307	0.00351459	0.00146755	0.0616532	0.0859573	tacgly_r2v1_088_species_comp_diff.rds	none
species	Gemmiger qucibialis	responder_matsuda	non-responder	responder	Mann-Whitney U test	Cliff's delta	TRUE	-0.0605327	-0.299394	0.185469	0.649582	0.991058	59	28	-0.00235917	-0.00166929	-0.694328	-0.76181	0.40678	0.392857	-1.30632	-0.830827	0.489959	0.20836	0.678915	0.244776	0.411241	0.177942	1.21515	0.448036	tacgly_r2v1_088_species_comp_diff.rds	none
species	Gemmiger sp900540775	responder_matsuda	non-responder	responder	Mann-Whitney U test	Cliff's delta	TRUE	0.0429782	-0.210553	0.291093	0.736219	0.991058	59	28	0	0	-0.121945	-0.195315	0.20339	0.285714	-0.00989065	-0.0179225	0	0.000918165	0.0734408	0.0312408	0.0460623	0.0068934	0.456885	0.331085	tacgly_r2v1_088_species_comp_diff.rds	none
species	HGM11386 sp900761915	responder_matsuda	non-responder	responder	Mann-Whitney U test	Cliff's delta	TRUE	-0.0345036	-0.165342	0.0975284	0.676317	0.991058	59	28	0	0	0.000415704	1.96973e-05	0.135593	0.0357143	0	0	0	0	0.000428633	0.000551526	0.000160411	0.000551526	0.000825534	0.000551526	tacgly_r2v1_088_species_comp_diff.rds	none
species	HGM11808 sp900757025	responder_matsuda	non-responder	responder	Mann-Whitney U test	Cliff's delta	TRUE	0.0429782	-0.20305	0.283902	0.693995	0.991058	59	28	0	0	0.000436498	0.000490494	0.0677966	0.214286	0	-4.20726e-05	0	0	0.00123416	0.00128642	0.000791317	0.00052517	0.0090557	0.0055204	tacgly_r2v1_088_species_comp_diff.rds	none
species	HGM12545 sp900761925	responder_matsuda	non-responder	responder	Mann-Whitney U test	Cliff's delta	TRUE	0.0569007	-0.180737	0.288261	0.648838	0.991058	59	28	0	0	0.0010272	0.00534684	0.271186	0.25	-0.00072836	0	0.00097581	7.53261e-05	0.00315772	0.00691272	0.00153068	0.00100687	0.00741413	0.0236684	tacgly_r2v1_088_species_comp_diff.rds	none
species	HGM13222 sp900757485	responder_matsuda	non-responder	responder	Mann-Whitney U test	Cliff's delta	TRUE	0.0581114	-0.184677	0.294215	0.64489	0.991058	59	28	0	0	-0.00299387	-0.00867441	0.220339	0.285714	-0.000839201	-6.64585e-05	0	0.000324721	0.0103048	0.00471355	0.000797885	0.000783323	0.0133731	0.0142324	tacgly_r2v1_088_species_comp_diff.rds	none
species	Holdemania filiformis	responder_matsuda	non-responder	responder	Mann-Whitney U test	Cliff's delta	TRUE	-0.0508475	-0.299156	0.203911	0.69794	0.991058	59	28	0	0	0.00270267	0.0300773	0.40678	0.25	-0.002046	-0.00252997	0.00479062	0.000899917	0.00856257	0.0956681	0.00225384	0.00527533	0.0233746	0.197546	tacgly_r2v1_088_species_comp_diff.rds	none
species	Hominisplanchenecus faecis	responder_matsuda	non-responder	responder	Mann-Whitney U test	Cliff's delta	TRUE	0.06477	-0.200857	0.321525	0.626202	0.991058	59	28	0	0	0.0273674	0.00448869	0.355932	0.428571	-0.0655577	-0.0947136	0.0121527	0.118001	0.0975824	0.159683	0.0100721	0.0397666	0.534306	0.234958	tacgly_r2v1_088_species_comp_diff.rds	none
species	Hungatella hathewayi	responder_matsuda	non-responder	responder	Mann-Whitney U test	Cliff's delta	TRUE	0.0478208	-0.210605	0.299999	0.719131	0.991058	59	28	0	0	-0.00235738	-0.00179125	0.355932	0.392857	-0.00136384	-0.00106595	0.000318451	0.000302818	0.00130523	0.000824862	0.000301126	0.000283559	0.0025753	0.00283604	tacgly_r2v1_088_species_comp_diff.rds	none
species	Lachnoclostridium B sp900066765	responder_matsuda	non-responder	responder	Mann-Whitney U test	Cliff's delta	TRUE	0.0363196	-0.126088	0.196831	0.700228	0.991058	59	28	0	0	0.000234884	-0.00108389	0.118644	0.0714286	0	0	0	0	0.0224094	0.000105187	0.00763033	7.7054e-05	0.0298923	0.00013332	tacgly_r2v1_088_species_comp_diff.rds	none
species	Lachnospira sp003451515	responder_matsuda	non-responder	responder	Mann-Whitney U test	Cliff's delta	TRUE	0.0387409	-0.214097	0.286714	0.752815	0.991058	59	28	0	0	-0.121011	-0.0421758	0.169492	0.25	-6.99783e-05	-0.0313625	0	0.00123769	0.00368518	0.0488504	0.00141569	0.0215238	0.205641	0.0807063	tacgly_r2v1_088_species_comp_diff.rds	none
species	Lawsonibacter hMGS.05443	responder_matsuda	non-responder	responder	Mann-Whitney U test	Cliff's delta	TRUE	0.0302663	-0.126898	0.185948	0.748329	0.991058	59	28	0	0	0.000182075	0.00018891	0.152542	0.0714286	0	0	0	0	0.00139432	0.00264473	0.000934595	0.00156463	0.0019698	0.00372483	tacgly_r2v1_088_species_comp_diff.rds	none
species	Lawsonibacter pullicola	responder_matsuda	non-responder	responder	Mann-Whitney U test	Cliff's delta	TRUE	0.0423729	-0.158441	0.23982	0.686403	0.991058	59	28	0	0	-0.000260475	-0.000242464	0.135593	0.142857	0	0	0	0	0.00467499	0.00315256	0.00236485	0.00237275	0.0220055	0.004563	tacgly_r2v1_088_species_comp_diff.rds	none
species	Massilimicrobiota merdigallinarum	responder_matsuda	non-responder	responder	Mann-Whitney U test	Cliff's delta	TRUE	-0.0399516	-0.251021	0.174745	0.733256	0.991058	59	28	0	0	0.000884781	0.0040944	0.186441	0.0714286	-3.47867e-06	0	0	0	0.00324274	0.0774545	0.000540404	0.0394123	0.00572852	0.115497	tacgly_r2v1_088_species_comp_diff.rds	none
species	Massilioclostridium methylpentosum	responder_matsuda	non-responder	responder	Mann-Whitney U test	Cliff's delta	TRUE	-0.0423729	-0.266339	0.185935	0.730504	0.991058	59	28	0	0	-0.0012968	-0.000586137	0.271186	0.142857	-4.05231e-05	0	7.77197e-05	0	0.001308	0.00274146	0.00043192	0.00118874	0.00246989	0.00426285	tacgly_r2v1_088_species_comp_diff.rds	none
species	Massilistercora timonensis	responder_matsuda	non-responder	responder	Mann-Whitney U test	Cliff's delta	TRUE	-0.0381356	-0.252259	0.179548	0.759067	0.991058	59	28	0	0	0.00641508	-0.0103001	0.220339	0.178571	-0.0012011	-0.000437557	0	0	0.0205914	0.00911188	0.00847052	0.00236982	0.0560125	0.00964274	tacgly_r2v1_088_species_comp_diff.rds	none
species	Mediterraneibacter lactaris	responder_matsuda	non-responder	responder	Mann-Whitney U test	Cliff's delta	TRUE	-0.0569007	-0.306731	0.200265	0.664627	0.991058	59	28	0	0	0.00477813	-0.0600544	0.372881	0.357143	-0.000455977	-0.0455848	0.0318385	0.0273418	0.0762489	0.0576681	0.0265385	0.0273418	0.143147	0.145162	tacgly_r2v1_088_species_comp_diff.rds	none
species	Mediterraneibacter norwichensis	responder_matsuda	non-responder	responder	Mann-Whitney U test	Cliff's delta	TRUE	0.0520581	-0.132131	0.232772	0.619877	0.991058	59	28	0	0	0.00141296	-0.00379296	0.118644	0.107143	0	0	0	0	0.00187058	0.000993045	0.000180136	0.000585932	0.00879391	0.00580699	tacgly_r2v1_088_species_comp_diff.rds	none
species	Mediterraneibacter sp900541505	responder_matsuda	non-responder	responder	Mann-Whitney U test	Cliff's delta	TRUE	0.0484262	-0.171891	0.26413	0.703225	0.991058	59	28	0	0	0.000720488	-0.00483245	0.271186	0.214286	-0.00114707	0	0.000131793	0	0.00149343	0.000365425	0.000684533	0.000182453	0.00748849	0.000565399	tacgly_r2v1_088_species_comp_diff.rds	none
species	Mediterraneibacter sp900553885	responder_matsuda	non-responder	responder	Mann-Whitney U test	Cliff's delta	TRUE	-0.0387409	-0.207325	0.132078	0.698522	0.991058	59	28	0	0	-0.000140318	-0.00182545	0.0677966	0.0357143	0	0	0	0	0.000917065	2.61376e-05	0.000339805	2.61376e-05	0.00215353	2.61376e-05	tacgly_r2v1_088_species_comp_diff.rds	none
species	Merdimorpha sp002314265	responder_matsuda	non-responder	responder	Mann-Whitney U test	Cliff's delta	TRUE	-0.0363196	-0.175773	0.104562	0.706133	0.991058	59	28	0	0	-0.000391637	-0.0106311	0.0847458	0.0714286	0	0	0	0	0.0105149	0.0214561	0.00162793	0.011462	0.0292697	0.0314503	tacgly_r2v1_088_species_comp_diff.rds	none
species	Merdisoma sp014290175	responder_matsuda	non-responder	responder	Mann-Whitney U test	Cliff's delta	TRUE	0.0472155	-0.202895	0.291542	0.702673	0.991058	59	28	0	0	-2.67679e-05	0.00155015	0.186441	0.285714	-0.000129999	-0.000109694	0	0.000350979	0.00709444	0.00396942	0.003278	0.000681704	0.013087	0.0121644	tacgly_r2v1_088_species_comp_diff.rds	none
species	Merdisoma sp934373375	responder_matsuda	non-responder	responder	Mann-Whitney U test	Cliff's delta	TRUE	0.0405569	-0.191128	0.267961	0.716747	0.991058	59	28	0	0	-5.36348e-05	-9.88261e-05	0.135593	0.214286	0	0	0	0	0.000642183	0.000480793	0.000402935	0.000380296	0.000923288	0.000594286	tacgly_r2v1_088_species_comp_diff.rds	none
species	Merdivicinus sp900555435	responder_matsuda	non-responder	responder	Mann-Whitney U test	Cliff's delta	TRUE	-0.035109	-0.247989	0.181006	0.730041	0.991058	59	28	0	0	-0.00117465	-0.0218598	0.0847458	0.142857	0	0	0	0	0.0100043	0.0420006	0.00130108	0.0104854	0.0276246	0.103609	tacgly_r2v1_088_species_comp_diff.rds	none
species	Monoglobus pectinilyticus	responder_matsuda	non-responder	responder	Mann-Whitney U test	Cliff's delta	TRUE	0.0375303	-0.156675	0.228941	0.724406	0.991058	59	28	0	0	-0.00262269	-0.00595619	0.118644	0.142857	0	0	0	0	0.0214448	0.004338	0.0194216	0.000179047	0.0527643	0.0126105	tacgly_r2v1_088_species_comp_diff.rds	none
species	Onthocola B sp000437355	responder_matsuda	non-responder	responder	Mann-Whitney U test	Cliff's delta	TRUE	-0.0284504	-0.20282	0.147668	0.745649	0.991058	59	28	0	0	0.00591906	0.0403459	0.118644	0.107143	0	0	0	0	0.000945374	0.0024431	0.000811505	0.00142886	0.41524	0.701615	tacgly_r2v1_088_species_comp_diff.rds	none
species	Onthomonas sp900545815	responder_matsuda	non-responder	responder	Mann-Whitney U test	Cliff's delta	TRUE	0.0411622	-0.18288	0.26114	0.712706	0.991058	59	28	0	0	-0.0107383	0.00579957	0.186441	0.214286	0	0	0	0	0.0117944	0.0265432	0.00190842	0.00252906	0.0202137	0.0681637	tacgly_r2v1_088_species_comp_diff.rds	none
species	Parabacteroides distasonis	responder_matsuda	non-responder	responder	Mann-Whitney U test	Cliff's delta	TRUE	0.059322	-0.21271	0.32282	0.65618	0.991058	59	28	-0.00930555	0	-0.061739	0.469008	0.457627	0.464286	-0.12312	-0.136894	0.107494	0.111965	0.136848	0.175807	0.0600558	0.0544874	0.292482	0.785463	tacgly_r2v1_088_species_comp_diff.rds	none
species	Parabacteroides merdae	responder_matsuda	non-responder	responder	Mann-Whitney U test	Cliff's delta	TRUE	-0.0605327	-0.315737	0.202839	0.649306	0.991058	59	28	0	0	-0.0735786	0.00700662	0.440678	0.392857	-0.0760724	-0.209019	0.0703176	0.010408	0.0928301	0.0508001	0.0160415	0.00395541	0.205474	0.687087	tacgly_r2v1_088_species_comp_diff.rds	none
species	Parasutterella sp900552195	responder_matsuda	non-responder	responder	Mann-Whitney U test	Cliff's delta	TRUE	0.0369249	-0.107523	0.179846	0.63129	0.991058	59	28	0	0	-0.000270875	-6.49736e-05	0.0338983	0.0357143	0	0	0	0	0.0143101	0.0005118	0.00737162	0.0005118	0.0212486	0.0005118	tacgly_r2v1_088_species_comp_diff.rds	none
species	Pauljensenia sp000185285	responder_matsuda	non-responder	responder	Mann-Whitney U test	Cliff's delta	TRUE	0.0363196	-0.17129	0.240841	0.747845	0.991058	59	28	0	0	0.000238094	3.23276e-05	0.186441	0.142857	0	0	0	0	0.00105789	0.00134876	0.000352216	0.00075278	0.0026608	0.00179728	tacgly_r2v1_088_species_comp_diff.rds	none
species	Pauljensenia sp000758755	responder_matsuda	non-responder	responder	Mann-Whitney U test	Cliff's delta	TRUE	-0.0556901	-0.279202	0.173546	0.670194	0.991058	59	28	0	0	0.000443093	-0.00012929	0.355932	0.321429	-0.000356073	-0.000505019	0.000676908	0.000314812	0.00140528	0.000884941	0.000580635	0.000341031	0.00218977	0.00170729	tacgly_r2v1_088_species_comp_diff.rds	none
species	Pauljensenia sp001064145	responder_matsuda	non-responder	responder	Mann-Whitney U test	Cliff's delta	TRUE	0.0411622	-0.110513	0.190964	0.655413	0.991058	59	28	0	0	0.000386757	0.000128051	0.135593	0.0714286	0	0	0	0	0.00275477	0.00179271	0.00235582	0.00174319	0.00597672	0.00184224	tacgly_r2v1_088_species_comp_diff.rds	none
species	Pauljensenia sp001838165	responder_matsuda	non-responder	responder	Mann-Whitney U test	Cliff's delta	TRUE	0.0381356	-0.092307	0.167291	0.644482	0.991058	59	28	0	0	-0.000861774	-6.19736e-05	0.0677966	0	0	0	0	0	0.00563126		0.00316034		0.020072		tacgly_r2v1_088_species_comp_diff.rds	none
species	Pauljensenia sp019425105	responder_matsuda	non-responder	responder	Mann-Whitney U test	Cliff's delta	TRUE	0.0363196	-0.172281	0.241802	0.72536	0.991058	59	28	0	0	-0.000621123	-0.000482591	0.101695	0.142857	0	0	0	0	0.00199257	0.00122286	0.00124321	0.000628595	0.00261661	0.00285744	tacgly_r2v1_088_species_comp_diff.rds	none
species	PeH17 sp000435055	responder_matsuda	non-responder	responder	Mann-Whitney U test	Cliff's delta	TRUE	0.0423729	-0.209294	0.288775	0.744857	0.991058	59	28	0	0	-0.0134192	0.0979941	0.288136	0.357143	-0.0180225	-0.00246146	0.0016286	0.00167754	0.0567635	0.017612	0.00809041	0.00167754	0.302134	0.0826325	tacgly_r2v1_088_species_comp_diff.rds	none
species	Peptostreptococcus stomatis	responder_matsuda	non-responder	responder	Mann-Whitney U test	Cliff's delta	TRUE	-0.0345036	-0.216412	0.14972	0.730129	0.991058	59	28	0	0	0.000211861	8.14259e-05	0.20339	0.142857	0	0	0	0	0.0006887	0.000505607	0.000400341	0.00039043	0.00119232	0.000804717	tacgly_r2v1_088_species_comp_diff.rds	none
species	Phocaeicola coprocola	responder_matsuda	non-responder	responder	Mann-Whitney U test	Cliff's delta	TRUE	-0.0587167	-0.280415	0.168928	0.629057	0.991058	59	28	0	0	0.0944095	0.0543366	0.237288	0.142857	0	-0.00010313	0	0	0.00268928	0.412227	0.00086326	0.0609398	0.0113302	1.26035	tacgly_r2v1_088_species_comp_diff.rds	none
species	Phocea massiliensis	responder_matsuda	non-responder	responder	Mann-Whitney U test	Cliff's delta	TRUE	0.0641646	-0.193183	0.313252	0.629266	0.991058	59	28	-0.000160716	0	-0.00335747	-0.00328342	0.305085	0.392857	-0.00577531	-0.0029461	0.000906384	0.00140007	0.00399213	0.00234868	0.0017043	0.00118471	0.0113699	0.00276344	tacgly_r2v1_088_species_comp_diff.rds	none
species	Porphyromonas sp900539155	responder_matsuda	non-responder	responder	Mann-Whitney U test	Cliff's delta	TRUE	0.0266344	-0.108649	0.160949	0.718176	0.991058	59	28	0	0	-0.000266206	-0.000301198	0.0169492	0	0	0	0	0	0.00255396		0.00255396		0.00255396		tacgly_r2v1_088_species_comp_diff.rds	none
species	Prevotella bivia	responder_matsuda	non-responder	responder	Mann-Whitney U test	Cliff's delta	TRUE	-0.0484262	-0.231976	0.138454	0.615148	0.991058	59	28	0	0	-0.000273755	-0.000247515	0.101695	0.0714286	0	0	0	0	0.00117546	0.000376605	0.000461851	0.000332768	0.00157793	0.000420442	tacgly_r2v1_088_species_comp_diff.rds	none
species	Propionibacterium acidifaciens	responder_matsuda	non-responder	responder	Mann-Whitney U test	Cliff's delta	TRUE	-0.0447942	-0.245709	0.159811	0.69174	0.991058	59	28	0	0	0.000145632	-4.36695e-05	0.20339	0.142857	0	0	0	0	0.000261182	0.000315525	0.000178162	0.00024617	0.00167782	0.000333072	tacgly_r2v1_088_species_comp_diff.rds	none
species	Pseudoflavonifractor capillosus	responder_matsuda	non-responder	responder	Mann-Whitney U test	Cliff's delta	TRUE	0.0387409	-0.173765	0.247799	0.743046	0.991058	59	28	0	0	-0.00143222	6.30143e-05	0.186441	0.107143	-0.000677519	0	0	0	0.00162281	0.00184939	0.00106392	0.00103784	0.00375924	0.00525975	tacgly_r2v1_088_species_comp_diff.rds	none
species	Pseudoruminococcus massiliensis	responder_matsuda	non-responder	responder	Mann-Whitney U test	Cliff's delta	TRUE	-0.0375303	-0.185081	0.111675	0.676789	0.991058	59	28	0	0	0.0306245	-0.00270284	0.135593	0.0357143	0	0	0	0	0.0021246	0.000399861	0.00173993	0.000399861	0.0529454	0.000399861	tacgly_r2v1_088_species_comp_diff.rds	none
species	Pullichristensenella avicola	responder_matsuda	non-responder	responder	Mann-Whitney U test	Cliff's delta	TRUE	0.0514528	-0.134344	0.233755	0.618708	0.991058	59	28	0	0	-0.000215895	9.47946e-05	0.169492	0.142857	0	0	0	0	0.000707152	0.000234863	0.000308117	0.000157086	0.000880638	0.00088873	tacgly_r2v1_088_species_comp_diff.rds	none
species	QAKW01 sp003343605	responder_matsuda	non-responder	responder	Mann-Whitney U test	Cliff's delta	TRUE	0.0460048	-0.193497	0.280332	0.71741	0.991058	59	28	0	0	-0.00129106	-8.86906e-05	0.288136	0.214286	-0.000666912	0	0.000208019	0	0.00158916	0.00230285	0.000750457	0.0019291	0.00562245	0.00357132	tacgly_r2v1_088_species_comp_diff.rds	none
species	QALW01 sp900552055	responder_matsuda	non-responder	responder	Mann-Whitney U test	Cliff's delta	TRUE	-0.0393462	-0.221664	0.145629	0.694048	0.991058	59	28	0	0	-0.0138529	-0.00118653	0.135593	0.0714286	0	0	0	0	0.00747374	0.0051167	0.00157065	0.00283738	0.0337513	0.00739601	tacgly_r2v1_088_species_comp_diff.rds	none
species	QAMM01 sp003150405	responder_matsuda	non-responder	responder	Mann-Whitney U test	Cliff's delta	TRUE	0.0411622	-0.144607	0.224129	0.685797	0.991058	59	28	0	0	-0.00102326	0.000335467	0.169492	0.142857	0	0	0	0	0.00146009	0.000259989	0.000224639	0.00022494	0.00362785	0.00421528	tacgly_r2v1_088_species_comp_diff.rds	none
species	QANA01 sp019420265	responder_matsuda	non-responder	responder	Mann-Whitney U test	Cliff's delta	TRUE	-0.0375303	-0.197474	0.124359	0.659756	0.991058	59	28	0	0	0.000671799	-0.000284766	0.101695	0.0714286	0	0	0	0	0.00384483	0.000571058	0.000963683	0.000408104	0.0243535	0.000734011	tacgly_r2v1_088_species_comp_diff.rds	none
species	QANA01 sp900554725	responder_matsuda	non-responder	responder	Mann-Whitney U test	Cliff's delta	TRUE	0.0496368	-0.176531	0.270826	0.689742	0.991058	59	28	0	0	-0.0022011	0.000333151	0.220339	0.142857	-0.0023022	0	0	0	0.0220065	0.0163458	0.0137001	0.00944389	0.0303661	0.0260166	tacgly_r2v1_088_species_comp_diff.rds	none
species	Rubneribacter badeniensis	responder_matsuda	non-responder	responder	Mann-Whitney U test	Cliff's delta	TRUE	-0.0496368	-0.258581	0.163745	0.666558	0.991058	59	28	0	0	0.00353766	0.0242834	0.169492	0.0714286	0	0	0	0	0.00121561	0.345004	0.000842712	0.172601	0.00786127	0.517407	tacgly_r2v1_088_species_comp_diff.rds	none
species	RUG11247 sp902767315	responder_matsuda	non-responder	responder	Mann-Whitney U test	Cliff's delta	TRUE	0.0532688	-0.180132	0.280991	0.637279	0.991058	59	28	0	0	-0.00184256	-0.000446474	0.152542	0.214286	0	0	0	0	0.00355262	0.00444695	0.000491548	0.00210303	0.00554803	0.00610118	tacgly_r2v1_088_species_comp_diff.rds	none
species	Ruminococcaceae hMGS.05315	responder_matsuda	non-responder	responder	Mann-Whitney U test	Cliff's delta	TRUE	-0.0399516	-0.281715	0.206582	0.755	0.991058	59	28	0	0	0.000583015	-0.0017318	0.20339	0.178571	-0.00084485	-0.000901016	0	0	0.00538385	0.00111535	0.00301296	0.000275885	0.00680337	0.00152198	tacgly_r2v1_088_species_comp_diff.rds	none
species	Ruminococcus G gauvreauii	responder_matsuda	non-responder	responder	Mann-Whitney U test	Cliff's delta	TRUE	-0.0302663	-0.178777	0.119592	0.75336	0.991058	59	28	0	0	-8.49267e-06	-0.000128798	0.0677966	0	0	0	0	0	0.000325787		0.000204759		0.000784104		tacgly_r2v1_088_species_comp_diff.rds	none
species	Scatosoma sp900555925	responder_matsuda	non-responder	responder	Mann-Whitney U test	Cliff's delta	TRUE	0.0472155	-0.196517	0.285453	0.709219	0.991058	59	28	0	0	0.000459801	0.00133814	0.322034	0.321429	0	0	0.000428362	0.000762975	0.00199188	0.00246091	0.000639524	0.000933282	0.00581633	0.00388691	tacgly_r2v1_088_species_comp_diff.rds	none
species	Slackia A isoflavoniconvertens	responder_matsuda	non-responder	responder	Mann-Whitney U test	Cliff's delta	TRUE	-0.0508475	-0.267777	0.170989	0.67162	0.991058	59	28	0	0	0.0360903	-0.0201417	0.169492	0.178571	-0.000242013	-0.0070927	0	0	0.161957	0.0220095	0.0758621	0.00758533	0.344548	0.0770093	tacgly_r2v1_088_species_comp_diff.rds	none
species	Solibaculum mannosilyticum	responder_matsuda	non-responder	responder	Mann-Whitney U test	Cliff's delta	TRUE	-0.066586	-0.308318	0.183224	0.61305	0.991058	59	28	0	0	-0.00177623	-0.00899081	0.355932	0.285714	-0.00396922	-0.0048975	0.00252894	0.00106967	0.0047474	0.00535056	0.00228807	0.00318295	0.00793627	0.0115036	tacgly_r2v1_088_species_comp_diff.rds	none
species	Streptococcus intermedius	responder_matsuda	non-responder	responder	Mann-Whitney U test	Cliff's delta	TRUE	-0.0411622	-0.251681	0.173076	0.706311	0.991058	59	28	0	0	3.45664e-05	2.79495e-05	0.186441	0.142857	0	0	0	0	0.00039925	0.000653943	0.00035564	0.000546111	0.00062252	0.00071679	tacgly_r2v1_088_species_comp_diff.rds	none
species	Streptococcus sp000411475	responder_matsuda	non-responder	responder	Mann-Whitney U test	Cliff's delta	TRUE	-0.0326877	-0.171135	0.107026	0.682393	0.991058	59	28	0	0	0.000314455	0.000817914	0.135593	0.0714286	0	0	0	0	0.00124888	0.0114508	0.000824644	0.00605724	0.00292206	0.0168444	tacgly_r2v1_088_species_comp_diff.rds	none
species	Streptococcus vestibularis	responder_matsuda	non-responder	responder	Mann-Whitney U test	Cliff's delta	TRUE	0.0447942	-0.172631	0.258057	0.685309	0.991058	59	28	0	0	0.0078132	-0.00226674	0.152542	0.178571	0	0	0	0	0.0139129	0.0248319	0.0112024	0.00879903	0.0327693	0.034015	tacgly_r2v1_088_species_comp_diff.rds	none
species	Sutterella wadsworthensis A	responder_matsuda	non-responder	responder	Mann-Whitney U test	Cliff's delta	TRUE	-0.0569007	-0.319138	0.21343	0.63277	0.991058	59	28	0	0	0.0154431	0.0280885	0.186441	0.285714	0	-0.00151751	0	0.000654051	0.00151581	0.02978	0.000583424	0.00151141	0.248755	0.10132	tacgly_r2v1_088_species_comp_diff.rds	none
species	Terrisporobacter sp900557165	responder_matsuda	non-responder	responder	Mann-Whitney U test	Cliff's delta	TRUE	-0.0569007	-0.304788	0.198206	0.667468	0.991058	59	28	0	0	0.0236761	0.00850182	0.338983	0.392857	-0.00291802	-0.00892834	0.00381408	0.00467287	0.0193368	0.0275087	0.00397821	0.00287807	0.120673	0.0894074	tacgly_r2v1_088_species_comp_diff.rds	none
species	Thermophilibacter provencensis	responder_matsuda	non-responder	responder	Mann-Whitney U test	Cliff's delta	TRUE	-0.0302663	-0.190568	0.131607	0.722559	0.991058	59	28	0	0	0.00817811	0.000303773	0.101695	0.0714286	0	0	0	0	0.0095238	0.00642676	0.00739472	0.00429422	0.0841219	0.0085593	tacgly_r2v1_088_species_comp_diff.rds	none
species	Tidjanibacter inops	responder_matsuda	non-responder	responder	Mann-Whitney U test	Cliff's delta	TRUE	0.0514528	-0.189195	0.28627	0.686736	0.991058	59	28	0	0	-0.138646	-0.439242	0.254237	0.321429	-0.00083753	-0.000222494	1.01435e-05	0.000302456	0.0344725	0.00264893	0.00227538	0.000561102	0.116937	0.196717	tacgly_r2v1_088_species_comp_diff.rds	none
species	UBA10677 sp900543755	responder_matsuda	non-responder	responder	Mann-Whitney U test	Cliff's delta	TRUE	0.035109	-0.143564	0.211565	0.70976	0.991058	59	28	0	0	-0.000124559	-0.000345073	0.101695	0.107143	0	0	0	0	0.00170252	0.00020789	0.000679906	0.000166944	0.00243388	0.00028139	tacgly_r2v1_088_species_comp_diff.rds	none
species	UBA1417 sp900549945	responder_matsuda	non-responder	responder	Mann-Whitney U test	Cliff's delta	TRUE	-0.0320823	-0.17965	0.116898	0.69787	0.991058	59	28	0	0	-0.00468812	-0.000391031	0.0847458	0.0357143	0	0	0	0	0.00263927	0.000202588	0.00151042	0.000202588	0.0100696	0.000202588	tacgly_r2v1_088_species_comp_diff.rds	none
species	UBA1417 sp900552925	responder_matsuda	non-responder	responder	Mann-Whitney U test	Cliff's delta	TRUE	0.0399516	-0.132769	0.210317	0.678318	0.991058	59	28	0	0	0.00189766	-0.00195062	0.135593	0.107143	0	0	0	0	0.0141946	0.00954251	0.00635785	0.00509532	0.0422236	0.0110721	tacgly_r2v1_088_species_comp_diff.rds	none
species	UBA644 sp014872655	responder_matsuda	non-responder	responder	Mann-Whitney U test	Cliff's delta	TRUE	-0.0411622	-0.224327	0.144811	0.702773	0.991058	59	28	0	0	-0.00484994	0.000565092	0.186441	0.0357143	0	0	0	0	0.00485428	0.0253224	0.00189618	0.0253224	0.00991287	0.0253224	tacgly_r2v1_088_species_comp_diff.rds	none
species	UBA737 sp900549755	responder_matsuda	non-responder	responder	Mann-Whitney U test	Cliff's delta	TRUE	-0.033293	-0.217732	0.153441	0.739248	0.991058	59	28	0	0	0.00289005	0.00408735	0.169492	0.107143	0	0	0	0	0.0261348	0.0144782	0.00937332	0.00775259	0.036109	0.0793121	tacgly_r2v1_088_species_comp_diff.rds	none
species	UMGS1484 sp900552285	responder_matsuda	non-responder	responder	Mann-Whitney U test	Cliff's delta	TRUE	-0.0363196	-0.273276	0.204792	0.736352	0.991058	59	28	0	0	-0.00233114	-0.00594882	0.0677966	0.178571	0	-0.0052826	0	0	0.00374525	0.00914123	0.00293864	0.00407033	0.00624482	0.0118524	tacgly_r2v1_088_species_comp_diff.rds	none
species	UMGS1623 sp934647945	responder_matsuda	non-responder	responder	Mann-Whitney U test	Cliff's delta	TRUE	-0.0617433	-0.302405	0.186319	0.6386	0.991058	59	28	0	0	-0.00638566	-0.0139212	0.288136	0.214286	-0.0139284	-0.00897881	0.00161961	0	0.0286989	0.00379221	0.00590481	0.00344588	0.0422739	0.018069	tacgly_r2v1_088_species_comp_diff.rds	none
species	UMGS1696 sp900753285	responder_matsuda	non-responder	responder	Mann-Whitney U test	Cliff's delta	TRUE	-0.0411622	-0.292222	0.215206	0.733225	0.991058	59	28	0	0	0.000323667	-0.000145969	0.186441	0.25	0	-0.00231756	0	0.000204722	0.00687054	0.00556798	0.00265211	0.00329181	0.0172907	0.0159399	tacgly_r2v1_088_species_comp_diff.rds	none
species	UMGS1975 sp900546685	responder_matsuda	non-responder	responder	Mann-Whitney U test	Cliff's delta	TRUE	0.0569007	-0.192797	0.299677	0.669199	0.991058	59	28	-0.0016843	0	0.0164219	-0.00104715	0.40678	0.357143	-0.0173899	-0.00191872	0.0102147	0.00204675	0.0127018	0.00973534	0.00499518	0.00204675	0.0304025	0.023098	tacgly_r2v1_088_species_comp_diff.rds	none
species	UMGS911 hMGS.03156	responder_matsuda	non-responder	responder	Mann-Whitney U test	Cliff's delta	TRUE	-0.0284504	-0.175762	0.120107	0.730658	0.991058	59	28	0	0	-0.00518553	-0.000260751	0.0847458	0.0357143	0	0	0	0	0.0527899	0.00453095	0.0527333	0.00453095	0.0886399	0.00453095	tacgly_r2v1_088_species_comp_diff.rds	none
species	Ventricola intestinavium	responder_matsuda	non-responder	responder	Mann-Whitney U test	Cliff's delta	TRUE	-0.0447942	-0.20379	0.116504	0.641908	0.991058	59	28	0	0	0.00847444	-5.37562e-05	0.152542	0.0714286	0	0	0	0	0.000667871	0.00176161	0.000553661	0.00130492	0.0216299	0.0022183	tacgly_r2v1_088_species_comp_diff.rds	none
species	Ventrimonas sp003481825	responder_matsuda	non-responder	responder	Mann-Whitney U test	Cliff's delta	TRUE	-0.0387409	-0.246246	0.17216	0.687543	0.991058	59	28	0	0	7.17276e-05	0.000485907	0.0677966	0.142857	0	0	0	0	0.00145949	0.0101475	0.000372758	0.0051806	0.00760273	0.0138066	tacgly_r2v1_088_species_comp_diff.rds	none
species	Vescimonas sp000435975	responder_matsuda	non-responder	responder	Mann-Whitney U test	Cliff's delta	TRUE	0.0550847	-0.203166	0.30617	0.66081	0.991058	59	28	0	0	-0.274382	0.0186417	0.237288	0.321429	0	-0.000820793	0	0.00614214	0.134779	0.0861431	0.00161284	0.00658726	0.396448	0.298308	tacgly_r2v1_088_species_comp_diff.rds	none
species	Vescimonas sp900552475	responder_matsuda	non-responder	responder	Mann-Whitney U test	Cliff's delta	TRUE	0.0617433	-0.189847	0.305725	0.629619	0.991058	59	28	0	0	-0.0135454	-0.0479036	0.169492	0.321429	-0.00407846	-0.00579179	0	0.00052914	0.0561988	0.00406292	0.0153174	0.000852352	0.0959096	0.0170955	tacgly_r2v1_088_species_comp_diff.rds	none
species	Woodwardibium sp900760275	responder_matsuda	non-responder	responder	Mann-Whitney U test	Cliff's delta	TRUE	0.0393462	-0.175295	0.250417	0.711653	0.991058	59	28	0	0	0.00731229	0.00544287	0.135593	0.178571	0	0	0	0	0.0252755	0.0170752	0.0110907	0.0150649	0.070548	0.110488	tacgly_r2v1_088_species_comp_diff.rds	none
species	CAG-302 sp934162325	responder_matsuda	non-responder	responder	Mann-Whitney U test	Cliff's delta	TRUE	0.033293	-0.201757	0.264717	0.765834	0.997342	59	28	0	0	-0.0835778	-0.358314	0.0847458	0.214286	0	-0.000285681	0	0	0.245098	0.0501235	0.00190937	0.00592789	1.21276	0.125348	tacgly_r2v1_088_species_comp_diff.rds	none
species	Nanogingivalis sp900556165	responder_matsuda	non-responder	responder	Mann-Whitney U test	Cliff's delta	TRUE	0.0230024	-0.119588	0.164663	0.76497	0.997342	59	28	0	0	2.57968e-05	0.000350701	0.0847458	0.107143	0	0	0	0	0.000422252	0.00108539	0.000264467	0.000640821	0.000566411	0.00493109	tacgly_r2v1_088_species_comp_diff.rds	none
species	Actinomyces oris	responder_matsuda	non-responder	responder	Mann-Whitney U test	Cliff's delta	TRUE	-0.0181598	-0.205413	0.170376	0.862626	0.998614	59	28	0	0	2.38514e-05	-0.000156732	0.152542	0.0714286	0	0	0	0	0.00169293	0.00167306	0.00157362	0.00137653	0.0026319	0.00196959	tacgly_r2v1_088_species_comp_diff.rds	none
species	Acutalibacter stercorigallinarum	responder_matsuda	non-responder	responder	Mann-Whitney U test	Cliff's delta	TRUE	0.0217918	-0.112351	0.155154	0.798237	0.998614	59	28	0	0	-0.00162345	-1.19496e-05	0.0847458	0	0	0	0	0	0.00124243		0.000459968		0.00174952		tacgly_r2v1_088_species_comp_diff.rds	none
species	Adlercreutzia equolifaciens	responder_matsuda	non-responder	responder	Mann-Whitney U test	Cliff's delta	TRUE	0.0302663	-0.177406	0.235358	0.773051	0.998614	59	28	0	0	0.000372955	0.000509431	0.118644	0.142857	0	0	0	0	0.0210868	0.0212523	0.00982355	0.0141331	0.0573826	0.043628	tacgly_r2v1_088_species_comp_diff.rds	none
species	Agathobacter rectalis	responder_matsuda	non-responder	responder	Mann-Whitney U test	Cliff's delta	TRUE	-0.0326877	-0.273121	0.211589	0.806219	0.998614	59	28	-0.000504918	0.0235603	0.15682	0.0353214	0.457627	0.5	-1.50276	-0.729853	1.54767	0.50074	2.07415	0.566223	0.642264	0.240287	3.89291	1.20548	tacgly_r2v1_088_species_comp_diff.rds	none
species	Agathobaculum sp900544475	responder_matsuda	non-responder	responder	Mann-Whitney U test	Cliff's delta	TRUE	0.00605327	-0.133319	0.145191	0.934629	0.998614	59	28	0	0	0.00142389	0.000584806	0.0847458	0.107143	0	0	0	0	0.00635368	0.0243464	0.0028796	0.013507	0.00673079	0.0245211	tacgly_r2v1_088_species_comp_diff.rds	none
species	Alectryocaccomicrobium excrementavium	responder_matsuda	non-responder	responder	Mann-Whitney U test	Cliff's delta	TRUE	-0.0133172	-0.174939	0.149003	0.895863	0.998614	59	28	0	0	-0.000401058	-3.58657e-05	0.169492	0	0	0	0	0	0.000849284		0.000235307		0.00220262		tacgly_r2v1_088_species_comp_diff.rds	none
species	Alectryocaccomicrobium faecavium	responder_matsuda	non-responder	responder	Mann-Whitney U test	Cliff's delta	TRUE	-0.0090799	-0.194513	0.17698	0.935262	0.998614	59	28	0	0	0.00261446	0.000926344	0.220339	0.0357143	0	0	0	0	0.0100968	0.0273911	0.00600993	0.0273911	0.0389339	0.0273911	tacgly_r2v1_088_species_comp_diff.rds	none
species	Alistipes sp900541585	responder_matsuda	non-responder	responder	Mann-Whitney U test	Cliff's delta	TRUE	0.0145278	-0.157836	0.186032	0.874849	0.998614	59	28	0	0	0.00839577	-0.0480227	0.0847458	0.107143	0	0	0	0	0.0923142	0.0129289	0.0412109	0.00683037	0.231104	0.207022	tacgly_r2v1_088_species_comp_diff.rds	none
species	Allisonella histaminiformans	responder_matsuda	non-responder	responder	Mann-Whitney U test	Cliff's delta	TRUE	0.0121065	-0.179505	0.202833	0.90678	0.998614	59	28	0	0	0.00460968	-0.00443537	0.101695	0.0714286	0	0	0	0	0.0477276	0.0187756	0.039032	0.017523	0.0844289	0.0200282	tacgly_r2v1_088_species_comp_diff.rds	none
species	Alloscardovia omnicolens	responder_matsuda	non-responder	responder	Mann-Whitney U test	Cliff's delta	TRUE	0.0284504	-0.205926	0.25974	0.8171	0.998614	59	28	0	0	0.000474409	-0.0015828	0.220339	0.178571	-0.000142171	0	0	0	0.000695727	0.00125721	0.000248215	0.000343818	0.00162309	0.0016854	tacgly_r2v1_088_species_comp_diff.rds	none
species	Anaerobutyricum hallii	responder_matsuda	non-responder	responder	Mann-Whitney U test	Cliff's delta	TRUE	-0.0181598	-0.273778	0.239854	0.891589	0.998614	59	28	0	0.0228278	0.132712	0.0277729	0.491525	0.535714	-0.108026	-0.215465	0.218122	0.245195	0.220063	0.2156	0.0612177	0.0666917	0.555198	0.433372	tacgly_r2v1_088_species_comp_diff.rds	none
species	Anaerobutyricum soehngenii	responder_matsuda	non-responder	responder	Mann-Whitney U test	Cliff's delta	TRUE	-0.0145278	-0.264616	0.237391	0.913096	0.998614	59	28	0.00297016	0	0.00526507	0.0380864	0.525424	0.464286	-0.0156718	-0.0227262	0.0486995	0.0168321	0.0393499	0.02111	0.00930591	0.00868025	0.152063	0.209655	tacgly_r2v1_088_species_comp_diff.rds	none
species	Anaerofustis stercorihominis A	responder_matsuda	non-responder	responder	Mann-Whitney U test	Cliff's delta	TRUE	0.0181598	-0.197656	0.232297	0.878793	0.998614	59	28	0	0	0.000199786	1.89257e-05	0.220339	0.178571	0	0	0	0	0.000330829	0.000148695	0.000283925	0.000130488	0.00131841	0.000274351	tacgly_r2v1_088_species_comp_diff.rds	none
species	Anaeroglobus micronuciformis	responder_matsuda	non-responder	responder	Mann-Whitney U test	Cliff's delta	TRUE	0.0115012	-0.215093	0.236921	0.916148	0.998614	59	28	0	0	0.000147537	0.000234485	0.135593	0.214286	0	0	0	0	0.00092692	0.000521579	0.000775781	0.000337875	0.00133264	0.000697158	tacgly_r2v1_088_species_comp_diff.rds	none
species	Anaerotruncus massiliensis	responder_matsuda	non-responder	responder	Mann-Whitney U test	Cliff's delta	TRUE	0.0302663	-0.21293	0.269931	0.804542	0.998614	59	28	0	0	-0.00279146	0.000519413	0.169492	0.178571	-0.000178443	-4.71918e-05	0	0	0.00114853	0.00102543	0.000394308	0.000709684	0.0075571	0.00718044	tacgly_r2v1_088_species_comp_diff.rds	none
species	Avispirillum sp018370615	responder_matsuda	non-responder	responder	Mann-Whitney U test	Cliff's delta	TRUE	-0.0169492	-0.169063	0.135953	0.842402	0.998614	59	28	0	0	0.00130885	-0.000129462	0.118644	0.0714286	0	0	0	0	0.0061013	0.000500653	0.000352702	0.000386225	0.00891034	0.000615081	tacgly_r2v1_088_species_comp_diff.rds	none
species	Bacteroides ovatus	responder_matsuda	non-responder	responder	Mann-Whitney U test	Cliff's delta	TRUE	0.00968523	-0.24338	0.261515	0.942049	0.998614	59	28	0.0118057	0.02494	0.00416815	-0.0339553	0.508475	0.535714	-0.0639332	-0.0648578	0.254056	0.240928	0.254056	0.238963	0.073963	0.0755125	0.331978	0.307975	tacgly_r2v1_088_species_comp_diff.rds	none
species	Bacteroides thetaiotaomicron	responder_matsuda	non-responder	responder	Mann-Whitney U test	Cliff's delta	TRUE	-0.0108959	-0.265918	0.245552	0.934828	0.998614	59	28	0.00238384	0	0.00876285	0.107112	0.576271	0.464286	-0.0279834	-0.024727	0.0639601	0.0456679	0.0498578	0.132506	0.00341227	0.00678326	0.172655	0.755554	tacgly_r2v1_088_species_comp_diff.rds	none
species	Bianquea renquensis	responder_matsuda	non-responder	responder	Mann-Whitney U test	Cliff's delta	TRUE	-0.0139225	-0.255308	0.229097	0.910845	0.998614	59	28	0	0	-0.00215961	-0.00197773	0.186441	0.178571	-0.000150289	-0.000152481	0	0	0.00341956	0.000726941	0.00189696	0.000534511	0.0161971	0.00324661	tacgly_r2v1_088_species_comp_diff.rds	none
species	Bifidobacterium dentium	responder_matsuda	non-responder	responder	Mann-Whitney U test	Cliff's delta	TRUE	-0.0290557	-0.263234	0.208356	0.816124	0.998614	59	28	0	0	-0.00640067	-0.0334727	0.271186	0.25	0	-0.000322147	0.0001521	6.23898e-05	0.00137951	0.000756363	0.000350815	0.00070289	0.00580509	0.00342197	tacgly_r2v1_088_species_comp_diff.rds	none
species	Bittarella massiliensis A	responder_matsuda	non-responder	responder	Mann-Whitney U test	Cliff's delta	TRUE	0.0217918	-0.24637	0.286854	0.869421	0.998614	59	28	0	0	3.99699e-05	0.000114348	0.40678	0.392857	-0.000216592	-0.000226386	0.000201361	0.000308876	0.000276048	0.000347965	0.000179167	0.000268103	0.000742856	0.00121156	tacgly_r2v1_088_species_comp_diff.rds	none
species	Blastocystis sp. subtype 4	responder_matsuda	non-responder	responder	Mann-Whitney U test	Cliff's delta	TRUE	-0.0133172	-0.134727	0.108486	0.832207	0.998614	59	28	0	0	0.00117402	8.85916e-05	0.0847458	0.0714286	0	0	0	0	0.000207193	0.00124028	0.000138782	0.000703888	0.0271793	0.00177668	tacgly_r2v1_088_species_comp_diff.rds	none
species	Blautia A faecis	responder_matsuda	non-responder	responder	Mann-Whitney U test	Cliff's delta	TRUE	0.0145278	-0.228214	0.25557	0.913183	0.998614	59	28	0.00745388	0.00746626	0.047419	0.0472882	0.525424	0.571429	-0.087662	-0.0523781	0.169087	0.0845701	0.160527	0.0819957	0.0522401	0.0341986	0.282331	0.301238	tacgly_r2v1_088_species_comp_diff.rds	none
species	Blautia A sp900066145	responder_matsuda	non-responder	responder	Mann-Whitney U test	Cliff's delta	TRUE	-0.033293	-0.288904	0.226749	0.800078	0.998614	59	28	0	0	-0.0246017	0.00321169	0.372881	0.392857	-0.00205805	-0.0205484	0.00420416	0.00506014	0.0142884	0.00963465	0.00365634	0.00422101	0.105194	0.0403724	tacgly_r2v1_088_species_comp_diff.rds	none
species	Blautia A sp900120195	responder_matsuda	non-responder	responder	Mann-Whitney U test	Cliff's delta	TRUE	0.0260291	-0.232851	0.281464	0.840358	0.998614	59	28	0	0	-0.00668001	0.036974	0.254237	0.285714	-0.00201808	-0.00110638	0.000562226	0.00271202	0.00773483	0.0173675	0.00271478	0.0104569	0.0365416	0.0427198	tacgly_r2v1_088_species_comp_diff.rds	none
species	Blautia A sp905206915	responder_matsuda	non-responder	responder	Mann-Whitney U test	Cliff's delta	TRUE	-0.0266344	-0.249007	0.198406	0.799666	0.998614	59	28	0	0	0.0035592	0.000855529	0.135593	0.178571	0	0	0	0	0.00324206	0.0103304	0.000672554	0.00395854	0.0838267	0.0169613	tacgly_r2v1_088_species_comp_diff.rds	none
species	Blautia coccoides	responder_matsuda	non-responder	responder	Mann-Whitney U test	Cliff's delta	TRUE	0.0157385	-0.147069	0.177715	0.861231	0.998614	59	28	0	0	0.00204418	0.0284224	0.0677966	0.0714286	0	0	0	0	0.0175714	0.403088	0.00650718	0.21007	0.044215	0.596106	tacgly_r2v1_088_species_comp_diff.rds	none
species	Bulleidia extructa	responder_matsuda	non-responder	responder	Mann-Whitney U test	Cliff's delta	TRUE	0.0223971	-0.161076	0.204374	0.822822	0.998614	59	28	0	0	1.71352e-05	4.16945e-07	0.152542	0.178571	0	0	0	0	0.000218305	0.00018394	0.000178649	0.00016632	0.000326376	0.000197057	tacgly_r2v1_088_species_comp_diff.rds	none
species	Butyribacter intestini	responder_matsuda	non-responder	responder	Mann-Whitney U test	Cliff's delta	TRUE	0.0357143	-0.193172	0.260914	0.771567	0.998614	59	28	0	0	-0.00913076	-0.0341517	0.169492	0.178571	-0.00560477	-0.000580011	0	0	0.026287	0.028707	0.00051258	0.0280781	0.0941341	0.0834276	tacgly_r2v1_088_species_comp_diff.rds	none
species	Butyribacter sp003524945	responder_matsuda	non-responder	responder	Mann-Whitney U test	Cliff's delta	TRUE	0.0242131	-0.224721	0.270181	0.820059	0.998614	59	28	0	0	-0.0438403	0.00977155	0.118644	0.285714	0	0	0	0.000291901	0.0280223	0.00670788	0.00125841	0.00031432	0.0479781	0.0473893	tacgly_r2v1_088_species_comp_diff.rds	none
species	Butyribacter sp003529475	responder_matsuda	non-responder	responder	Mann-Whitney U test	Cliff's delta	TRUE	0.0260291	-0.221056	0.269974	0.844195	0.998614	59	28	0	0	-0.150739	0.00691633	0.372881	0.321429	-0.0366792	-0.00768921	0.0459262	0.0145716	0.103191	0.0885168	0.025156	0.0499007	0.306787	0.238814	tacgly_r2v1_088_species_comp_diff.rds	none
species	Butyricicoccus A intestinisimiae	responder_matsuda	non-responder	responder	Mann-Whitney U test	Cliff's delta	TRUE	0.0102906	-0.185022	0.204821	0.914922	0.998614	59	28	0	0	-0.00818416	0.00520277	0.118644	0.142857	0	0	0	0	0.0136349	0.034597	0.011105	0.00967713	0.0295457	0.062925	tacgly_r2v1_088_species_comp_diff.rds	none
species	Butyricimonas virosa	responder_matsuda	non-responder	responder	Mann-Whitney U test	Cliff's delta	TRUE	-0.0326877	-0.261812	0.199925	0.782087	0.998614	59	28	0	0	0.000890743	0.00797437	0.186441	0.178571	0	-0.000213954	0	0	0.0172436	0.00407275	0.00325354	0.000550941	0.0530945	0.0928089	tacgly_r2v1_088_species_comp_diff.rds	none
species	Caccousia avistercoris	responder_matsuda	non-responder	responder	Mann-Whitney U test	Cliff's delta	TRUE	-0.00847458	-0.225938	0.209793	0.941357	0.998614	59	28	0	0	-0.000382531	2.31309e-05	0.169492	0.142857	0	0	0	0	0.00056606	0.000464693	0.000223362	0.000242162	0.00189843	0.00120175	tacgly_r2v1_088_species_comp_diff.rds	none
species	Caccousia sp930987725	responder_matsuda	non-responder	responder	Mann-Whitney U test	Cliff's delta	TRUE	0.0133172	-0.0843321	0.110713	0.8568	0.998614	59	28	0	0	-0.000160906	-0.000663357	0.0508475	0	0	0	0	0	0.000299007		0.000162271		0.00191859		tacgly_r2v1_088_species_comp_diff.rds	none
species	CAG-170 sp000436735	responder_matsuda	non-responder	responder	Mann-Whitney U test	Cliff's delta	TRUE	-0.0211864	-0.248206	0.208039	0.837629	0.998614	59	28	0	0	-0.00365287	-0.002631	0.0508475	0.142857	0	-0.000235666	0	0	0.017428	0.00936683	0.0173334	0.00670385	0.0210102	0.013633	tacgly_r2v1_088_species_comp_diff.rds	none
species	CAG-170 sp905214155	responder_matsuda	non-responder	responder	Mann-Whitney U test	Cliff's delta	TRUE	-0.0290557	-0.265278	0.210457	0.807231	0.998614	59	28	0	0	-0.00799625	0.00453679	0.186441	0.214286	0	-0.000204441	0	0	0.0101025	0.00771072	0.00659087	0.00070337	0.0243578	0.0247638	tacgly_r2v1_088_species_comp_diff.rds	none
species	CAG-272 sp000433515	responder_matsuda	non-responder	responder	Mann-Whitney U test	Cliff's delta	TRUE	-0.0260291	-0.231935	0.18211	0.811664	0.998614	59	28	0	0	0.00636331	0.00464269	0.220339	0.214286	0	0	0	0	0.0039213	0.00717939	0.00275817	0.00176438	0.0142528	0.0547523	tacgly_r2v1_088_species_comp_diff.rds	none
species	CAG-288 sp000437395	responder_matsuda	non-responder	responder	Mann-Whitney U test	Cliff's delta	TRUE	-0.0254237	-0.201807	0.152557	0.787538	0.998614	59	28	0	0	-4.35415e-05	-0.00043873	0.152542	0.142857	0	0	0	0	0.0047116	0.0104532	0.00171368	0.00338082	0.0148679	0.027608	tacgly_r2v1_088_species_comp_diff.rds	none
species	CAG-417 sp000432835	responder_matsuda	non-responder	responder	Mann-Whitney U test	Cliff's delta	TRUE	-0.0139225	-0.22306	0.196441	0.898582	0.998614	59	28	0	0	-0.0922888	0.0323635	0.118644	0.178571	0	0	0	0	0.00522107	0.000606215	0.00102506	0.000589772	0.238776	0.366427	tacgly_r2v1_088_species_comp_diff.rds	none
species	CAG-449 sp900551385	responder_matsuda	non-responder	responder	Mann-Whitney U test	Cliff's delta	TRUE	-0.0133172	-0.148341	0.122194	0.8568	0.998614	59	28	0	0	0.000128277	-0.000105961	0.0677966	0.107143	0	0	0	0	0.00145884	0.00352978	0.00122813	0.00184454	0.00286513	0.00445158	tacgly_r2v1_088_species_comp_diff.rds	none
species	CAG-452 sp000434035	responder_matsuda	non-responder	responder	Mann-Whitney U test	Cliff's delta	TRUE	0.00726392	-0.150537	0.164703	0.935696	0.998614	59	28	0	0	-0.000688525	-0.0029378	0.118644	0.0714286	0	0	0	0	0.00512659	0.00120922	0.00171583	0.000905203	0.119635	0.00151324	tacgly_r2v1_088_species_comp_diff.rds	none
species	CAG-533 sp000434495	responder_matsuda	non-responder	responder	Mann-Whitney U test	Cliff's delta	TRUE	0.0133172	-0.154524	0.180411	0.879314	0.998614	59	28	0	0	-0.0803642	-0.0417778	0.0847458	0.0714286	0	0	0	0	0.00313694	0.615573	0.000872209	0.308683	0.0543347	0.922462	tacgly_r2v1_088_species_comp_diff.rds	none
species	CAG-95 sp000438155	responder_matsuda	non-responder	responder	Mann-Whitney U test	Cliff's delta	TRUE	0.035109	-0.22358	0.289177	0.780672	0.998614	59	28	0	0	-0.00468463	0.0158151	0.118644	0.214286	-0.00171743	-0.00337307	0	0	0.0119506	0.0153688	0.00334016	0.00130059	0.0420474	0.0476565	tacgly_r2v1_088_species_comp_diff.rds	none
species	CAJJPW01 sp905193725	responder_matsuda	non-responder	responder	Mann-Whitney U test	Cliff's delta	TRUE	0.0193705	-0.213456	0.250115	0.882238	0.998614	59	28	0	0	0.00143603	0.000625211	0.322034	0.25	-0.000517132	-6.10479e-05	0.000282277	5.00627e-05	0.00058133	0.000533573	0.000319863	0.000393107	0.00114813	0.00100242	tacgly_r2v1_088_species_comp_diff.rds	none
species	CAKTXU01 sp934630995	responder_matsuda	non-responder	responder	Mann-Whitney U test	Cliff's delta	TRUE	-0.00847458	-0.17718	0.160714	0.93248	0.998614	59	28	0	0	0.000396203	0.000594603	0.186441	0.107143	0	0	0	0	0.000664464	0.00237928	0.000202507	0.00171158	0.00121393	0.0124713	tacgly_r2v1_088_species_comp_diff.rds	none
species	CALWOS01 sp944383185	responder_matsuda	non-responder	responder	Mann-Whitney U test	Cliff's delta	TRUE	-0.0145278	-0.149012	0.120484	0.86468	0.998614	59	28	0	0	0.00273638	-2.69116e-05	0.101695	0	0	0	0	0	0.0058336		0.000685256		0.0326484		tacgly_r2v1_088_species_comp_diff.rds	none
species	Campylobacter B hominis	responder_matsuda	non-responder	responder	Mann-Whitney U test	Cliff's delta	TRUE	0.00726392	-0.175782	0.189824	0.943986	0.998614	59	28	0	0	0.000478684	0.000110038	0.152542	0.0714286	0	0	0	0	0.00203296	0.00394329	0.000610797	0.00214553	0.00445673	0.00574104	tacgly_r2v1_088_species_comp_diff.rds	none
species	Catenibacillus sp018369015	responder_matsuda	non-responder	responder	Mann-Whitney U test	Cliff's delta	TRUE	-0.0193705	-0.211165	0.17386	0.849008	0.998614	59	28	0	0	-0.000673917	-0.000288442	0.118644	0.107143	0	0	0	0	0.0029145	0.000531728	0.001749	0.000411692	0.0087227	0.000613751	tacgly_r2v1_088_species_comp_diff.rds	none
species	Cloacibacillus evryensis	responder_matsuda	non-responder	responder	Mann-Whitney U test	Cliff's delta	TRUE	-0.0205811	-0.154421	0.114	0.809224	0.998614	59	28	0	0	0.0177446	0.000165878	0.135593	0.0357143	0	0	0	0	0.0138963	0.00464459	0.0045216	0.00464459	0.0768164	0.00464459	tacgly_r2v1_088_species_comp_diff.rds	none
species	Clostridium AQ sp900552125	responder_matsuda	non-responder	responder	Mann-Whitney U test	Cliff's delta	TRUE	-0.0169492	-0.149134	0.115831	0.831968	0.998614	59	28	0	0	0.0012849	0.00165279	0.0677966	0.0357143	0	0	0	0	0.00465189	0.0593254	0.00351063	0.0593254	0.0236294	0.0593254	tacgly_r2v1_088_species_comp_diff.rds	none
species	Clostridium jeddahitimonense	responder_matsuda	non-responder	responder	Mann-Whitney U test	Cliff's delta	TRUE	-0.0205811	-0.176028	0.135867	0.819184	0.998614	59	28	0	0	0.00184563	4.92546e-05	0.135593	0.0714286	0	0	0	0	0.00261478	0.000959806	0.00117661	0.000780988	0.0198471	0.00113862	tacgly_r2v1_088_species_comp_diff.rds	none
species	Clostridium Q fessum	responder_matsuda	non-responder	responder	Mann-Whitney U test	Cliff's delta	TRUE	0.0175545	-0.236976	0.269829	0.895175	0.998614	59	28	-0.000844969	0	-0.00853966	0.0155442	0.423729	0.428571	-0.0951928	-0.0334214	0.201936	0.0468183	0.221623	0.192389	0.142912	0.0258014	0.468549	0.368611	tacgly_r2v1_088_species_comp_diff.rds	none
species	COE1 sp001916965	responder_matsuda	non-responder	responder	Mann-Whitney U test	Cliff's delta	TRUE	-0.00968523	-0.255821	0.23763	0.938217	0.998614	59	28	0	0	-0.0412548	-0.0178546	0.254237	0.25	-9.97897e-05	-0.000226168	3.76934e-05	0.000236893	0.00934988	0.00745392	0.000662417	0.00446454	0.0307248	0.0141065	tacgly_r2v1_088_species_comp_diff.rds	none
species	Coprobacter fastidiosus	responder_matsuda	non-responder	responder	Mann-Whitney U test	Cliff's delta	TRUE	0.0193705	-0.219174	0.25573	0.882238	0.998614	59	28	0	0	-0.00318353	0.00402976	0.355932	0.321429	-0.00240039	-0.00010407	0.00328875	0.00158871	0.0121351	0.00287676	0.00314492	0.00223689	0.0373671	0.0106583	tacgly_r2v1_088_species_comp_diff.rds	none
species	Coprococcus A catus	responder_matsuda	non-responder	responder	Mann-Whitney U test	Cliff's delta	TRUE	-0.0193705	-0.236218	0.199315	0.843658	0.998614	59	28	0	0	-0.00220736	0.00154979	0.0677966	0.142857	0	0	0	0	0.0162489	0.0172016	0.0102257	0.00555178	0.0203122	0.0323719	tacgly_r2v1_088_species_comp_diff.rds	none
species	Copromonas sp900066785	responder_matsuda	non-responder	responder	Mann-Whitney U test	Cliff's delta	TRUE	0.0133172	-0.255152	0.27988	0.919435	0.998614	59	28	0	0	-0.0110906	0.0083137	0.338983	0.428571	-0.00425484	-0.00851909	0.00265654	0.00994776	0.00950067	0.0190855	0.00267403	0.00634423	0.059147	0.0515762	tacgly_r2v1_088_species_comp_diff.rds	none
species	Coprovicinus sp900551595	responder_matsuda	non-responder	responder	Mann-Whitney U test	Cliff's delta	TRUE	0.0169492	-0.140081	0.173148	0.854208	0.998614	59	28	0	0	-0.00318234	-0.000684429	0.118644	0.0357143	0	0	0	0	0.00870659	0.0399998	0.00537263	0.0399998	0.0224117	0.0399998	tacgly_r2v1_088_species_comp_diff.rds	none
species	Corynebacterium casei	responder_matsuda	non-responder	responder	Mann-Whitney U test	Cliff's delta	TRUE	0.0248184	-0.139939	0.188238	0.787879	0.998614	59	28	0	0	-0.000624983	-0.00488431	0.0338983	0.0357143	0	0	0	0	0.0212596	0.000530381	0.0107599	0.000530381	0.0317594	0.000530381	tacgly_r2v1_088_species_comp_diff.rds	none
species	Dorea A longicatena	responder_matsuda	non-responder	responder	Mann-Whitney U test	Cliff's delta	TRUE	-0.0320823	-0.289119	0.229269	0.80973	0.998614	59	28	0	0.0106514	0.251587	0.0588567	0.457627	0.535714	-0.167467	-0.257836	0.147933	0.108081	0.185417	0.106048	0.0780209	0.0538243	0.741823	0.269613	tacgly_r2v1_088_species_comp_diff.rds	none
species	Dorea formicigenerans	responder_matsuda	non-responder	responder	Mann-Whitney U test	Cliff's delta	TRUE	-0.0157385	-0.264577	0.235065	0.90598	0.998614	59	28	6.94328e-05	-0.00520505	0.0263349	0.0200854	0.508475	0.464286	-0.0509441	-0.0259649	0.0781666	0.0437341	0.0781666	0.0444665	0.0368636	0.0273137	0.147173	0.164809	tacgly_r2v1_088_species_comp_diff.rds	none
species	Dysosmobacter sp000436875	responder_matsuda	non-responder	responder	Mann-Whitney U test	Cliff's delta	TRUE	-0.00726392	-0.112997	0.0986317	0.913406	0.998614	59	28	0	0	-0.00371742	-0.0127714	0.0169492	0	0	0	0	0	0.00656916		0.00656916		0.00656916		tacgly_r2v1_088_species_comp_diff.rds	none
species	Dysosmobacter sp900542115	responder_matsuda	non-responder	responder	Mann-Whitney U test	Cliff's delta	TRUE	-0.00968523	-0.252299	0.234075	0.941648	0.998614	59	28	0	0	-0.00278594	0.000179633	0.40678	0.321429	-0.00272486	-0.00137219	0.00660259	0.000394955	0.01322	0.0127092	0.00235969	0.000538828	0.0216994	0.0245596	tacgly_r2v1_088_species_comp_diff.rds	none
species	Eisenbergiella porci	responder_matsuda	non-responder	responder	Mann-Whitney U test	Cliff's delta	TRUE	-0.00968523	-0.234981	0.216598	0.937245	0.998614	59	28	0	0	-0.0141229	-0.000294062	0.254237	0.178571	-8.10324e-05	0	2.28321e-06	0	0.00525802	0.000819392	0.000674944	0.000604774	0.0170283	0.00132677	tacgly_r2v1_088_species_comp_diff.rds	none
species	Eisenbergiella tayi	responder_matsuda	non-responder	responder	Mann-Whitney U test	Cliff's delta	TRUE	0.0242131	-0.233705	0.278948	0.855669	0.998614	59	28	-0.000392299	-0.000200921	-0.0127032	-0.0086878	0.322034	0.357143	-0.00320182	-0.00206313	0.000376871	0.000296534	0.00112894	0.000846949	0.000420967	0.000296534	0.00333516	0.00172569	tacgly_r2v1_088_species_comp_diff.rds	none
species	Enterocloster clostridioformis	responder_matsuda	non-responder	responder	Mann-Whitney U test	Cliff's delta	TRUE	-0.0302663	-0.266493	0.20939	0.802111	0.998614	59	28	0	0	-0.0083754	0.687569	0.220339	0.178571	0	-0.000476418	0	0	0.00647695	0.033637	0.00203383	0.00919831	0.0143955	0.0389186	tacgly_r2v1_088_species_comp_diff.rds	none
species	Enterocloster pacaense	responder_matsuda	non-responder	responder	Mann-Whitney U test	Cliff's delta	TRUE	-0.0254237	-0.213082	0.164044	0.81368	0.998614	59	28	0	0	0.000804823	-0.00383949	0.152542	0.107143	0	0	0	0	0.00246609	0.000340894	0.000575176	0.000299418	0.0126131	0.00172918	tacgly_r2v1_088_species_comp_diff.rds	none
species	Enterocloster sp000431375	responder_matsuda	non-responder	responder	Mann-Whitney U test	Cliff's delta	TRUE	0.0387409	-0.203423	0.276438	0.77117	0.998614	59	28	4.34329e-05	0.00158995	0.205531	0.132872	0.508475	0.5	-0.0450275	-0.00556953	0.101632	0.109226	0.101632	0.110402	0.0163571	0.036024	0.607413	0.192479	tacgly_r2v1_088_species_comp_diff.rds	none
species	Escherichia coli	responder_matsuda	non-responder	responder	Mann-Whitney U test	Cliff's delta	TRUE	0.0302663	-0.236229	0.292527	0.820319	0.998614	59	28	-0.00089807	9.33804e-05	0.0913341	0.35586	0.457627	0.5	-0.033194	-0.0164025	0.0252072	0.0506621	0.0297206	0.0526832	0.0105065	0.0267899	0.48293	0.0952924	tacgly_r2v1_088_species_comp_diff.rds	none
species	Eubacterium G sp000434315	responder_matsuda	non-responder	responder	Mann-Whitney U test	Cliff's delta	TRUE	0.0145278	-0.223568	0.250987	0.907441	0.998614	59	28	0	0	-0.0622133	-0.0507723	0.237288	0.178571	-0.000512022	-6.21656e-05	0	0	0.0279782	0.044192	0.000397331	0.0280051	0.0540461	0.0549758	tacgly_r2v1_088_species_comp_diff.rds	none
species	Eubacterium G ventriosum	responder_matsuda	non-responder	responder	Mann-Whitney U test	Cliff's delta	TRUE	0.0338983	-0.236051	0.29899	0.79869	0.998614	59	28	0	0.0144712	0.0948471	0.0866807	0.457627	0.571429	-0.00573586	-0.0395131	0.0743934	0.078002	0.0906055	0.0637629	0.0197772	0.0333581	0.366628	0.402633	tacgly_r2v1_088_species_comp_diff.rds	none
species	Evtepia sp004556345	responder_matsuda	non-responder	responder	Mann-Whitney U test	Cliff's delta	TRUE	-0.0139225	-0.243533	0.217166	0.885076	0.998614	59	28	0	0	0.00351128	0.00786899	0.0508475	0.178571	0	0	0	0	0.328195	0.0853458	0.191815	0.0732498	0.370194	0.178102	tacgly_r2v1_088_species_comp_diff.rds	none
species	F23-B02 sp001916715	responder_matsuda	non-responder	responder	Mann-Whitney U test	Cliff's delta	TRUE	0.0151332	-0.210868	0.239598	0.894497	0.998614	59	28	0	0	0.00216269	0.0120829	0.186441	0.214286	0	0	0	0	0.0442584	0.0402696	0.00294974	0.00624572	0.290255	0.118141	tacgly_r2v1_088_species_comp_diff.rds	none
species	Faecalibacillus faecis	responder_matsuda	non-responder	responder	Mann-Whitney U test	Cliff's delta	TRUE	-0.0157385	-0.246556	0.216768	0.899275	0.998614	59	28	0	0	0.0300362	-0.0226046	0.254237	0.285714	0	-0.000522706	9.90534e-05	0.000782637	0.00304564	0.0229564	0.000799313	0.00124329	0.245056	0.0485942	tacgly_r2v1_088_species_comp_diff.rds	none
species	Faecalibacillus intestinalis	responder_matsuda	non-responder	responder	Mann-Whitney U test	Cliff's delta	TRUE	-0.0108959	-0.264526	0.244144	0.934765	0.998614	59	28	0	0.00163771	0.00615537	0.0231615	0.457627	0.535714	-0.032025	-0.0179899	0.0508886	0.0242834	0.0556871	0.0222254	0.0270489	0.00802796	0.0959684	0.0639815	tacgly_r2v1_088_species_comp_diff.rds	none
species	Faecalibacterium prausnitzii	responder_matsuda	non-responder	responder	Mann-Whitney U test	Cliff's delta	TRUE	0.027845	-0.229674	0.28172	0.831373	0.998614	59	28	0	0	-0.0525835	-0.131783	0.338983	0.464286	-0.00669612	-0.0959761	0.0237457	0.0389448	0.264271	0.0421818	0.0246995	0.0188886	1.4344	0.769975	tacgly_r2v1_088_species_comp_diff.rds	none
species	Faecalimonas phoceensis	responder_matsuda	non-responder	responder	Mann-Whitney U test	Cliff's delta	TRUE	0.0230024	-0.171264	0.215547	0.836968	0.998614	59	28	0	0	0.00903439	-0.0974006	0.118644	0.107143	0	0	0	0	0.0241724	0.00816169	0.00310258	0.00605116	0.17337	0.305978	tacgly_r2v1_088_species_comp_diff.rds	none
species	Faecalitalea cylindroides	responder_matsuda	non-responder	responder	Mann-Whitney U test	Cliff's delta	TRUE	-0.0193705	-0.225065	0.187977	0.860895	0.998614	59	28	0	0	-0.0203921	-0.000503433	0.186441	0.178571	0	0	0	0	0.0240065	0.00189797	0.00455195	0.000585371	0.0442255	0.00584344	tacgly_r2v1_088_species_comp_diff.rds	none
species	Faecimorpha stercoravium	responder_matsuda	non-responder	responder	Mann-Whitney U test	Cliff's delta	TRUE	-0.00968523	-0.241304	0.222978	0.938773	0.998614	59	28	0	0	-0.00138106	-0.00269856	0.305085	0.214286	-0.000214948	0	0.00089114	0	0.00779012	0.00357897	0.00220175	0.00108337	0.0123744	0.00905198	tacgly_r2v1_088_species_comp_diff.rds	none
species	Faecousia sp900544705	responder_matsuda	non-responder	responder	Mann-Whitney U test	Cliff's delta	TRUE	0.0266344	-0.194078	0.24478	0.804982	0.998614	59	28	0	0	-0.0213343	0.0154018	0.0847458	0.142857	0	0	0	0	0.00842809	0.0033546	0.000892927	0.000708895	0.00888465	0.120004	tacgly_r2v1_088_species_comp_diff.rds	none
species	Fenollaria massiliensis	responder_matsuda	non-responder	responder	Mann-Whitney U test	Cliff's delta	TRUE	-0.0133172	-0.182643	0.156776	0.875861	0.998614	59	28	0	0	0.00560551	-0.000375537	0.0677966	0.0714286	0	0	0	0	0.00413845	0.00153472	0.00162783	0.00117869	0.114452	0.00189075	tacgly_r2v1_088_species_comp_diff.rds	none
species	Fimivivens sp014385025	responder_matsuda	non-responder	responder	Mann-Whitney U test	Cliff's delta	TRUE	0.0163438	-0.185229	0.216597	0.874388	0.998614	59	28	0	0	-0.000777379	-0.00157274	0.0508475	0.107143	0	0	0	0	0.00525973	0.00245278	0.00394989	0.00139383	0.00900021	0.00348389	tacgly_r2v1_088_species_comp_diff.rds	none
species	Gehongia tenuis	responder_matsuda	non-responder	responder	Mann-Whitney U test	Cliff's delta	TRUE	0.0242131	-0.211113	0.256886	0.850936	0.998614	59	28	0	0	-9.33928e-05	3.07471e-05	0.355932	0.285714	-0.000138548	0	0.00012472	2.88473e-05	0.000213934	0.000148569	0.000124179	9.16491e-05	0.000415399	0.000426079	tacgly_r2v1_088_species_comp_diff.rds	none
species	Gemmiger formicilis	responder_matsuda	non-responder	responder	Mann-Whitney U test	Cliff's delta	TRUE	-0.0145278	-0.274588	0.247513	0.913161	0.998614	59	28	0.000458352	0	-0.0697085	0.187939	0.508475	0.464286	-0.117211	-0.383027	0.32458	0.421326	0.32458	0.437488	0.0315182	0.315782	1.17242	1.49277	tacgly_r2v1_088_species_comp_diff.rds	none
species	Gemmiger sp900540595	responder_matsuda	non-responder	responder	Mann-Whitney U test	Cliff's delta	TRUE	-0.0151332	-0.253063	0.224523	0.889818	0.998614	59	28	0	0	-0.0186076	0.0224625	0.152542	0.25	0	0	0	9.21435e-05	0.0293462	0.00904794	0.0160355	0.00491358	0.0967188	0.116227	tacgly_r2v1_088_species_comp_diff.rds	none
species	HGM12998 sp900756495	responder_matsuda	non-responder	responder	Mann-Whitney U test	Cliff's delta	TRUE	0.0217918	-0.220554	0.261603	0.869182	0.998614	59	28	0	0	-0.00617499	-0.00014134	0.338983	0.285714	-0.00468807	-0.00271991	0.00316112	0.000158282	0.00487382	0.00304177	0.00318761	0.000822346	0.00860507	0.0115403	tacgly_r2v1_088_species_comp_diff.rds	none
species	HGM13006 sp900757695	responder_matsuda	non-responder	responder	Mann-Whitney U test	Cliff's delta	TRUE	0.0121065	-0.164454	0.187915	0.899982	0.998614	59	28	0	0	0.00162776	0.000940737	0.135593	0.142857	0	0	0	0	0.00507005	0.00680985	0.00278887	0.000241676	0.00693922	0.0199201	tacgly_r2v1_088_species_comp_diff.rds	none
species	Holdemanella porci	responder_matsuda	non-responder	responder	Mann-Whitney U test	Cliff's delta	TRUE	0.00605327	-0.127348	0.139239	0.927795	0.998614	59	28	0	0	0.00474695	0.0218285	0.0677966	0.107143	0	0	0	0	0.0665238	0.0336649	0.0427489	0.0241019	0.0937924	0.303675	tacgly_r2v1_088_species_comp_diff.rds	none
species	Howiella intestinavium	responder_matsuda	non-responder	responder	Mann-Whitney U test	Cliff's delta	TRUE	-0.00968523	-0.20715	0.188538	0.918225	0.998614	59	28	0	0	-0.00371222	0.00116449	0.0847458	0.107143	0	0	0	0	0.000407155	0.00496252	0.000251812	0.00271492	0.000427008	0.0448073	tacgly_r2v1_088_species_comp_diff.rds	none
species	KLE1615 sp900066985	responder_matsuda	non-responder	responder	Mann-Whitney U test	Cliff's delta	TRUE	-0.0387409	-0.289283	0.216769	0.77117	0.998614	59	28	0	0.0149289	0.063506	0.00594879	0.491525	0.642857	-0.0358544	-0.0466444	0.108469	0.0805971	0.109282	0.0422333	0.0501265	0.0167008	0.304626	0.139321	tacgly_r2v1_088_species_comp_diff.rds	none
species	Lachnoclostridium A sp002160755	responder_matsuda	non-responder	responder	Mann-Whitney U test	Cliff's delta	TRUE	0.00726392	-0.148076	0.162254	0.917856	0.998614	59	28	0	0	-0.00245714	-0.0028207	0	0.0357143	0	0	0	0		0.000324882		0.000324882		0.000324882	tacgly_r2v1_088_species_comp_diff.rds	none
species	Lachnoclostridium B sp900066555	responder_matsuda	non-responder	responder	Mann-Whitney U test	Cliff's delta	TRUE	-0.031477	-0.286424	0.227633	0.813124	0.998614	59	28	0	0.000557005	0.0114161	0.00932888	0.457627	0.535714	-0.0104912	-0.0251157	0.0265342	0.0231641	0.0323932	0.0214889	0.0150534	0.00441431	0.0875439	0.0470634	tacgly_r2v1_088_species_comp_diff.rds	none
species	Lachnospira rogosae	responder_matsuda	non-responder	responder	Mann-Whitney U test	Cliff's delta	TRUE	0.0127119	-0.235882	0.259745	0.923943	0.998614	59	28	0	0	0.109372	0.164954	0.474576	0.428571	-0.150984	-0.00936656	0.296366	0.192106	0.318002	0.377919	0.0787505	0.110884	1.45636	0.7496	tacgly_r2v1_088_species_comp_diff.rds	none
species	Lachnospira sp000436475	responder_matsuda	non-responder	responder	Mann-Whitney U test	Cliff's delta	TRUE	0.00726392	-0.187149	0.201129	0.937231	0.998614	59	28	0	0	-0.015004	-0.25884	0.0338983	0.107143	0	0	0	0	0.0172576	0.055126	0.0102853	0.0539544	0.0242299	0.165598	tacgly_r2v1_088_species_comp_diff.rds	none
species	Lachnospira sp000436535	responder_matsuda	non-responder	responder	Mann-Whitney U test	Cliff's delta	TRUE	-0.00726392	-0.248222	0.234541	0.94482	0.998614	59	28	0	0	-0.0308064	0.0285682	0.0847458	0.214286	0	-0.000116911	0	0	0.106196	0.0382302	0.0445677	0.0105184	0.125273	0.129715	tacgly_r2v1_088_species_comp_diff.rds	none
species	Lactobacillus delbrueckii	responder_matsuda	non-responder	responder	Mann-Whitney U test	Cliff's delta	TRUE	-0.0254237	-0.268261	0.220451	0.834325	0.998614	59	28	0	0	-0.000622144	0.00320594	0.237288	0.25	0	-0.000105031	0	8.78005e-05	0.000678098	0.000833355	0.000510529	0.000458237	0.00143118	0.0200817	tacgly_r2v1_088_species_comp_diff.rds	none
species	Latilactobacillus sakei	responder_matsuda	non-responder	responder	Mann-Whitney U test	Cliff's delta	TRUE	-0.0302663	-0.254172	0.196718	0.804542	0.998614	59	28	0	0	0.00764157	0.00703849	0.305085	0.214286	0	0	0.000904592	0	0.00632634	0.00609061	0.00146829	0.00111478	0.0150983	0.0111264	tacgly_r2v1_088_species_comp_diff.rds	none
species	Lawsonibacter asaccharolyticus	responder_matsuda	non-responder	responder	Mann-Whitney U test	Cliff's delta	TRUE	0.0157385	-0.226833	0.256471	0.90598	0.998614	59	28	-0.0155705	-0.00450453	-0.0367802	-0.0157773	0.423729	0.428571	-0.111923	-0.0800022	0.0703979	0.0151311	0.0969647	0.0243449	0.0474395	0.0121744	0.197586	0.118372	tacgly_r2v1_088_species_comp_diff.rds	none
species	Lawsonibacter hMGS.05444	responder_matsuda	non-responder	responder	Mann-Whitney U test	Cliff's delta	TRUE	-0.0133172	-0.183805	0.157948	0.89004	0.998614	59	28	0	0	0.000611501	-0.000200974	0.101695	0.0357143	0	0	0	0	0.00671973	0.000409652	0.00132945	0.000409652	0.0126881	0.000409652	tacgly_r2v1_088_species_comp_diff.rds	none
species	Lawsonibacter sp900066825	responder_matsuda	non-responder	responder	Mann-Whitney U test	Cliff's delta	TRUE	0.0145278	-0.192364	0.220184	0.895438	0.998614	59	28	0	0	-0.0466269	-0.0811873	0.152542	0.142857	0	0	0	0	0.0140625	0.000684755	0.0107855	0.00050195	0.145139	0.0153367	tacgly_r2v1_088_species_comp_diff.rds	none
species	Lawsonibacter sp900545895	responder_matsuda	non-responder	responder	Mann-Whitney U test	Cliff's delta	TRUE	0.031477	-0.205965	0.265418	0.808054	0.998614	59	28	0	0	-0.0303557	0.0312382	0.254237	0.178571	-0.00392933	-0.00171948	0.000145644	0	0.00651871	0.00281501	0.00221457	0.000881642	0.0114445	0.0148716	tacgly_r2v1_088_species_comp_diff.rds	none
species	Lawsonibacter sp902363045	responder_matsuda	non-responder	responder	Mann-Whitney U test	Cliff's delta	TRUE	0.00847458	-0.139595	0.156173	0.928417	0.998614	59	28	0	0	0.0185221	-0.0138538	0.135593	0.0714286	0	0	0	0	0.0140923	0.0090115	0.000854179	0.00483772	0.152629	0.0131853	tacgly_r2v1_088_species_comp_diff.rds	none
species	Lentihominibacter excrementipullorum	responder_matsuda	non-responder	responder	Mann-Whitney U test	Cliff's delta	TRUE	-0.0266344	-0.256519	0.206102	0.83969	0.998614	59	28	0	0	0.000455212	-0.00173226	0.355932	0.25	-0.00267132	-0.000759151	0.00119673	4.61292e-05	0.00352683	0.000346615	0.00110753	0.000254776	0.00932068	0.00362648	tacgly_r2v1_088_species_comp_diff.rds	none
species	Lentihominibacter faecis	responder_matsuda	non-responder	responder	Mann-Whitney U test	Cliff's delta	TRUE	0.0387409	-0.200463	0.273585	0.771088	0.998614	59	28	0	0	-0.00412281	-0.00621431	0.40678	0.428571	-0.0110727	-0.00630573	0.00419033	0.00317474	0.00771337	0.00633788	0.00297998	0.0026473	0.0238773	0.0131085	tacgly_r2v1_088_species_comp_diff.rds	none
species	Lentihominibacter sp900066305	responder_matsuda	non-responder	responder	Mann-Whitney U test	Cliff's delta	TRUE	-0.0272397	-0.276298	0.225247	0.835297	0.998614	59	28	0	0	0.00420396	0.00250977	0.338983	0.357143	-0.000726776	-0.000327509	0.00288733	0.00231003	0.00702577	0.00336929	0.00296303	0.00231003	0.0139042	0.00587944	tacgly_r2v1_088_species_comp_diff.rds	none
species	Leuconostoc mesenteroides	responder_matsuda	non-responder	responder	Mann-Whitney U test	Cliff's delta	TRUE	-0.0127119	-0.249271	0.225279	0.920633	0.998614	59	28	0	0	0.000808211	0.000271767	0.338983	0.392857	0	0	0.000422622	0.000243215	0.00140297	0.0003614	0.00046274	0.000198146	0.00378416	0.00147019	tacgly_r2v1_088_species_comp_diff.rds	none
species	Leuconostoc pseudomesenteroides	responder_matsuda	non-responder	responder	Mann-Whitney U test	Cliff's delta	TRUE	-0.0290557	-0.218901	0.162909	0.784882	0.998614	59	28	0	0	0.000275045	-4.66926e-05	0.169492	0.107143	0	0	0	0	0.000746097	0.000214957	0.000337919	0.000109561	0.00325108	0.000217527	tacgly_r2v1_088_species_comp_diff.rds	none
species	Levilactobacillus brevis	responder_matsuda	non-responder	responder	Mann-Whitney U test	Cliff's delta	TRUE	-0.0108959	-0.156413	0.135084	0.882627	0.998614	59	28	0	0	-0.00211679	2.13858e-05	0.0847458	0.0714286	0	0	0	0	0.000643778	0.00458519	0.000342778	0.00344193	0.00156699	0.00572846	tacgly_r2v1_088_species_comp_diff.rds	none
species	Limivicinus sp900547315	responder_matsuda	non-responder	responder	Mann-Whitney U test	Cliff's delta	TRUE	-0.0205811	-0.211427	0.171776	0.827294	0.998614	59	28	0	0	-0.00896101	0.0330372	0.118644	0.107143	0	0	0	0	0.0124774	0.669527	0.00460282	0.484775	0.0510421	0.817109	tacgly_r2v1_088_species_comp_diff.rds	none
species	Limivicinus sp944385705	responder_matsuda	non-responder	responder	Mann-Whitney U test	Cliff's delta	TRUE	-0.0108959	-0.156413	0.135084	0.882627	0.998614	59	28	0	0	0.000400687	5.553e-05	0.0847458	0.0714286	0	0	0	0	0.000402289	0.00148519	0.000222603	0.00105738	0.000482273	0.001913	tacgly_r2v1_088_species_comp_diff.rds	none
species	Limosilactobacillus vaginalis	responder_matsuda	non-responder	responder	Mann-Whitney U test	Cliff's delta	TRUE	0.0145278	-0.147947	0.176239	0.860461	0.998614	59	28	0	0	-0.0141573	-0.000316643	0.0677966	0.0714286	0	0	0	0	0.000653729	0.000560059	0.000304261	0.000527461	0.00100587	0.000592657	tacgly_r2v1_088_species_comp_diff.rds	none
species	Marvinbryantia sp900066075	responder_matsuda	non-responder	responder	Mann-Whitney U test	Cliff's delta	TRUE	-0.0145278	-0.258972	0.231666	0.89768	0.998614	59	28	0	0	-4.2342e-05	-0.000503389	0.135593	0.25	0	-0.000192005	0	0.00029988	0.00196296	0.00221467	0.00131815	0.00164218	0.00452808	0.00431594	tacgly_r2v1_088_species_comp_diff.rds	none
species	Marvinbryantia sp900544685	responder_matsuda	non-responder	responder	Mann-Whitney U test	Cliff's delta	TRUE	0.0193705	-0.222533	0.259028	0.846444	0.998614	59	28	0	0	-0.000111128	-0.000376529	0.0677966	0.214286	0	0	0	0	0.000345271	0.000860886	0.000247349	0.000345983	0.000610414	0.00139169	tacgly_r2v1_088_species_comp_diff.rds	none
species	Massilioclostridium coli	responder_matsuda	non-responder	responder	Mann-Whitney U test	Cliff's delta	TRUE	0.0242131	-0.228671	0.274036	0.855734	0.998614	59	28	0	0	0.00163646	-0.00355902	0.440678	0.428571	-0.00616623	-0.00791393	0.00497904	0.00975427	0.00921146	0.016395	0.0032865	0.00645439	0.0176547	0.0241599	tacgly_r2v1_088_species_comp_diff.rds	none
species	Mediterraneibacter A butyricigenes	responder_matsuda	non-responder	responder	Mann-Whitney U test	Cliff's delta	TRUE	0.0211864	-0.241152	0.28064	0.87265	0.998614	59	28	0	0	-0.00200288	0.00318611	0.389831	0.321429	-0.00423303	-0.0034992	0.00255821	0.00511767	0.00567554	0.019176	0.000930689	0.0067481	0.00975752	0.0219602	tacgly_r2v1_088_species_comp_diff.rds	none
species	Mediterraneibacter intestinigallinarum	responder_matsuda	non-responder	responder	Mann-Whitney U test	Cliff's delta	TRUE	0.0217918	-0.162709	0.20482	0.835512	0.998614	59	28	0	0	3.18157e-06	0.000194777	0.135593	0.107143	0	0	0	0	0.000307481	0.000305719	0.000206404	0.000215528	0.000477817	0.00425931	tacgly_r2v1_088_species_comp_diff.rds	none
species	Mediterraneibacter torques	responder_matsuda	non-responder	responder	Mann-Whitney U test	Cliff's delta	TRUE	0.027845	-0.241192	0.292908	0.834475	0.998614	59	28	-0.0010468	-0.00529233	-0.07238	0.190826	0.40678	0.428571	-0.0799863	-0.0647026	0.0556815	0.0585395	0.0720775	0.268313	0.0148625	0.00867589	0.250103	1.15474	tacgly_r2v1_088_species_comp_diff.rds	none
species	Merdicola sp001915925	responder_matsuda	non-responder	responder	Mann-Whitney U test	Cliff's delta	TRUE	-0.00968523	-0.169661	0.150788	0.906708	0.998614	59	28	0	0	0.0361945	0.103646	0.0847458	0.0714286	0	0	0	0	0.331056	1.45247	0.00315467	0.834477	0.476974	2.07047	tacgly_r2v1_088_species_comp_diff.rds	none
species	Merdicola sp905200315	responder_matsuda	non-responder	responder	Mann-Whitney U test	Cliff's delta	TRUE	0.0121065	-0.118363	0.142166	0.879537	0.998614	59	28	0	0	0.0144626	0.00287342	0.0847458	0.0714286	0	0	0	0	0.013479	0.0507797	0.00459921	0.025723	0.108545	0.0758364	tacgly_r2v1_088_species_comp_diff.rds	none
species	Merdisoma sp900553635	responder_matsuda	non-responder	responder	Mann-Whitney U test	Cliff's delta	TRUE	0.0211864	-0.215665	0.255684	0.864701	0.998614	59	28	0	0	-0.00125177	0.00776931	0.237288	0.214286	-0.000441159	-0.000120056	0	0	0.00658707	0.0260793	0.000469562	0.00279946	0.075643	0.0851245	tacgly_r2v1_088_species_comp_diff.rds	none
species	Merdousia gallistercoris	responder_matsuda	non-responder	responder	Mann-Whitney U test	Cliff's delta	TRUE	0.0193705	-0.138146	0.175932	0.801229	0.998614	59	28	0	0	-7.05051e-05	0.00665265	0.0847458	0.107143	0	0	0	0	0.00308194	0.000767469	0.00250602	0.0006947	0.00310926	0.095165	tacgly_r2v1_088_species_comp_diff.rds	none
species	Metalachnospira gallinarum	responder_matsuda	non-responder	responder	Mann-Whitney U test	Cliff's delta	TRUE	-0.0133172	-0.150842	0.124713	0.875861	0.998614	59	28	0	0	0.00277787	0.00892441	0.135593	0.0357143	0	0	0	0	0.0135523	0.249884	0.00787752	0.249884	0.0505892	0.249884	tacgly_r2v1_088_species_comp_diff.rds	none
species	Methanobrevibacter A smithii A	responder_matsuda	non-responder	responder	Mann-Whitney U test	Cliff's delta	TRUE	0.0102906	-0.181375	0.201203	0.920712	0.998614	59	28	0	0	0.0476587	-0.0402405	0.101695	0.107143	0	0	0	0	0.64386	0.321116	0.18948	0.160897	1.01777	0.400853	tacgly_r2v1_088_species_comp_diff.rds	none
species	Mobiluncus hMGS.01090	responder_matsuda	non-responder	responder	Mann-Whitney U test	Cliff's delta	TRUE	0.0230024	-0.14444	0.189164	0.803068	0.998614	59	28	0	0	-0.000153867	-5.80926e-06	0.101695	0.0714286	0	0	0	0	0.000433248	0.000424919	0.000398961	0.000314898	0.000572246	0.000534939	tacgly_r2v1_088_species_comp_diff.rds	none
species	Muricomes sp000509105	responder_matsuda	non-responder	responder	Mann-Whitney U test	Cliff's delta	TRUE	-0.0169492	-0.261274	0.229417	0.898528	0.998614	59	28	0	0	-0.00548829	-0.0121943	0.423729	0.357143	-0.00431871	-0.00470463	0.00197717	0.00191959	0.00235393	0.00269309	0.000738408	0.00191959	0.0115724	0.00645197	tacgly_r2v1_088_species_comp_diff.rds	none
species	Nanosynbacter sp022819365	responder_matsuda	non-responder	responder	Mann-Whitney U test	Cliff's delta	TRUE	-0.00786925	-0.125654	0.110134	0.924142	0.998614	59	28	0	0	2.15804e-06	-0.000199695	0.0677966	0.0357143	0	0	0	0	0.00251479	0.0018738	0.00172186	0.0018738	0.00329669	0.0018738	tacgly_r2v1_088_species_comp_diff.rds	none
species	Nanosynbacter sp022828255	responder_matsuda	non-responder	responder	Mann-Whitney U test	Cliff's delta	TRUE	0.0157385	-0.111893	0.14286	0.84381	0.998614	59	28	0	0	-3.31156e-05	5.92348e-05	0.101695	0.0357143	0	0	0	0	0.00189388	0.00165857	0.000772333	0.00165857	0.00278154	0.00165857	tacgly_r2v1_088_species_comp_diff.rds	none
species	Negativibacillus faecipullorum	responder_matsuda	non-responder	responder	Mann-Whitney U test	Cliff's delta	TRUE	0.033293	-0.207294	0.270082	0.79413	0.998614	59	28	0	0	-0.0147339	0.000493552	0.271186	0.214286	-0.00391393	-0.000462411	0.00031041	0	0.0103074	0.0075729	0.00118062	0.00289775	0.0216785	0.0310848	tacgly_r2v1_088_species_comp_diff.rds	none
species	Odoribacter splanchnicus	responder_matsuda	non-responder	responder	Mann-Whitney U test	Cliff's delta	TRUE	0.033293	-0.246978	0.308423	0.802696	0.998614	59	28	-0.000486526	-0.000796832	-0.00678788	0.0175691	0.40678	0.464286	-0.0405011	-0.0990447	0.0208891	0.069305	0.0234753	0.0950913	0.00907186	0.0458645	0.0644094	0.203397	tacgly_r2v1_088_species_comp_diff.rds	none
species	Oribacterium sinus	responder_matsuda	non-responder	responder	Mann-Whitney U test	Cliff's delta	TRUE	-0.033293	-0.280075	0.217617	0.797718	0.998614	59	28	0	0	0.000488514	-0.000296271	0.355932	0.464286	0	-0.000412534	0.000509256	0.000654191	0.000818877	0.000752054	0.00043681	0.000243975	0.00155615	0.00136092	tacgly_r2v1_088_species_comp_diff.rds	none
species	Parabacteroides goldsteinii	responder_matsuda	non-responder	responder	Mann-Whitney U test	Cliff's delta	TRUE	-0.0217918	-0.247017	0.205668	0.847046	0.998614	59	28	0	0	-0.00273913	0.00681549	0.135593	0.142857	0	0	0	0	0.0170134	0.00670198	0.00114451	0.000631163	0.0731226	0.153796	tacgly_r2v1_088_species_comp_diff.rds	none
species	Parascardovia denticolens	responder_matsuda	non-responder	responder	Mann-Whitney U test	Cliff's delta	TRUE	0.00968523	-0.152665	0.171526	0.918225	0.998614	59	28	0	0	7.76915e-05	1.71631e-06	0.135593	0.0714286	0	0	0	0	0.000916698	0.000252299	0.000194301	0.000133722	0.00176033	0.000370876	tacgly_r2v1_088_species_comp_diff.rds	none
species	Parasutterella excrementihominis	responder_matsuda	non-responder	responder	Mann-Whitney U test	Cliff's delta	TRUE	0.0290557	-0.221026	0.275552	0.823802	0.998614	59	28	0	0	0.123124	0.0236888	0.288136	0.392857	-0.00223579	-0.00253057	0.000689975	0.0029639	0.014684	0.00433074	0.00257612	0.00212064	0.105329	0.00733946	tacgly_r2v1_088_species_comp_diff.rds	none
species	Parvimonas micra	responder_matsuda	non-responder	responder	Mann-Whitney U test	Cliff's delta	TRUE	0.0302663	-0.184309	0.242088	0.796268	0.998614	59	28	0	0	0.000263768	8.22652e-05	0.169492	0.107143	-8.1582e-05	0	0	0	0.00120276	0.000408932	0.000840908	0.000403158	0.00368391	0.00242975	tacgly_r2v1_088_species_comp_diff.rds	none
species	Pauljensenia bouchesdurhonensis	responder_matsuda	non-responder	responder	Mann-Whitney U test	Cliff's delta	TRUE	-0.0236077	-0.205239	0.159595	0.813417	0.998614	59	28	0	0	0.000816233	0.000628327	0.169492	0.107143	0	0	0	0	0.00355805	0.00306382	0.00132838	0.00287531	0.0124525	0.0089731	tacgly_r2v1_088_species_comp_diff.rds	none
species	Pauljensenia sp000466265	responder_matsuda	non-responder	responder	Mann-Whitney U test	Cliff's delta	TRUE	-0.0326877	-0.244147	0.181739	0.78926	0.998614	59	28	0	0	0.00473112	-0.000595255	0.237288	0.214286	0	-2.47071e-05	0	0	0.00507264	0.0032906	0.00118546	0.00164893	0.0406077	0.00667677	tacgly_r2v1_088_species_comp_diff.rds	none
species	Porphyromonas A bennonis	responder_matsuda	non-responder	responder	Mann-Whitney U test	Cliff's delta	TRUE	0.027845	-0.166187	0.219802	0.776795	0.998614	59	28	0	0	0.00329697	7.69983e-05	0.101695	0.107143	0	0	0	0	0.000516084	0.000948711	0.000408859	0.000937344	0.00434661	0.00176001	tacgly_r2v1_088_species_comp_diff.rds	none
species	Porphyromonas hMGS.01029	responder_matsuda	non-responder	responder	Mann-Whitney U test	Cliff's delta	TRUE	-0.0254237	-0.221768	0.172902	0.81368	0.998614	59	28	0	0	-7.9106e-05	0.000372648	0.152542	0.0714286	0	0	0	0	0.00134598	0.00708946	0.000319715	0.00432008	0.00351108	0.00985884	tacgly_r2v1_088_species_comp_diff.rds	none
species	Porphyromonas sp900546675	responder_matsuda	non-responder	responder	Mann-Whitney U test	Cliff's delta	TRUE	0.0169492	-0.151463	0.184405	0.846764	0.998614	59	28	0	0	0.00033724	0.000227508	0.0847458	0.0714286	0	0	0	0	0.000874125	0.00503247	0.000508533	0.00368195	0.00106341	0.00638299	tacgly_r2v1_088_species_comp_diff.rds	none
species	Porphyromonas sp900548415	responder_matsuda	non-responder	responder	Mann-Whitney U test	Cliff's delta	TRUE	-0.0145278	-0.186063	0.157867	0.86468	0.998614	59	28	0	0	-0.000879373	-0.000168011	0.0677966	0.0714286	0	0	0	0	0.00214968	0.00499838	0.00172577	0.00292978	0.00436479	0.00706698	tacgly_r2v1_088_species_comp_diff.rds	none
species	Pseudoscilispira sp018369915	responder_matsuda	non-responder	responder	Mann-Whitney U test	Cliff's delta	TRUE	-0.0133172	-0.249459	0.22432	0.917678	0.998614	59	28	0	0	0.00139034	0.00781196	0.389831	0.25	-0.000763818	0	0.00670358	0.000847627	0.0247671	0.0514237	0.00476253	0.00840553	0.0422191	0.0662154	tacgly_r2v1_088_species_comp_diff.rds	none
species	Pseudoscilispira sp020555605	responder_matsuda	non-responder	responder	Mann-Whitney U test	Cliff's delta	TRUE	0.0205811	-0.208354	0.247378	0.869774	0.998614	59	28	0	0	-0.00067213	-0.00384931	0.305085	0.214286	-0.000275353	0	0.000256469	0	0.000878555	0.000841508	0.000347792	0.000314663	0.0154085	0.00325215	tacgly_r2v1_088_species_comp_diff.rds	none
species	Pullichristensenella excrementipullorum	responder_matsuda	non-responder	responder	Mann-Whitney U test	Cliff's delta	TRUE	0.0284504	-0.214287	0.267878	0.829159	0.998614	59	28	0	0	-0.000246974	-0.000122786	0.40678	0.392857	-0.000640238	-6.77313e-05	0.000542271	0.000467591	0.0016669	0.00073043	0.000191656	0.000378363	0.00425311	0.00127199	tacgly_r2v1_088_species_comp_diff.rds	none
species	Pullilachnospira stercoravium	responder_matsuda	non-responder	responder	Mann-Whitney U test	Cliff's delta	TRUE	0.0157385	-0.132812	0.163598	0.84381	0.998614	59	28	0	0	0.00421856	0.000105242	0.0508475	0.0357143	0	0	0	0	0.0120344	0.00378751	0.0060265	0.00378751	0.134737	0.00378751	tacgly_r2v1_088_species_comp_diff.rds	none
species	Raoultibacter timonensis	responder_matsuda	non-responder	responder	Mann-Whitney U test	Cliff's delta	TRUE	-0.0157385	-0.162573	0.131778	0.84381	0.998614	59	28	0	0	0.000683251	8.10508e-05	0.101695	0.0714286	0	0	0	0	0.00181647	0.00119006	0.000911487	0.000975903	0.00936294	0.00140422	tacgly_r2v1_088_species_comp_diff.rds	none
species	Roseburia hominis	responder_matsuda	non-responder	responder	Mann-Whitney U test	Cliff's delta	TRUE	0.0338983	-0.220572	0.284048	0.799192	0.998614	59	28	-0.0188727	-0.0255478	-0.129525	0.0960408	0.355932	0.357143	-0.246163	-0.137998	0.0573685	0.0451936	0.19737	0.0956324	0.0535906	0.0451936	0.28473	1.03079	tacgly_r2v1_088_species_comp_diff.rds	none
species	Roseburia intestinalis	responder_matsuda	non-responder	responder	Mann-Whitney U test	Cliff's delta	TRUE	0.0181598	-0.239613	0.273541	0.891597	0.998614	59	28	-0.00150787	-0.000657546	-0.138081	-0.0278381	0.389831	0.428571	-0.334194	-0.311589	0.0667983	0.0719263	0.138539	0.107389	0.0523489	0.0326026	0.594128	0.537416	tacgly_r2v1_088_species_comp_diff.rds	none
species	Rothia aeria	responder_matsuda	non-responder	responder	Mann-Whitney U test	Cliff's delta	TRUE	-0.0217918	-0.224543	0.182768	0.839907	0.998614	59	28	0	0	-3.63295e-05	-4.50048e-05	0.152542	0.107143	0	0	0	0	0.000291807	0.000216857	0.000262351	0.000145725	0.000534261	0.00139293	tacgly_r2v1_088_species_comp_diff.rds	none
species	Ruminococcus C callidus	responder_matsuda	non-responder	responder	Mann-Whitney U test	Cliff's delta	TRUE	0.0266344	-0.222268	0.272278	0.818762	0.998614	59	28	0	0	-0.0115984	-0.10026	0.135593	0.25	0	-0.000844733	0	0.000122854	0.282267	0.183174	0.0136358	0.0208334	0.908162	0.273558	tacgly_r2v1_088_species_comp_diff.rds	none
species	Ruminococcus E bromii B	responder_matsuda	non-responder	responder	Mann-Whitney U test	Cliff's delta	TRUE	-0.0193705	-0.253333	0.216733	0.883992	0.998614	59	28	0	0	0.183626	-0.715608	0.40678	0.392857	-0.459466	-0.169724	0.570938	0.433045	1.01569	0.743691	0.314271	0.376284	1.87232	1.05362	tacgly_r2v1_088_species_comp_diff.rds	none
species	Scatomorpha pullicola	responder_matsuda	non-responder	responder	Mann-Whitney U test	Cliff's delta	TRUE	0.0121065	-0.161076	0.184566	0.899982	0.998614	59	28	0	0	0.0809161	0.000266903	0.118644	0.0714286	0	0	0	0	0.0176982	0.00572304	0.00140782	0.00355248	0.107567	0.0078936	tacgly_r2v1_088_species_comp_diff.rds	none
species	Scatomorpha stercorigallinarum	responder_matsuda	non-responder	responder	Mann-Whitney U test	Cliff's delta	TRUE	0.0145278	-0.170174	0.198243	0.888248	0.998614	59	28	0	0	3.97754e-05	-7.86852e-05	0.118644	0.0357143	0	0	0	0	0.0034934	0.0176133	0.00285068	0.0176133	0.0106144	0.0176133	tacgly_r2v1_088_species_comp_diff.rds	none
species	Scatosoma sp900552625	responder_matsuda	non-responder	responder	Mann-Whitney U test	Cliff's delta	TRUE	0.0302663	-0.198544	0.255948	0.80948	0.998614	59	28	0	0	-0.000342988	0.00583952	0.271186	0.214286	-0.000111941	0	7.36951e-05	0	0.000391917	0.00121336	0.000244609	0.000366916	0.0013029	0.0112751	tacgly_r2v1_088_species_comp_diff.rds	none
species	Sellimonas intestinalis	responder_matsuda	non-responder	responder	Mann-Whitney U test	Cliff's delta	TRUE	-0.031477	-0.268681	0.209327	0.808054	0.998614	59	28	0	0	0.0155941	-0.0176803	0.305085	0.178571	-0.000430079	-0.000317624	0.000290643	0	0.00182771	0.0233495	0.00035399	0.00181364	0.0114211	0.0872941	tacgly_r2v1_088_species_comp_diff.rds	none
species	SFJ001 sp004555865	responder_matsuda	non-responder	responder	Mann-Whitney U test	Cliff's delta	TRUE	0.00726392	-0.183484	0.197484	0.933994	0.998614	59	28	0	0	0.0126872	-0.00879393	0.0508475	0.142857	0	0	0	0	0.362295	0.00867609	0.182803	0.00520088	0.458555	0.013204	tacgly_r2v1_088_species_comp_diff.rds	none
species	Spyradocola merdavium	responder_matsuda	non-responder	responder	Mann-Whitney U test	Cliff's delta	TRUE	0.0302663	-0.201559	0.258881	0.810301	0.998614	59	28	0	0	0.00195239	-0.00309782	0.237288	0.178571	-0.00357526	-8.43915e-05	0	0	0.0287744	0.00375615	0.00497768	0.00328439	0.0536838	0.0191963	tacgly_r2v1_088_species_comp_diff.rds	none
species	Streptococcus anginosus	responder_matsuda	non-responder	responder	Mann-Whitney U test	Cliff's delta	TRUE	-0.0169492	-0.192165	0.159314	0.865442	0.998614	59	28	0	0	-0.00856682	-1.33492e-05	0.152542	0.0714286	0	0	0	0	0.00257373	0.00355024	0.00207353	0.00242758	0.00719753	0.0046729	tacgly_r2v1_088_species_comp_diff.rds	none
species	Streptococcus infantis B	responder_matsuda	non-responder	responder	Mann-Whitney U test	Cliff's delta	TRUE	0.00484262	-0.121467	0.130998	0.942207	0.998614	59	28	0	0	8.65867e-05	0.00018445	0.0847458	0.0714286	0	0	0	0	0.000655823	0.0025823	0.000554983	0.00257021	0.00258844	0.00259438	tacgly_r2v1_088_species_comp_diff.rds	none
species	Sutterella wadsworthensis	responder_matsuda	non-responder	responder	Mann-Whitney U test	Cliff's delta	TRUE	0.0242131	-0.241297	0.286351	0.851759	0.998614	59	28	0	0	0.121021	0.00433344	0.305085	0.392857	-0.000168196	-0.00093458	0.000788257	0.00712847	0.00618197	0.0159725	0.0016263	0.0038975	0.169115	0.0618076	tacgly_r2v1_088_species_comp_diff.rds	none
species	Thomasclavelia sp000508865	responder_matsuda	non-responder	responder	Mann-Whitney U test	Cliff's delta	TRUE	0.0121065	-0.176845	0.200198	0.903662	0.998614	59	28	0	0	-0.000670983	-0.00115742	0.0847458	0.0714286	0	0	0	0	0.0031181	0.000594156	0.000925762	0.000447873	0.00790741	0.00074044	tacgly_r2v1_088_species_comp_diff.rds	none
species	Turicibacter bilis	responder_matsuda	non-responder	responder	Mann-Whitney U test	Cliff's delta	TRUE	-0.0127119	-0.291962	0.268536	0.923193	0.998614	59	28	0	0	0.00157529	0.00872108	0.322034	0.428571	-0.000304928	-0.00198305	0.000533717	0.00329139	0.00501888	0.0119252	0.000768596	0.00153504	0.0221767	0.0370085	tacgly_r2v1_088_species_comp_diff.rds	none
species	UBA11471 sp000434215	responder_matsuda	non-responder	responder	Mann-Whitney U test	Cliff's delta	TRUE	-0.0187651	-0.239096	0.203404	0.871749	0.998614	59	28	0	0	0.00577009	0.0354458	0.254237	0.25	0	0	9.85085e-05	6.61012e-05	0.00609911	0.0120125	0.00271103	0.0042601	0.0167989	0.0601293	tacgly_r2v1_088_species_comp_diff.rds	none
species	UBA11512 sp003522145	responder_matsuda	non-responder	responder	Mann-Whitney U test	Cliff's delta	TRUE	0.0157385	-0.166899	0.197332	0.848967	0.998614	59	28	0	0	-0.00086458	-0.000870751	0.0508475	0.107143	0	0	0	0	0.00154188	0.00308599	0.000947449	0.00218078	0.0125215	0.00944076	tacgly_r2v1_088_species_comp_diff.rds	none
species	UBA11774 sp003507655	responder_matsuda	non-responder	responder	Mann-Whitney U test	Cliff's delta	TRUE	-0.00968523	-0.246882	0.228607	0.942027	0.998614	59	28	-0.000437465	-0.00472882	-0.10864	-0.127282	0.423729	0.321429	-0.223395	-0.0620371	0.0335756	0.0235572	0.101095	0.0776093	0.0180297	0.0615813	0.279693	0.296465	tacgly_r2v1_088_species_comp_diff.rds	none
species	UBA3818 sp904397845	responder_matsuda	non-responder	responder	Mann-Whitney U test	Cliff's delta	TRUE	0.0284504	-0.175543	0.230101	0.809753	0.998614	59	28	0	0	0.00401196	-0.00722633	0.20339	0.178571	0	0	0	0	0.0291958	0.00226403	0.00754325	0.000344468	0.0614822	0.00537669	tacgly_r2v1_088_species_comp_diff.rds	none
species	UBA644 sp900547165	responder_matsuda	non-responder	responder	Mann-Whitney U test	Cliff's delta	TRUE	0.027845	-0.191674	0.244711	0.780718	0.998614	59	28	0	0	0.00295737	0.00580123	0.101695	0.25	0	0	0	6.84632e-05	0.0219087	0.0430123	0.000619494	0.0120252	0.0553541	0.0645819	tacgly_r2v1_088_species_comp_diff.rds	none
species	UMGS1623 hMGS.04797	responder_matsuda	non-responder	responder	Mann-Whitney U test	Cliff's delta	TRUE	-0.00726392	-0.231065	0.217267	0.94482	0.998614	59	28	0	0	-0.000148445	2.83785e-05	0.135593	0.178571	0	0	0	0	0.000323735	0.000750213	0.000143421	0.000680655	0.0011197	0.0027975	tacgly_r2v1_088_species_comp_diff.rds	none
species	UMGS1783 sp900555065	responder_matsuda	non-responder	responder	Mann-Whitney U test	Cliff's delta	TRUE	-0.0090799	-0.219678	0.202326	0.938756	0.998614	59	28	0	0	-0.00649911	-0.00630391	0.220339	0.107143	-3.66003e-05	0	0	0	0.0191201	0.00971152	0.00256365	0.00773999	0.0340162	0.0120096	tacgly_r2v1_088_species_comp_diff.rds	none
species	UMGS1851 sp900555605	responder_matsuda	non-responder	responder	Mann-Whitney U test	Cliff's delta	TRUE	0.0157385	-0.14633	0.176985	0.848967	0.998614	59	28	0	0	1.47496e-06	0.000934239	0.0677966	0.0714286	0	0	0	0	0.00210232	0.0151162	0.000784047	0.00756118	0.00445858	0.0226713	tacgly_r2v1_088_species_comp_diff.rds	none
species	UMGS775 sp900545325	responder_matsuda	non-responder	responder	Mann-Whitney U test	Cliff's delta	TRUE	0.0121065	-0.169143	0.192564	0.908164	0.998614	59	28	0	0	1.61486e-05	0.000226886	0.135593	0.0714286	0	0	0	0	0.000206193	0.0126841	0.000159187	0.00708521	0.00113563	0.018283	tacgly_r2v1_088_species_comp_diff.rds	none
species	UMGS882 sp900757905	responder_matsuda	non-responder	responder	Mann-Whitney U test	Cliff's delta	TRUE	0.0145278	-0.160287	0.188459	0.871809	0.998614	59	28	0	0	-0.0025578	-0.00221561	0.0338983	0.0357143	0	0	0	0	0.0254317	0.00242188	0.0161423	0.00242188	0.0347211	0.00242188	tacgly_r2v1_088_species_comp_diff.rds	none
species	UMGS911 sp900545935	responder_matsuda	non-responder	responder	Mann-Whitney U test	Cliff's delta	TRUE	-0.00786925	-0.157957	0.142574	0.918537	0.998614	59	28	0	0	-0.00114858	-0.0542986	0.0169492	0.107143	0	0	0	0	0.000538218	0.0451287	0.000538218	0.0289875	0.000538218	0.081519	tacgly_r2v1_088_species_comp_diff.rds	none
species	Veillonella parvula hMGS.05759	responder_matsuda	non-responder	responder	Mann-Whitney U test	Cliff's delta	TRUE	0.0217918	-0.238851	0.279505	0.866436	0.998614	59	28	0	0	0.0249455	0.026091	0.338983	0.392857	-0.000435944	-0.00390525	0.00695636	0.0110549	0.0247813	0.0419571	0.00719425	0.00682993	0.077162	0.140693	tacgly_r2v1_088_species_comp_diff.rds	none
species	Veillonella sp900550455	responder_matsuda	non-responder	responder	Mann-Whitney U test	Cliff's delta	TRUE	-0.0272397	-0.209786	0.157141	0.777337	0.998614	59	28	0	0	0.00140915	0.00725513	0.169492	0.178571	0	0	0	0	0.0014471	0.000554712	0.000307934	0.000217153	0.0103848	0.00296018	tacgly_r2v1_088_species_comp_diff.rds	none
species	Ventricola sp900542445	responder_matsuda	non-responder	responder	Mann-Whitney U test	Cliff's delta	TRUE	-0.0248184	-0.280652	0.234308	0.850693	0.998614	59	28	0	0	0.00260099	0.00869398	0.372881	0.392857	-0.0110898	-0.0235361	0.0278911	0.0253374	0.0509767	0.0385354	0.0188063	0.0157871	0.0783848	0.0636013	tacgly_r2v1_088_species_comp_diff.rds	none
species	Ventrimonas sp900770535	responder_matsuda	non-responder	responder	Mann-Whitney U test	Cliff's delta	TRUE	-0.0145278	-0.19601	0.167916	0.874849	0.998614	59	28	0	0	0.0292379	0.000733064	0.101695	0.107143	0	0	0	0	0.0465451	0.0019084	0.0131679	0.00138037	0.0574284	0.0115293	tacgly_r2v1_088_species_comp_diff.rds	none
species	Vescimonas sp900547745	responder_matsuda	non-responder	responder	Mann-Whitney U test	Cliff's delta	TRUE	-0.0187651	-0.221143	0.185162	0.851185	0.998614	59	28	0	0	-0.0681859	-0.0713348	0.0677966	0.0714286	0	0	0	0	0.00475459	0.0818594	0.0009976	0.0413216	0.0111297	0.122397	tacgly_r2v1_088_species_comp_diff.rds	none
species	Victivallis lenta	responder_matsuda	non-responder	responder	Mann-Whitney U test	Cliff's delta	TRUE	-0.0230024	-0.237566	0.193702	0.835158	0.998614	59	28	0	0	-0.00141001	-0.00184401	0.186441	0.178571	0	0	0	0	0.00110407	0.000393425	0.000320043	0.00023816	0.00222509	0.000558915	tacgly_r2v1_088_species_comp_diff.rds	none
species	Victivallis vadensis	responder_matsuda	non-responder	responder	Mann-Whitney U test	Cliff's delta	TRUE	-0.00968523	-0.202745	0.1841	0.926473	0.998614	59	28	0	0	-0.000918088	-0.000148192	0.152542	0.107143	0	0	0	0	0.000715251	0.000636614	0.000367542	0.000375327	0.00125683	0.000689188	tacgly_r2v1_088_species_comp_diff.rds	none
species	Wujia chipingensis	responder_matsuda	non-responder	responder	Mann-Whitney U test	Cliff's delta	TRUE	0.0338983	-0.239206	0.302032	0.785139	0.998614	59	28	0	0	-0.263723	0.289133	0.20339	0.321429	0	-0.00272914	0	0.00297469	0.0045617	0.436155	0.00105947	0.00690601	0.069033	1.34963	tacgly_r2v1_088_species_comp_diff.rds	none
species	Zhenhengia yiwuensis	responder_matsuda	non-responder	responder	Mann-Whitney U test	Cliff's delta	TRUE	0.0193705	-0.121555	0.159531	0.814688	0.998614	59	28	0	0	-0.000377431	0.000225783	0.0847458	0.0357143	0	0	0	0	0.000734996	0.00685479	0.000379211	0.00685479	0.0105564	0.00685479	tacgly_r2v1_088_species_comp_diff.rds	none
species	Zhenpiania massiliensis	responder_matsuda	non-responder	responder	Mann-Whitney U test	Cliff's delta	TRUE	-0.0236077	-0.240541	0.195572	0.836103	0.998614	59	28	0	0	0.00017025	1.46753e-07	0.186441	0.142857	0	0	0	0	0.00076764	0.000792737	0.000152096	0.000705807	0.000965961	0.000883573	tacgly_r2v1_088_species_comp_diff.rds	none
species	Fournierella excrementavium	responder_matsuda	non-responder	responder	Mann-Whitney U test	Cliff's delta	TRUE	-0.00847458	-0.233464	0.217376	0.945927	0.99875	59	28	0	0	-0.0097107	-0.000772729	0.220339	0.178571	-0.000747082	-0.000279222	0	0	0.00525279	0.000571802	0.00158303	0.000509078	0.018834	0.000639173	tacgly_r2v1_088_species_comp_diff.rds	none
species	Actinomyces israelii	responder_matsuda	non-responder	responder	Mann-Whitney U test	Cliff's delta	TRUE	0.00484262	-0.180484	0.189837	0.962038	1	59	28	0	0	2.08513e-05	1.01589e-05	0.135593	0.107143	0	0	0	0	0.000440629	0.000237261	0.000374958	0.000230529	0.000642514	0.000294764	tacgly_r2v1_088_species_comp_diff.rds	none
species	Actinomyces oris E	responder_matsuda	non-responder	responder	Mann-Whitney U test	Cliff's delta	TRUE	-0.00484262	-0.154293	0.144824	0.957105	1	59	28	0	0	0.000106173	4.31289e-05	0.152542	0.0714286	0	0	0	0	0.000655982	0.000603805	0.000457767	0.000524379	0.000893973	0.000683231	tacgly_r2v1_088_species_comp_diff.rds	none
species	Adlercreutzia hattorii	responder_matsuda	non-responder	responder	Mann-Whitney U test	Cliff's delta	TRUE	-0.00847458	-0.252934	0.237002	0.94924	1	59	28	-0.00272091	0	0.120173	0.0222556	0.423729	0.285714	-0.146945	-0.0560469	0.147798	0.00397378	0.176853	0.173999	0.0402496	0.026367	0.551363	0.458527	tacgly_r2v1_088_species_comp_diff.rds	none
species	Alangreenwoodia sp905206455	responder_matsuda	non-responder	responder	Mann-Whitney U test	Cliff's delta	TRUE	0.00121065	-0.220897	0.223199	0.992305	1	59	28	0	0	-0.011478	-0.0162616	0.237288	0.142857	-0.0137497	0	0	0	0.0119953	0.00841022	0.00577556	0.00277974	0.032131	0.0143417	tacgly_r2v1_088_species_comp_diff.rds	none
species	Alistipes timonensis	responder_matsuda	non-responder	responder	Mann-Whitney U test	Cliff's delta	TRUE	0.00181598	-0.144359	0.147914	0.98117	1	59	28	0	0	-0.00181402	-0.000172487	0.0847458	0.0714286	0	0	0	0	0.000836666	0.00343779	0.00078948	0.00186682	0.00179798	0.00500876	tacgly_r2v1_088_species_comp_diff.rds	none
species	Anaerotardibacter sp900538545	responder_matsuda	non-responder	responder	Mann-Whitney U test	Cliff's delta	TRUE	0.00363196	-0.167782	0.174833	0.970503	1	59	28	0	0	-0.00257743	-0.0266054	0.0677966	0.0357143	0	0	0	0	0.0031192	0.00221433	0.00227614	0.00221433	0.00366599	0.00221433	tacgly_r2v1_088_species_comp_diff.rds	none
species	Blautia A avistercoris	responder_matsuda	non-responder	responder	Mann-Whitney U test	Cliff's delta	TRUE	0.00181598	-0.163324	0.166857	0.982469	1	59	28	0	0	8.19038e-05	0.000195916	0.0677966	0.142857	0	0	0	0	0.00133809	0.0012014	0.000488266	0.000137367	0.00229916	0.00456271	tacgly_r2v1_088_species_comp_diff.rds	none
species	Blautia A massiliensis	responder_matsuda	non-responder	responder	Mann-Whitney U test	Cliff's delta	TRUE	0.00121065	-0.244649	0.246924	0.992751	1	59	28	-0.0015951	0.00181882	0.0907722	-0.113733	0.423729	0.571429	-0.14404	-0.0910922	0.210333	0.0841008	0.229384	0.0747218	0.128003	0.0244701	0.950078	0.367121	tacgly_r2v1_088_species_comp_diff.rds	none
species	Blautia A sp003474435	responder_matsuda	non-responder	responder	Mann-Whitney U test	Cliff's delta	TRUE	-0.00363196	-0.177895	0.170852	0.963735	1	59	28	0	0	2.66221e-05	0.0283687	0.0847458	0.107143	0	0	0	0	0.0347423	0.0854446	0.00380382	0.08479	0.042045	0.37479	tacgly_r2v1_088_species_comp_diff.rds	none
species	Blautia A sp900066505	responder_matsuda	non-responder	responder	Mann-Whitney U test	Cliff's delta	TRUE	-0.00242131	-0.24695	0.242397	0.985438	1	59	28	0	-0.000852321	-0.00449322	-0.00162716	0.288136	0.285714	-0.0104879	-0.00692849	0.00374388	0.000437433	0.0160691	0.00600957	0.0111292	0.00171651	0.0287956	0.0230681	tacgly_r2v1_088_species_comp_diff.rds	none
species	Blautia A sp900551715	responder_matsuda	non-responder	responder	Mann-Whitney U test	Cliff's delta	TRUE	0.00363196	-0.231515	0.238378	0.973141	1	59	28	0	0	-0.00187344	-0.000426348	0.0847458	0.178571	0	-0.000135493	0	0	0.00352053	0.00403509	0.00192408	0.00359502	0.0124642	0.014667	tacgly_r2v1_088_species_comp_diff.rds	none
species	CAG-115 sp003531585	responder_matsuda	non-responder	responder	Mann-Whitney U test	Cliff's delta	TRUE	0.00726392	-0.227187	0.240919	0.954429	1	59	28	0	0	-0.0521301	-0.133814	0.237288	0.285714	-0.00888695	-0.00623435	0	0.00102695	0.150189	0.0475421	0.0335922	0.0215841	0.331661	0.0724158	tacgly_r2v1_088_species_comp_diff.rds	none
species	CAJFUR01 sp904420575	responder_matsuda	non-responder	responder	Mann-Whitney U test	Cliff's delta	TRUE	0.00363196	-0.252268	0.259057	0.978243	1	59	28	-0.00149648	-0.000173996	-0.00941292	-0.00473787	0.322034	0.321429	-0.0084374	-0.00954458	0.00245853	0.000970854	0.00694728	0.00700629	0.00259093	0.0011017	0.0316	0.0192351	tacgly_r2v1_088_species_comp_diff.rds	none
species	Clostridium cuniculi	responder_matsuda	non-responder	responder	Mann-Whitney U test	Cliff's delta	TRUE	-0.00242131	-0.141808	0.137059	0.975819	1	59	28	0	0	-0.000109392	-0.000175444	0.0508475	0	0	0	0	0	0.00054026		0.000502355		0.000929816		tacgly_r2v1_088_species_comp_diff.rds	none
species	Coprococcus eutactus A	responder_matsuda	non-responder	responder	Mann-Whitney U test	Cliff's delta	TRUE	0.00363196	-0.257279	0.26405	0.977637	1	59	28	0	0	0.00125758	-0.113182	0.271186	0.357143	-0.0016969	-0.138916	0.00066443	0.00297676	0.256051	0.321698	0.00386007	0.00297676	1.43512	1.06069	tacgly_r2v1_088_species_comp_diff.rds	none
species	Enorma massiliensis	responder_matsuda	non-responder	responder	Mann-Whitney U test	Cliff's delta	TRUE	-0.000605327	-0.140877	0.13969	0.994493	1	59	28	0	0	-0.00545217	-0.00517963	0.0847458	0.0357143	0	0	0	0	0.000730786	0.000774387	0.000297033	0.000774387	0.000962171	0.000774387	tacgly_r2v1_088_species_comp_diff.rds	none
species	Enterocloster sp005845215	responder_matsuda	non-responder	responder	Mann-Whitney U test	Cliff's delta	TRUE	-2.18281e-16	-0.240908	0.240908	1	1	59	28	0	0	-0.000904708	-0.00136278	0.169492	0.107143	-0.000684339	-0.000561762	0	0	0.000381089	0.000330741	0.000300179	0.000228694	0.000518491	0.00367102	tacgly_r2v1_088_species_comp_diff.rds	none
species	Faecivicinus sp934663595	responder_matsuda	non-responder	responder	Mann-Whitney U test	Cliff's delta	TRUE	0.00121065	-0.161386	0.163743	0.988669	1	59	28	0	0	0.000333648	0.000135652	0.118644	0.107143	0	0	0	0	0.004752	0.000700913	0.000246498	0.000518836	0.00685853	0.00250583	tacgly_r2v1_088_species_comp_diff.rds	none
species	Fimenecus sp000432435	responder_matsuda	non-responder	responder	Mann-Whitney U test	Cliff's delta	TRUE	0.00121065	-0.246812	0.249085	0.992581	1	59	28	0	0	-0.664273	0.00284838	0.254237	0.285714	-0.0174425	-0.0102727	0.000343811	0.00085597	0.00782772	0.00283046	0.0046884	0.00180953	4.69487	1.29837	tacgly_r2v1_088_species_comp_diff.rds	none
species	Galloscillospira B excrementipullorum	responder_matsuda	non-responder	responder	Mann-Whitney U test	Cliff's delta	TRUE	0.00363196	-0.18447	0.191478	0.970503	1	59	28	0	0	-0.00635233	-0.00432774	0.0847458	0.0714286	0	0	0	0	0.00587846	0.033081	0.00225601	0.016875	0.021974	0.0492869	tacgly_r2v1_088_species_comp_diff.rds	none
species	Gemmiger stercorigallinarum	responder_matsuda	non-responder	responder	Mann-Whitney U test	Cliff's delta	TRUE	0.000605327	-0.203613	0.204774	0.995579	1	59	28	0	0	0.000353959	0.000116557	0.152542	0.107143	0	0	0	0	0.000981848	0.000646307	0.000276987	0.000556683	0.00155847	0.00287907	tacgly_r2v1_088_species_comp_diff.rds	none
species	Guopingia tenuis	responder_matsuda	non-responder	responder	Mann-Whitney U test	Cliff's delta	TRUE	-0.00363196	-0.249244	0.242419	0.978243	1	59	28	0	0	-0.000444829	-0.0038653	0.423729	0.428571	-0.00307196	-0.00197671	0.000620473	0.000796665	0.000939512	0.00108935	0.000417639	0.000492341	0.00306537	0.00343651	tacgly_r2v1_088_species_comp_diff.rds	none
species	Hungatella A hathewayi A	responder_matsuda	non-responder	responder	Mann-Whitney U test	Cliff's delta	TRUE	-1.12904e-16	-0.166104	0.166104	1	1	59	28	0	0	-0.000969101	-0.00280139	0.0338983	0.0357143	0	0	0	0	7.38458e-05	3.12026e-05	4.78407e-05	3.12026e-05	9.98509e-05	3.12026e-05	tacgly_r2v1_088_species_comp_diff.rds	none
species	Intestinimonas butyriciproducens	responder_matsuda	non-responder	responder	Mann-Whitney U test	Cliff's delta	TRUE	-0.00302663	-0.237629	0.23191	0.981872	1	59	28	0	1.49303e-05	0.00112225	0.00573648	0.440678	0.5	-0.00592868	-0.00246299	0.00398877	0.00166921	0.0056541	0.00167693	0.002405	0.000872732	0.012813	0.016153	tacgly_r2v1_088_species_comp_diff.rds	none
species	JAGZMM01 hMGS.02059	responder_matsuda	non-responder	responder	Mann-Whitney U test	Cliff's delta	TRUE	0.00544794	-0.189599	0.200081	0.96113	1	59	28	0	0	-0.000861676	-0.00518363	0.101695	0.0357143	-0.000167269	0	0	0	0.00134561	0.00447269	0.000575469	0.00447269	0.00233576	0.00447269	tacgly_r2v1_088_species_comp_diff.rds	none
species	Lacticaseibacillus rhamnosus	responder_matsuda	non-responder	responder	Mann-Whitney U test	Cliff's delta	TRUE	-0.00363196	-0.229429	0.222536	0.972394	1	59	28	0	0	-0.00150675	0.00496244	0.101695	0.178571	0	0	0	0	0.0173551	0.0134352	0.00346075	0.0120965	0.0516985	0.0190374	tacgly_r2v1_088_species_comp_diff.rds	none
species	Lancefieldella parvula	responder_matsuda	non-responder	responder	Mann-Whitney U test	Cliff's delta	TRUE	0.00181598	-0.173001	0.176522	0.983481	1	59	28	0	0	4.1107e-05	4.74017e-05	0.101695	0.107143	0	0	0	0	0.000600205	0.000820441	0.000319316	0.000525212	0.00110313	0.000834039	tacgly_r2v1_088_species_comp_diff.rds	none
species	Lawsonibacter hMGS.05355	responder_matsuda	non-responder	responder	Mann-Whitney U test	Cliff's delta	TRUE	1.35485e-16	-0.123597	0.123597	1	1	59	28	0	0	-0.00125567	-0.000194665	0.0169492	0	0	0	0	0	0.00211788		0.00211788		0.00211788		tacgly_r2v1_088_species_comp_diff.rds	none
species	Limivicinus faecipullorum	responder_matsuda	non-responder	responder	Mann-Whitney U test	Cliff's delta	TRUE	-0.00302663	-0.115857	0.109881	0.970786	1	59	28	0	0	0.002073	-0.000700929	0.0847458	0	0	0	0	0	0.0041999		0.0019153		0.0362001		tacgly_r2v1_088_species_comp_diff.rds	none
species	Limosilactobacillus fermentum	responder_matsuda	non-responder	responder	Mann-Whitney U test	Cliff's delta	TRUE	-0.00363196	-0.197591	0.190601	0.970503	1	59	28	0	0	4.6972e-05	-0.0124149	0.0677966	0.107143	0	0	0	0	0.0136237	0.00640992	0.00150171	0.00479413	0.0610518	0.114978	tacgly_r2v1_088_species_comp_diff.rds	none
species	Longicatena caecimuris	responder_matsuda	non-responder	responder	Mann-Whitney U test	Cliff's delta	TRUE	-0.00302663	-0.165511	0.159618	0.973824	1	59	28	0	0	0.000924653	-1.88875e-05	0.101695	0.0357143	0	0	0	0	0.00718328	0.00471465	0.000331394	0.00471465	0.0180739	0.00471465	tacgly_r2v1_088_species_comp_diff.rds	none
species	Massiliimalia timonensis	responder_matsuda	non-responder	responder	Mann-Whitney U test	Cliff's delta	TRUE	0.00121065	-0.245821	0.248095	0.992739	1	59	28	0	-7.58017e-07	0.000142981	-0.00040817	0.389831	0.285714	-0.000843225	-0.000334153	0.000358238	6.53782e-05	0.00117133	0.000798645	0.000290891	0.00026394	0.00278486	0.00235605	tacgly_r2v1_088_species_comp_diff.rds	none
species	Merdibacter merdigallinarum	responder_matsuda	non-responder	responder	Mann-Whitney U test	Cliff's delta	TRUE	0.00726392	-0.23016	0.243872	0.9563	1	59	28	0	0	-0.000731744	-0.00120679	0.423729	0.357143	-0.0019006	-0.000787248	0.000954511	0.000740674	0.00122982	0.00126324	0.00041951	0.000740674	0.00301623	0.00188026	tacgly_r2v1_088_species_comp_diff.rds	none
species	Merdiplasma hMGS.05331	responder_matsuda	non-responder	responder	Mann-Whitney U test	Cliff's delta	TRUE	0.00363196	-0.163485	0.170546	0.967822	1	59	28	0	0	-0.000100336	1.3149e-05	0.101695	0.0714286	0	0	0	0	0.00055079	0.00129921	0.000181089	0.000770973	0.00180882	0.00182745	tacgly_r2v1_088_species_comp_diff.rds	none
species	Methanobrevibacter A smithii	responder_matsuda	non-responder	responder	Mann-Whitney U test	Cliff's delta	TRUE	0.00121065	-0.218819	0.221124	0.992002	1	59	28	0	0	0.218192	-0.108317	0.186441	0.178571	-0.000510878	0	0	0	0.834621	0.0514773	0.0269738	0.000750905	2.39226	0.0650174	tacgly_r2v1_088_species_comp_diff.rds	none
species	Olsenella uli	responder_matsuda	non-responder	responder	Mann-Whitney U test	Cliff's delta	TRUE	0.00302663	-0.153739	0.159644	0.972471	1	59	28	0	0	0.000140304	3.5861e-07	0.0847458	0.0357143	0	0	0	0	0.000428952	0.000540398	0.000270113	0.000540398	0.000505181	0.000540398	tacgly_r2v1_088_species_comp_diff.rds	none
species	Penicillium roqueforti	responder_matsuda	non-responder	responder	Mann-Whitney U test	Cliff's delta	TRUE	-0.00181598	-0.170475	0.166947	0.982469	1	59	28	0	0	-5.13074e-05	-0.000437147	0.0508475	0.0714286	0	0	0	0	0.0076805	0.000152767	0.00409581	0.000149857	0.0122168	0.000155677	tacgly_r2v1_088_species_comp_diff.rds	none
species	Phil1 sp001940855	responder_matsuda	non-responder	responder	Mann-Whitney U test	Cliff's delta	TRUE	-0.00726392	-0.241249	0.227519	0.949723	1	59	28	0	0	-0.0596246	0.0445438	0.135593	0.178571	0	-5.18163e-05	0	0	0.0374622	0.0288357	0.00501464	0.00127504	0.0946125	0.504834	tacgly_r2v1_088_species_comp_diff.rds	none
species	Phocaeicola plebeius A	responder_matsuda	non-responder	responder	Mann-Whitney U test	Cliff's delta	TRUE	-0.000605327	-0.177245	0.176072	0.994764	1	59	28	0	0	0.253324	0.082217	0.0847458	0.0714286	0	0	0	0	0.901651	1.17154	0.372184	0.724738	2.45786	1.61833	tacgly_r2v1_088_species_comp_diff.rds	none
species	Prevotella buccalis	responder_matsuda	non-responder	responder	Mann-Whitney U test	Cliff's delta	TRUE	-0.000605327	-0.177245	0.176072	0.994764	1	59	28	0	0	0.000164223	-0.000155312	0.0847458	0.0714286	0	0	0	0	0.00204299	0.00172416	0.00105764	0.00163613	0.00225185	0.0018122	tacgly_r2v1_088_species_comp_diff.rds	none
species	Prevotella sp900548585	responder_matsuda	non-responder	responder	Mann-Whitney U test	Cliff's delta	TRUE	-0.00363196	-0.166129	0.159057	0.966017	1	59	28	0	0	0.00821875	-2.77317e-05	0.0508475	0.0357143	0	0	0	0	0.176241	0.00636834	0.102913	0.00636834	0.235333	0.00636834	tacgly_r2v1_088_species_comp_diff.rds	none
species	Pullichristensenella hMGS.05548	responder_matsuda	non-responder	responder	Mann-Whitney U test	Cliff's delta	TRUE	0.00423729	-0.232532	0.240532	0.974288	1	59	28	0	0	0.000413608	-0.000545283	0.372881	0.321429	-0.00134621	-0.000155842	0.00234215	0.000392999	0.00353571	0.0019387	0.0013187	0.000465024	0.00890375	0.00297406	tacgly_r2v1_088_species_comp_diff.rds	none
species	RGIG1902 sp944375715	responder_matsuda	non-responder	responder	Mann-Whitney U test	Cliff's delta	TRUE	0.000605327	-0.151427	0.15261	0.994156	1	59	28	0	0	-0.000850228	-0.000506743	0.0677966	0.0357143	0	0	0	0	0.00616832	0.0126459	0.00131636	0.0126459	0.0150891	0.0126459	tacgly_r2v1_088_species_comp_diff.rds	none
species	Rothia dentocariosa	responder_matsuda	non-responder	responder	Mann-Whitney U test	Cliff's delta	TRUE	-0.00605327	-0.256325	0.244979	0.963654	1	59	28	0	0	0.00203791	-0.000369229	0.40678	0.357143	-0.000320175	-0.00026533	0.000366083	0.000457823	0.00146635	0.000666252	0.00031384	0.000457823	0.00306486	0.00169627	tacgly_r2v1_088_species_comp_diff.rds	none
species	RUG115 sp900066395	responder_matsuda	non-responder	responder	Mann-Whitney U test	Cliff's delta	TRUE	-3.01077e-17	-0.253273	0.253273	1	1	59	28	0	-9.6962e-05	-0.157409	-0.027576	0.372881	0.428571	-0.0576293	-0.0339774	0.0237609	0.00982338	0.0588666	0.0176323	0.0143566	0.00194875	0.164167	0.157734	tacgly_r2v1_088_species_comp_diff.rds	none
species	Scatosoma sp003150575	responder_matsuda	non-responder	responder	Mann-Whitney U test	Cliff's delta	TRUE	5.83338e-17	-0.242198	0.242198	1	1	59	28	0	0	-0.000362292	0.0046855	0.271186	0.214286	-0.000374926	-0.000402995	0.000153384	0	0.000540678	0.000748449	0.000370243	0.000114143	0.00159889	0.0363987	tacgly_r2v1_088_species_comp_diff.rds	none
species	UBA1417 sp003531055	responder_matsuda	non-responder	responder	Mann-Whitney U test	Cliff's delta	TRUE	0.00484262	-0.254218	0.263255	0.970994	1	59	28	0	-0.000136824	0.106409	0.0759992	0.423729	0.428571	-0.13496	-0.0846435	0.106235	0.128587	0.138826	0.332056	0.067413	0.0471474	0.560917	0.705014	tacgly_r2v1_088_species_comp_diff.rds	none
species	UBA866 sp900543295	responder_matsuda	non-responder	responder	Mann-Whitney U test	Cliff's delta	TRUE	0.00121065	-0.232477	0.234766	0.992401	1	59	28	0	0	-0.00239217	-0.0144446	0.169492	0.25	-0.00501338	-0.00529096	0	6.18817e-05	0.0127869	0.00156418	0.00350899	0.000873076	0.0330179	0.00246735	tacgly_r2v1_088_species_comp_diff.rds	none
species	UMGS1071 sp900548305	responder_matsuda	non-responder	responder	Mann-Whitney U test	Cliff's delta	TRUE	-0.0066586	-0.200648	0.187833	0.951395	1	59	28	0	0	0.00205186	-1.62969e-05	0.169492	0.0714286	0	0	0	0	0.000468765	0.000485135	0.000393879	0.000400923	0.000853523	0.000569348	tacgly_r2v1_088_species_comp_diff.rds	none
species	UMGS1312 sp900550625	responder_matsuda	non-responder	responder	Mann-Whitney U test	Cliff's delta	TRUE	-0.00363196	-0.236236	0.229366	0.975843	1	59	28	0	0	-0.0190973	-0.041747	0.152542	0.214286	0	-0.00794224	0	0	0.0534156	0.0364722	0.00646658	0.00997092	0.146951	0.0371565	tacgly_r2v1_088_species_comp_diff.rds	none
species	UMGS902 sp003343845	responder_matsuda	non-responder	responder	Mann-Whitney U test	Cliff's delta	TRUE	-0.00363196	-0.173674	0.16662	0.960749	1	59	28	0	0	-0.00131589	0.00967247	0.0677966	0.107143	0	0	0	0	0.00102301	0.0669648	0.000892331	0.0445987	0.00118567	0.12913	tacgly_r2v1_088_species_comp_diff.rds	none
species	UMGS911 sp003343545	responder_matsuda	non-responder	responder	Mann-Whitney U test	Cliff's delta	TRUE	0.00242131	-0.198869	0.203516	0.982524	1	59	28	0	0	-0.00699303	0.00459694	0.220339	0.142857	0	0	0	0	0.0178829	0.0238199	0.00829401	0.00798551	0.0237952	0.0726299	tacgly_r2v1_088_species_comp_diff.rds	none
species	Veillonella rogosae	responder_matsuda	non-responder	responder	Mann-Whitney U test	Cliff's delta	TRUE	-0.00726392	-0.247622	0.233936	0.950171	1	59	28	0	0	0.000281093	-0.00238982	0.169492	0.25	0	-0.000123517	0	0.00074	0.00746053	0.0116307	0.00261525	0.00642085	0.0335692	0.0236125	tacgly_r2v1_088_species_comp_diff.rds	none
species	Vescimonas sp001916855	responder_matsuda	non-responder	responder	Mann-Whitney U test	Cliff's delta	TRUE	0.00121065	-0.253414	0.255679	0.992503	1	59	28	0	0	-0.312614	0.105087	0.237288	0.25	-0.0185378	-0.0645997	0	0.00013923	0.00373384	0.0104762	0.000999633	0.00595468	0.30936	2.80985	tacgly_r2v1_088_species_comp_diff.rds	none
species	14-2 hMGS.05393	responder_matsuda	non-responder	responder	Mann-Whitney U test	Cliff's delta	FALSE	0	-0.0480119	0.0480119	1		59	28	0	0	0.000215014	0	0.0169492	0	0	0	0	0	0.0129705		0.0129705		0.0129705		tacgly_r2v1_088_species_comp_diff.rds	none
species	14-2 sp934434905	responder_matsuda	non-responder	responder	Mann-Whitney U test	Cliff's delta	FALSE	0	0	0			59	28	0	0	0	0	0	0	0	0	0	0							tacgly_r2v1_088_species_comp_diff.rds	none
species	43-108 sp001915545	responder_matsuda	non-responder	responder	Mann-Whitney U test	Cliff's delta	FALSE	-0.0181598	-0.0958495	0.0597498	0.599623		59	28	0	0	-0.00691411	-0.00159604	0	0	0	0	0	0							tacgly_r2v1_088_species_comp_diff.rds	none
species	Abiotrophia defectiva	responder_matsuda	non-responder	responder	Mann-Whitney U test	Cliff's delta	FALSE	0	-0.0480119	0.0480119	1		59	28	0	0	0.00195885	0	0.0169492	0	0	0	0	0	0.116634		0.116634		0.116634		tacgly_r2v1_088_species_comp_diff.rds	none
species	Abiotrophia sp001815865	responder_matsuda	non-responder	responder	Mann-Whitney U test	Cliff's delta	FALSE	0	0	0			59	28	0	0	0	0	0	0	0	0	0	0							tacgly_r2v1_088_species_comp_diff.rds	none
species	Absicoccus porci	responder_matsuda	non-responder	responder	Mann-Whitney U test	Cliff's delta	FALSE	-0.0169492	-0.0506103	0.0167504	0.490889		59	28	0	0	0.000440795	0	0.0169492	0	0	0	0	0	0.0260069		0.0260069		0.0260069		tacgly_r2v1_088_species_comp_diff.rds	none
species	Absicoccus sp000434355	responder_matsuda	non-responder	responder	Mann-Whitney U test	Cliff's delta	FALSE	-0.0169492	-0.0506103	0.0167504	0.490889		59	28	0	0	5.41712e-06	0	0.0169492	0	0	0	0	0	0.00031961		0.00031961		0.00031961		tacgly_r2v1_088_species_comp_diff.rds	none
species	Acetatifactor sp900772845	responder_matsuda	non-responder	responder	Mann-Whitney U test	Cliff's delta	FALSE	0.0181598	-0.0597498	0.0958495	0.599623		59	28	0	0	8.65583e-06	5.98511e-06	0.0169492	0.0357143	0	0	0	0	0.000510694	0.000167583	0.000510694	0.000167583	0.000510694	0.000167583	tacgly_r2v1_088_species_comp_diff.rds	none
species	Acidaminococcus fermentans	responder_matsuda	non-responder	responder	Mann-Whitney U test	Cliff's delta	FALSE	0.00181598	-0.0831793	0.086785	0.965613		59	28	0	0	0.00452072	0.000794942	0.0338983	0.0357143	0	0	0	0	0.133361	0.0222584	0.0667931	0.0222584	0.19993	0.0222584	tacgly_r2v1_088_species_comp_diff.rds	none
species	Acidaminococcus fermentans A	responder_matsuda	non-responder	responder	Mann-Whitney U test	Cliff's delta	FALSE	-0.0169492	-0.0506103	0.0167504	0.490889		59	28	0	0	0.000177838	0	0.0169492	0	0	0	0	0	0.0104925		0.0104925		0.0104925		tacgly_r2v1_088_species_comp_diff.rds	none
species	Acidaminococcus massiliensis	responder_matsuda	non-responder	responder	Mann-Whitney U test	Cliff's delta	FALSE	0	0	0			59	28	0	0	0	0	0	0	0	0	0	0							tacgly_r2v1_088_species_comp_diff.rds	none
species	Acidaminococcus sp905215645	responder_matsuda	non-responder	responder	Mann-Whitney U test	Cliff's delta	FALSE	0	0	0			59	28	0	0	0	0	0	0	0	0	0	0							tacgly_r2v1_088_species_comp_diff.rds	none
species	Acidovorax sp000302535	responder_matsuda	non-responder	responder	Mann-Whitney U test	Cliff's delta	FALSE	-0.0169492	-0.0506103	0.0167504	0.490889		59	28	0	0	0.000208925	0	0.0169492	0	0	0	0	0	0.0123266		0.0123266		0.0123266		tacgly_r2v1_088_species_comp_diff.rds	none
species	Acidovorax temperans	responder_matsuda	non-responder	responder	Mann-Whitney U test	Cliff's delta	FALSE	-0.0338983	-0.0810157	0.0133702	0.327139		59	28	0	0	0.000153938	0	0.0338983	0	0	0	0	0	0.00454117		0.00274382		0.00633851		tacgly_r2v1_088_species_comp_diff.rds	none
species	Acinetobacter beijerinckii	responder_matsuda	non-responder	responder	Mann-Whitney U test	Cliff's delta	FALSE	-0.0169492	-0.0506103	0.0167504	0.490889		59	28	0	0	9.89274e-06	0	0.0169492	0	0	0	0	0	0.000583671		0.000583671		0.000583671		tacgly_r2v1_088_species_comp_diff.rds	none
species	Acinetobacter johnsonii	responder_matsuda	non-responder	responder	Mann-Whitney U test	Cliff's delta	FALSE	-0.0169492	-0.0506103	0.0167504	0.490889		59	28	0	0	0.00019478	0	0.0169492	0	0	0	0	0	0.011492		0.011492		0.011492		tacgly_r2v1_088_species_comp_diff.rds	none
species	Acinetobacter ursingii	responder_matsuda	non-responder	responder	Mann-Whitney U test	Cliff's delta	FALSE	-0.0169492	-0.0506103	0.0167504	0.490889		59	28	0	0	2.51024e-05	0	0.0169492	0	0	0	0	0	0.00148104		0.00148104		0.00148104		tacgly_r2v1_088_species_comp_diff.rds	none
species	Actinobaculum massiliense	responder_matsuda	non-responder	responder	Mann-Whitney U test	Cliff's delta	FALSE	-0.0169492	-0.0506103	0.0167504	0.490889		59	28	0	0	3.36211e-05	0	0.0169492	0	0	0	0	0	0.00198365		0.00198365		0.00198365		tacgly_r2v1_088_species_comp_diff.rds	none
species	Actinomyces haliotis	responder_matsuda	non-responder	responder	Mann-Whitney U test	Cliff's delta	FALSE	0.0169492	-0.0167504	0.0506103	0.490889		59	28	0	0	-3.72196e-06	0	0	0	0	0	0	0							tacgly_r2v1_088_species_comp_diff.rds	none
species	Actinomyces hMGS.05195	responder_matsuda	non-responder	responder	Mann-Whitney U test	Cliff's delta	FALSE	-0.0357143	-0.0456161	-0.0258055	0.146613		59	28	0	0	0	-7.74417e-06	0	0	0	0	0	0							tacgly_r2v1_088_species_comp_diff.rds	none
species	Actinomyces oris B	responder_matsuda	non-responder	responder	Mann-Whitney U test	Cliff's delta	FALSE	-0.0338983	-0.128881	0.0617007	0.611824		59	28	0	0	2.79512e-05	0	0.0847458	0	0	0	0	0	0.000623633		0.000563922		0.000717539		tacgly_r2v1_088_species_comp_diff.rds	none
species	Actinomyces oris D	responder_matsuda	non-responder	responder	Mann-Whitney U test	Cliff's delta	FALSE	-0.0338983	-0.117179	0.0498563	0.483308		59	28	0	0	1.66118e-05	7.24146e-07	0.0338983	0.0357143	0	0	0	0	0.000490047	0.000381538	0.000475111	0.000381538	0.000504983	0.000381538	tacgly_r2v1_088_species_comp_diff.rds	none
species	Actinomyces radicidentis	responder_matsuda	non-responder	responder	Mann-Whitney U test	Cliff's delta	FALSE	0.0181598	-0.0723646	0.108387	0.707265		59	28	0	0	4.66675e-05	7.14797e-06	0.0338983	0.0357143	0	0	0	0	0.00167616	0.000200143	0.000889516	0.000200143	0.0024628	0.000200143	tacgly_r2v1_088_species_comp_diff.rds	none
species	Actinomyces sp002999235	responder_matsuda	non-responder	responder	Mann-Whitney U test	Cliff's delta	FALSE	-0.031477	-0.163781	0.10194	0.669732		59	28	0	0	1.12681e-05	-4.00982e-06	0.0847458	0.0357143	0	0	0	0	0.000222432	0.000252417	0.000184609	0.000252417	0.000233373	0.000252417	tacgly_r2v1_088_species_comp_diff.rds	none
species	Actinomyces timonensis	responder_matsuda	non-responder	responder	Mann-Whitney U test	Cliff's delta	FALSE	0	-0.0715136	0.0715136	1		59	28	0	0	0	-4.44523e-06	0	0.0357143	0	0	0	0		0.00021391		0.00021391		0.00021391	tacgly_r2v1_088_species_comp_diff.rds	none
species	Actinomyces urogenitalis	responder_matsuda	non-responder	responder	Mann-Whitney U test	Cliff's delta	FALSE	0.0169492	-0.0167504	0.0506103	0.490889		59	28	0	0	-3.65928e-05	0	0	0	0	0	0	0							tacgly_r2v1_088_species_comp_diff.rds	none
species	Acutalibacter pullistercoris	responder_matsuda	non-responder	responder	Mann-Whitney U test	Cliff's delta	FALSE	-0.0508475	-0.10794	0.00657956	0.227393		59	28	0	0	0.000134087	0	0.0508475	0	0	0	0	0	0.000282616		0.000277866		0.00381901		tacgly_r2v1_088_species_comp_diff.rds	none
species	Acutalibacter sp000432995	responder_matsuda	non-responder	responder	Mann-Whitney U test	Cliff's delta	FALSE	0	-0.0480119	0.0480119	1		59	28	0	0	-0.000248657	0	0.0169492	0	0	0	0	0	0.000138737		0.000138737		0.000138737		tacgly_r2v1_088_species_comp_diff.rds	none
species	Acutalibacter sp900543305	responder_matsuda	non-responder	responder	Mann-Whitney U test	Cliff's delta	FALSE	-0.0181598	-0.0958495	0.0597498	0.599623		59	28	0	0	-5.84515e-05	-1.93228e-07	0	0	0	0	0	0							tacgly_r2v1_088_species_comp_diff.rds	none
species	Acutalibacter sp900755895	responder_matsuda	non-responder	responder	Mann-Whitney U test	Cliff's delta	FALSE	-0.0169492	-0.10627	0.0726432	0.725967		59	28	0	0	-0.000299341	-8.43309e-06	0.0169492	0	0	0	0	0	0.000566451		0.000566451		0.000566451		tacgly_r2v1_088_species_comp_diff.rds	none
species	Acutalibacter sp900759575	responder_matsuda	non-responder	responder	Mann-Whitney U test	Cliff's delta	FALSE	0.0181598	-0.0597498	0.0958495	0.599623		59	28	0	0	0.000394402	0.000191799	0.0169492	0.0357143	0	0	0	0	0.0232697	0.00537037	0.0232697	0.00537037	0.0232697	0.00537037	tacgly_r2v1_088_species_comp_diff.rds	none
species	Acutalibacteraceae hMGS.03200	responder_matsuda	non-responder	responder	Mann-Whitney U test	Cliff's delta	FALSE	0	-0.0480119	0.0480119	1		59	28	0	0	-1.72926e-06	0	0.0169492	0	0	0	0	0	0.000376104		0.000376104		0.000376104		tacgly_r2v1_088_species_comp_diff.rds	none
species	Acutalibacteraceae hMGS.05453	responder_matsuda	non-responder	responder	Mann-Whitney U test	Cliff's delta	FALSE	-0.0556901	-0.0949302	-0.0162772	0.186147		59	28	0	0	-2.28491e-05	-0.00146027	0	0	0	0	0	0							tacgly_r2v1_088_species_comp_diff.rds	none
species	Aerococcus viridans	responder_matsuda	non-responder	responder	Mann-Whitney U test	Cliff's delta	FALSE	-0.0169492	-0.0506103	0.0167504	0.490889		59	28	0	0	1.9083e-05	0	0.0169492	0	0	0	0	0	0.0011259		0.0011259		0.0011259		tacgly_r2v1_088_species_comp_diff.rds	none
species	Agathobacter sp900543445	responder_matsuda	non-responder	responder	Mann-Whitney U test	Cliff's delta	FALSE	0.0357143	-0.0352963	0.106366	0.146613		59	28	0	0	0	0.00318067	0	0.0357143	0	0	0	0		0.0890588		0.0890588		0.0890588	tacgly_r2v1_088_species_comp_diff.rds	none
species	Agathobacter sp900546625	responder_matsuda	non-responder	responder	Mann-Whitney U test	Cliff's delta	FALSE	-0.0520581	-0.0859505	-0.0180453	0.132367		59	28	0	0	5.08718e-05	-7.93487e-05	0.0169492	0	0	0	0	0	0.00300144		0.00300144		0.00300144		tacgly_r2v1_088_species_comp_diff.rds	none
species	Agathobacter sp900548765	responder_matsuda	non-responder	responder	Mann-Whitney U test	Cliff's delta	FALSE	0.0169492	-0.0167504	0.0506103	0.490889		59	28	0	0	-2.35883e-06	0	0	0	0	0	0	0							tacgly_r2v1_088_species_comp_diff.rds	none
species	Agathobacter sp900550545	responder_matsuda	non-responder	responder	Mann-Whitney U test	Cliff's delta	FALSE	-0.0357143	-0.0456161	-0.0258055	0.146613		59	28	0	0	0	-0.0193806	0	0	0	0	0	0							tacgly_r2v1_088_species_comp_diff.rds	none
species	Agathobacter sp900552085	responder_matsuda	non-responder	responder	Mann-Whitney U test	Cliff's delta	FALSE	0.0871671	-0.0150005	0.187533	0.0385163		59	28	0	0	-8.4888e-06	6.10094e-05	0	0.0714286	0	0	0	0		0.000854132		0.000812466		0.000895799	tacgly_r2v1_088_species_comp_diff.rds	none
species	Agathobaculum desmolans	responder_matsuda	non-responder	responder	Mann-Whitney U test	Cliff's delta	FALSE	0.00302663	-0.0945558	0.100551	0.955096		59	28	0	0	-0.000105501	0.000650953	0.0508475	0.0357143	0	0	0	0	0.00017254	0.0182267	0.000104423	0.0182267	0.00183613	0.0182267	tacgly_r2v1_088_species_comp_diff.rds	none
species	Agathobaculum hMGS.05437	responder_matsuda	non-responder	responder	Mann-Whitney U test	Cliff's delta	FALSE	-0.0484262	-0.148768	0.0529026	0.441036		59	28	0	0	0.000281169	-0.00555656	0.0677966	0.0357143	0	0	0	0	0.000216766	0.00118436	0.000198461	0.00118436	0.00576038	0.00118436	tacgly_r2v1_088_species_comp_diff.rds	none
species	Aggregatibacter aphrophilus	responder_matsuda	non-responder	responder	Mann-Whitney U test	Cliff's delta	FALSE	-0.0714286	-0.0952505	-0.0475249	0.0389444		59	28	0	0	0	-8.53323e-05	0	0	0	0	0	0							tacgly_r2v1_088_species_comp_diff.rds	none
species	Aggregatibacter kilianii	responder_matsuda	non-responder	responder	Mann-Whitney U test	Cliff's delta	FALSE	-0.0157385	-0.0946658	0.0633854	0.708682		59	28	0	0	1.76191e-05	4.3583e-06	0.0169492	0.0357143	0	0	0	0	0.00103953	0.0013496	0.00103953	0.0013496	0.00103953	0.0013496	tacgly_r2v1_088_species_comp_diff.rds	none
species	Aggregatibacter segnis hMGS.05961	responder_matsuda	non-responder	responder	Mann-Whitney U test	Cliff's delta	FALSE	0.0338983	-0.0753405	0.142333	0.483308		59	28	0	0	-3.53565e-05	-2.80315e-06	0	0.0357143	0	0	0	0		0.000789848		0.000789848		0.000789848	tacgly_r2v1_088_species_comp_diff.rds	none
species	Aggregatibacter sp000466335	responder_matsuda	non-responder	responder	Mann-Whitney U test	Cliff's delta	FALSE	0	0	0			59	28	0	0	0	0	0	0	0	0	0	0							tacgly_r2v1_088_species_comp_diff.rds	none
species	Agrococcus casei	responder_matsuda	non-responder	responder	Mann-Whitney U test	Cliff's delta	FALSE	0.0338983	-0.0133702	0.0810157	0.327139		59	28	0	0	-1.53558e-05	0	0	0	0	0	0	0							tacgly_r2v1_088_species_comp_diff.rds	none
species	Akkermansia muciniphila A	responder_matsuda	non-responder	responder	Mann-Whitney U test	Cliff's delta	FALSE	0	0	0			59	28	0	0	0	0	0	0	0	0	0	0							tacgly_r2v1_088_species_comp_diff.rds	none
species	Akkermansia muciniphila B	responder_matsuda	non-responder	responder	Mann-Whitney U test	Cliff's delta	FALSE	0.029661	-0.116479	0.174544	0.699865		59	28	0	0	0.0530514	0.00604966	0.0677966	0.0714286	0	0	0	0	0.100163	0.0858393	0.00167856	0.043197	0.899744	0.128482	tacgly_r2v1_088_species_comp_diff.rds	none
species	Akkermansia sp001580195	responder_matsuda	non-responder	responder	Mann-Whitney U test	Cliff's delta	FALSE	0.0181598	-0.0817729	0.117731	0.756384		59	28	0	0	-0.177158	-0.000233515	0.0169492	0	0	0	0	0	0.000971067		0.000971067		0.000971067		tacgly_r2v1_088_species_comp_diff.rds	none
species	Akkermansia sp004167605	responder_matsuda	non-responder	responder	Mann-Whitney U test	Cliff's delta	FALSE	0.0338983	-0.0133702	0.0810157	0.327139		59	28	0	0	-0.0103525	0	0	0	0	0	0	0							tacgly_r2v1_088_species_comp_diff.rds	none
species	Akkermansia sp905200945	responder_matsuda	non-responder	responder	Mann-Whitney U test	Cliff's delta	FALSE	-0.0357143	-0.0456161	-0.0258055	0.146613		59	28	0	0	0	-8.67924e-05	0	0	0	0	0	0							tacgly_r2v1_088_species_comp_diff.rds	none
species	Aliarcobacter butzleri	responder_matsuda	non-responder	responder	Mann-Whitney U test	Cliff's delta	FALSE	-0.0169492	-0.0506103	0.0167504	0.490889		59	28	0	0	8.70985e-06	0	0.0169492	0	0	0	0	0	0.000513881		0.000513881		0.000513881		tacgly_r2v1_088_species_comp_diff.rds	none
species	Alistipes A pullicola	responder_matsuda	non-responder	responder	Mann-Whitney U test	Cliff's delta	FALSE	0.0169492	-0.0417118	0.0754937	0.687414		59	28	0	0	0.00513005	0	0.0169492	0	0	0	0	0	0.389314		0.389314		0.389314		tacgly_r2v1_088_species_comp_diff.rds	none
species	Alistipes A sp900539755	responder_matsuda	non-responder	responder	Mann-Whitney U test	Cliff's delta	FALSE	0.0338983	-0.0133702	0.0810157	0.327139		59	28	0	0	-0.00117506	0	0	0	0	0	0	0							tacgly_r2v1_088_species_comp_diff.rds	none
species	Alistipes A sp900545315	responder_matsuda	non-responder	responder	Mann-Whitney U test	Cliff's delta	FALSE	-0.0169492	-0.0506103	0.0167504	0.490889		59	28	0	0	5.60682e-06	0	0.0169492	0	0	0	0	0	0.000330803		0.000330803		0.000330803		tacgly_r2v1_088_species_comp_diff.rds	none
species	Alistipes avistercoris	responder_matsuda	non-responder	responder	Mann-Whitney U test	Cliff's delta	FALSE	0.0338983	-0.0335015	0.100991	0.483308		59	28	0	0	-0.0517651	0	0.0169492	0	0	0	0	0	1.86235		1.86235		1.86235		tacgly_r2v1_088_species_comp_diff.rds	none
species	Alistipes cottocaccae	responder_matsuda	non-responder	responder	Mann-Whitney U test	Cliff's delta	FALSE	-0.0193705	-0.0766538	0.0380404	0.688739		59	28	0	0	0.00199293	-0.00360702	0.0169492	0	0	0	0	0	0.125848		0.125848		0.125848		tacgly_r2v1_088_species_comp_diff.rds	none
species	Alistipes excrementigallinarum	responder_matsuda	non-responder	responder	Mann-Whitney U test	Cliff's delta	FALSE	-0.0345036	-0.147842	0.0797297	0.583045		59	28	0	0	0.011532	-0.000163833	0.0677966	0.0714286	0	0	0	0	0.116775	0.000940978	0.00723782	0.000587787	0.279633	0.00129417	tacgly_r2v1_088_species_comp_diff.rds	none
species	Alistipes megaguti	responder_matsuda	non-responder	responder	Mann-Whitney U test	Cliff's delta	FALSE	-0.0520581	-0.0859505	-0.0180453	0.132367		59	28	0	0	3.74318e-06	-0.000171717	0.0169492	0	0	0	0	0	0.000220847		0.000220847		0.000220847		tacgly_r2v1_088_species_comp_diff.rds	none
species	Alistipes merdipullorum	responder_matsuda	non-responder	responder	Mann-Whitney U test	Cliff's delta	FALSE	0.00302663	-0.104791	0.110774	0.961594		59	28	0	0	-0.00116355	0.0227326	0.0677966	0.0357143	0	0	0	0	0.0129007	0.636512	0.000884211	0.636512	0.0530473	0.636512	tacgly_r2v1_088_species_comp_diff.rds	none
species	Alistipes montrealensis	responder_matsuda	non-responder	responder	Mann-Whitney U test	Cliff's delta	FALSE	0	0	0			59	28	0	0	0	0	0	0	0	0	0	0							tacgly_r2v1_088_species_comp_diff.rds	none
species	Alistipes provencensis	responder_matsuda	non-responder	responder	Mann-Whitney U test	Cliff's delta	FALSE	-0.00181598	-0.086785	0.0831793	0.965613		59	28	0	0	-0.000357552	-4.28008e-05	0	0	0	0	0	0							tacgly_r2v1_088_species_comp_diff.rds	none
species	Alistipes sp001941065	responder_matsuda	non-responder	responder	Mann-Whitney U test	Cliff's delta	FALSE	0.0169492	-0.0167504	0.0506103	0.490889		59	28	0	0	-4.39614e-05	0	0	0	0	0	0	0							tacgly_r2v1_088_species_comp_diff.rds	none
species	Alistipes sp900550925	responder_matsuda	non-responder	responder	Mann-Whitney U test	Cliff's delta	FALSE	0.0345036	-0.0492109	0.117737	0.412727		59	28	0	0	0.00185844	3.51099e-05	0.0169492	0.0357143	0	0	0	0	0.1103	0.000983077	0.1103	0.000983077	0.1103	0.000983077	tacgly_r2v1_088_species_comp_diff.rds	none
species	Allobaculum sp910580115	responder_matsuda	non-responder	responder	Mann-Whitney U test	Cliff's delta	FALSE	0.0357143	-0.0352963	0.106366	0.146613		59	28	0	0	0	0.000925996	0	0.0357143	0	0	0	0		0.0259279		0.0259279		0.0259279	tacgly_r2v1_088_species_comp_diff.rds	none
species	Alloprevotella sp000431275	responder_matsuda	non-responder	responder	Mann-Whitney U test	Cliff's delta	FALSE	0	-0.0480119	0.0480119	1		59	28	0	0	0.00162991	0	0.0169492	0	0	0	0	0	0.113532		0.113532		0.113532		tacgly_r2v1_088_species_comp_diff.rds	none
species	Alloprevotella sp000437675	responder_matsuda	non-responder	responder	Mann-Whitney U test	Cliff's delta	FALSE	-0.0714286	-0.0952505	-0.0475249	0.0389444		59	28	0	0	0	-0.000297401	0	0	0	0	0	0							tacgly_r2v1_088_species_comp_diff.rds	none
species	Alloprevotella sp000438115	responder_matsuda	non-responder	responder	Mann-Whitney U test	Cliff's delta	FALSE	0	-0.0678209	0.0678209	1		59	28	0	0	-0.00344505	0	0.0338983	0	0	0	0	0	0.000276056		0.000207311		0.000344802		tacgly_r2v1_088_species_comp_diff.rds	none
species	Alloprevotella sp900539625	responder_matsuda	non-responder	responder	Mann-Whitney U test	Cliff's delta	FALSE	0	0	0			59	28	0	0	0	0	0	0	0	0	0	0							tacgly_r2v1_088_species_comp_diff.rds	none
species	Alloprevotella sp900540885	responder_matsuda	non-responder	responder	Mann-Whitney U test	Cliff's delta	FALSE	0.0520581	-0.025012	0.128513	0.132367		59	28	0	0	-0.00225493	0.00012927	0	0.0357143	0	0	0	0		0.00361955		0.00361955		0.00361955	tacgly_r2v1_088_species_comp_diff.rds	none
species	Alloprevotella sp900541335	responder_matsuda	non-responder	responder	Mann-Whitney U test	Cliff's delta	FALSE	0	-0.0480119	0.0480119	1		59	28	0	0	3.14222e-05	0	0.0169492	0	0	0	0	0	0.0041074		0.0041074		0.0041074		tacgly_r2v1_088_species_comp_diff.rds	none
species	Alloprevotella sp900543155	responder_matsuda	non-responder	responder	Mann-Whitney U test	Cliff's delta	FALSE	0	0	0			59	28	0	0	0	0	0	0	0	0	0	0							tacgly_r2v1_088_species_comp_diff.rds	none
species	Alloprevotella sp944322325	responder_matsuda	non-responder	responder	Mann-Whitney U test	Cliff's delta	FALSE	0.0169492	-0.0167504	0.0506103	0.490889		59	28	0	0	-0.0169362	0	0	0	0	0	0	0							tacgly_r2v1_088_species_comp_diff.rds	none
species	Alloprevotella timonensis	responder_matsuda	non-responder	responder	Mann-Whitney U test	Cliff's delta	FALSE	0.0338983	-0.0133702	0.0810157	0.327139		59	28	0	0	-1.13094e-05	0	0	0	0	0	0	0							tacgly_r2v1_088_species_comp_diff.rds	none
species	ALPHA2B sp901875635	responder_matsuda	non-responder	responder	Mann-Whitney U test	Cliff's delta	FALSE	-0.0169492	-0.0506103	0.0167504	0.490889		59	28	0	0	2.71516e-06	0	0.0169492	0	0	0	0	0	0.000160194		0.000160194		0.000160194		tacgly_r2v1_088_species_comp_diff.rds	none
species	Alterileibacterium massiliense	responder_matsuda	non-responder	responder	Mann-Whitney U test	Cliff's delta	FALSE	0.033293	-0.0905196	0.156092	0.665228		59	28	0	0	-5.3056e-06	9.56306e-06	0.0847458	0.0357143	0	0	0	0	0.000251261	0.000267766	0.000164946	0.000267766	0.000426916	0.000267766	tacgly_r2v1_088_species_comp_diff.rds	none
species	Amedibacterium intestinale	responder_matsuda	non-responder	responder	Mann-Whitney U test	Cliff's delta	FALSE	-0.0623487	-0.225033	0.103717	0.376027		59	28	0	0	0.00760149	0.0274471	0.0508475	0.0714286	0	0	0	0	0.17433	0.390576	0.0873517	0.196367	0.241802	0.584784	tacgly_r2v1_088_species_comp_diff.rds	none
species	Anaerobutyricum faecale	responder_matsuda	non-responder	responder	Mann-Whitney U test	Cliff's delta	FALSE	0	0	0			59	28	0	0	0	0	0	0	0	0	0	0							tacgly_r2v1_088_species_comp_diff.rds	none
species	Anaerobutyricum stercoris	responder_matsuda	non-responder	responder	Mann-Whitney U test	Cliff's delta	FALSE	0.10109	-0.00204075	0.202092	0.107769		59	28	0	0	-0.00370659	0.00459569	0.0169492	0.0357143	0	0	0	0	0.000221824	0.128679	0.000221824	0.128679	0.000221824	0.128679	tacgly_r2v1_088_species_comp_diff.rds	none
species	Anaerococcus hMGS.05963	responder_matsuda	non-responder	responder	Mann-Whitney U test	Cliff's delta	FALSE	0.0520581	-0.0906156	0.192638	0.480567		59	28	0	0	-4.59989e-05	8.14197e-05	0.0508475	0.0714286	0	0	0	0	0.00119897	0.00125239	0.000965514	0.000969611	0.00129892	0.00153516	tacgly_r2v1_088_species_comp_diff.rds	none
species	Anaerococcus lactolyticus	responder_matsuda	non-responder	responder	Mann-Whitney U test	Cliff's delta	FALSE	-0.0871671	-0.126358	-0.0477047	0.0385163		59	28	0	0	1.12036e-05	-2.73915e-05	0.0169492	0	0	0	0	0	0.000661012		0.000661012		0.000661012		tacgly_r2v1_088_species_comp_diff.rds	none
species	Anaerococcus murdochii	responder_matsuda	non-responder	responder	Mann-Whitney U test	Cliff's delta	FALSE	-0.0169492	-0.0506103	0.0167504	0.490889		59	28	0	0	8.95544e-06	0	0.0169492	0	0	0	0	0	0.000528371		0.000528371		0.000528371		tacgly_r2v1_088_species_comp_diff.rds	none
species	Anaerococcus octavius	responder_matsuda	non-responder	responder	Mann-Whitney U test	Cliff's delta	FALSE	0	0	0			59	28	0	0	0	0	0	0	0	0	0	0							tacgly_r2v1_088_species_comp_diff.rds	none
species	Anaerococcus prevotii	responder_matsuda	non-responder	responder	Mann-Whitney U test	Cliff's delta	FALSE	0	0	0			59	28	0	0	0	0	0	0	0	0	0	0							tacgly_r2v1_088_species_comp_diff.rds	none
species	Anaerococcus senegalensis	responder_matsuda	non-responder	responder	Mann-Whitney U test	Cliff's delta	FALSE	-0.0169492	-0.0506103	0.0167504	0.490889		59	28	0	0	5.84934e-06	0	0.0169492	0	0	0	0	0	0.000345111		0.000345111		0.000345111		tacgly_r2v1_088_species_comp_diff.rds	none
species	Anaerococcus sp900232825	responder_matsuda	non-responder	responder	Mann-Whitney U test	Cliff's delta	FALSE	0.0181598	-0.0597498	0.0958495	0.599623		59	28	0	0	5.22336e-05	1.19897e-05	0.0169492	0.0357143	0	0	0	0	0.00308178	0.000335712	0.00308178	0.000335712	0.00308178	0.000335712	tacgly_r2v1_088_species_comp_diff.rds	none
species	Anaerococcus sp943912825	responder_matsuda	non-responder	responder	Mann-Whitney U test	Cliff's delta	FALSE	-0.0357143	-0.0456161	-0.0258055	0.146613		59	28	0	0	0	-8.17419e-07	0	0	0	0	0	0							tacgly_r2v1_088_species_comp_diff.rds	none
species	Anaerococcus vaginimassiliensis	responder_matsuda	non-responder	responder	Mann-Whitney U test	Cliff's delta	FALSE	0	-0.0480119	0.0480119	1		59	28	0	0	-2.69635e-07	0	0.0169492	0	0	0	0	0	0.000162466		0.000162466		0.000162466		tacgly_r2v1_088_species_comp_diff.rds	none
species	Anaerofilum excrementigallinarum	responder_matsuda	non-responder	responder	Mann-Whitney U test	Cliff's delta	FALSE	-0.0157385	-0.0946658	0.0633854	0.708682		59	28	0	0	4.86519e-06	-0.000290332	0.0169492	0.0357143	0	0	0	0	0.000287046	0.00233281	0.000287046	0.00233281	0.000287046	0.00233281	tacgly_r2v1_088_species_comp_diff.rds	none
species	Anaerofustis sp900549875	responder_matsuda	non-responder	responder	Mann-Whitney U test	Cliff's delta	FALSE	0	-0.0678209	0.0678209	1		59	28	0	0	-3.94603e-05	0	0.0338983	0	0	0	0	0	0.000549723		0.000516757		0.000582689		tacgly_r2v1_088_species_comp_diff.rds	none
species	Anaeroglobus geminatus	responder_matsuda	non-responder	responder	Mann-Whitney U test	Cliff's delta	FALSE	0	-0.116244	0.116244	1		59	28	0	0	0.00031334	-3.58419e-06	0.0338983	0.0357143	0	0	0	0	0.0166133	0.000274806	0.00877864	0.000274806	0.024448	0.000274806	tacgly_r2v1_088_species_comp_diff.rds	none
species	Anaeroglobus massiliensis	responder_matsuda	non-responder	responder	Mann-Whitney U test	Cliff's delta	FALSE	-0.10109	-0.164736	-0.0366052	0.0600093		59	28	0	0	5.4987e-05	-2.87377e-07	0.0677966	0	0	0	0	0	0.000667632		0.000185126		0.00129356		tacgly_r2v1_088_species_comp_diff.rds	none
species	Anaeroglobus vaginalis	responder_matsuda	non-responder	responder	Mann-Whitney U test	Cliff's delta	FALSE	0.0169492	-0.0417118	0.0754937	0.687414		59	28	0	0	-0.00128851	0	0.0169492	0	0	0	0	0	0.000185649		0.000185649		0.000185649		tacgly_r2v1_088_species_comp_diff.rds	none
species	Anaerosporomusa sp900542835	responder_matsuda	non-responder	responder	Mann-Whitney U test	Cliff's delta	FALSE	0.0357143	-0.0352963	0.106366	0.146613		59	28	0	0	0	0.000110302	0	0.0357143	0	0	0	0		0.00308845		0.00308845		0.00308845	tacgly_r2v1_088_species_comp_diff.rds	none
species	Anaerostipes butyraticus	responder_matsuda	non-responder	responder	Mann-Whitney U test	Cliff's delta	FALSE	-0.0169492	-0.0947046	0.0610119	0.687414		59	28	0	0	0.000405065	0.000157258	0.0169492	0.0357143	0	0	0	0	0.0238988	0.00557082	0.0238988	0.00557082	0.0238988	0.00557082	tacgly_r2v1_088_species_comp_diff.rds	none
species	Anaerostipes excrementavium	responder_matsuda	non-responder	responder	Mann-Whitney U test	Cliff's delta	FALSE	-0.0181598	-0.144105	0.108365	0.707265		59	28	0	0	-3.77025e-05	5.91056e-06	0	0.0357143	0	0	0	0		0.00216241		0.00216241		0.00216241	tacgly_r2v1_088_species_comp_diff.rds	none
species	Anaerostipes hMGS.03013	responder_matsuda	non-responder	responder	Mann-Whitney U test	Cliff's delta	FALSE	-0.0357143	-0.0456161	-0.0258055	0.146613		59	28	0	0	0	-0.000216491	0	0	0	0	0	0							tacgly_r2v1_088_species_comp_diff.rds	none
species	Anaerostipes hMGS.05333	responder_matsuda	non-responder	responder	Mann-Whitney U test	Cliff's delta	FALSE	-0.0684019	-0.114856	-0.021649	0.10441		59	28	0	0	0.000280763	-0.000477751	0.0338983	0	0	0	0	0	0.0082825		0.00445547		0.0121095		tacgly_r2v1_088_species_comp_diff.rds	none
species	Anaerostipes hominis	responder_matsuda	non-responder	responder	Mann-Whitney U test	Cliff's delta	FALSE	-0.0193705	-0.0928555	0.0543245	0.740708		59	28	0	0	0.000183017	-0.000179579	0.0338983	0	0	0	0	0	0.0101541		0.00523904		0.0150691		tacgly_r2v1_088_species_comp_diff.rds	none
species	Anaerostipes sp900066705	responder_matsuda	non-responder	responder	Mann-Whitney U test	Cliff's delta	FALSE	0.0169492	-0.0167504	0.0506103	0.490889		59	28	0	0	-0.000121453	0	0	0	0	0	0	0							tacgly_r2v1_088_species_comp_diff.rds	none
species	Anaerotardibacter sp000431675	responder_matsuda	non-responder	responder	Mann-Whitney U test	Cliff's delta	FALSE	0.0520581	-0.0378485	0.141129	0.281693		59	28	0	0	-0.0208789	0.0324433	0.0169492	0.0357143	0	0	0	0	0.724474	0.908413	0.724474	0.908413	0.724474	0.908413	tacgly_r2v1_088_species_comp_diff.rds	none
species	Anaerotardibacter sp000435475	responder_matsuda	non-responder	responder	Mann-Whitney U test	Cliff's delta	FALSE	0.0157385	-0.0858105	0.116964	0.788031		59	28	0	0	-0.0101854	-0.00158405	0.0169492	0	0	0	0	0	0.00388943		0.00388943		0.00388943		tacgly_r2v1_088_species_comp_diff.rds	none
species	Anaerotardibacter sp900542265	responder_matsuda	non-responder	responder	Mann-Whitney U test	Cliff's delta	FALSE	0.0169492	-0.0167504	0.0506103	0.490889		59	28	0	0	-2.21186e-06	0	0	0	0	0	0	0							tacgly_r2v1_088_species_comp_diff.rds	none
species	Anaerotardibacter sp900542525	responder_matsuda	non-responder	responder	Mann-Whitney U test	Cliff's delta	FALSE	-0.0556901	-0.0949302	-0.0162772	0.186147		59	28	0	0	-5.2887e-06	-0.00682771	0	0	0	0	0	0							tacgly_r2v1_088_species_comp_diff.rds	none
species	Anaerotardibacter sp900544455	responder_matsuda	non-responder	responder	Mann-Whitney U test	Cliff's delta	FALSE	0	0	0			59	28	0	0	0	0	0	0	0	0	0	0							tacgly_r2v1_088_species_comp_diff.rds	none
species	Anaerotardibacter sp900547965	responder_matsuda	non-responder	responder	Mann-Whitney U test	Cliff's delta	FALSE	0.0169492	-0.0167504	0.0506103	0.490889		59	28	0	0	-0.00703593	0	0	0	0	0	0	0							tacgly_r2v1_088_species_comp_diff.rds	none
species	Anaerotardibacter sp900553605	responder_matsuda	non-responder	responder	Mann-Whitney U test	Cliff's delta	FALSE	0.102906	-0.002454	0.206006	0.0333362		59	28	0	0	-1.51398e-05	2.52679e-05	0	0.0714286	0	0	0	0		0.000353751		0.000341216		0.000366285	tacgly_r2v1_088_species_comp_diff.rds	none
species	Anaerotardibacter sp900554685	responder_matsuda	non-responder	responder	Mann-Whitney U test	Cliff's delta	FALSE	0	0	0			59	28	0	0	0	0	0	0	0	0	0	0							tacgly_r2v1_088_species_comp_diff.rds	none
species	Anaerotardibacter sp900555755	responder_matsuda	non-responder	responder	Mann-Whitney U test	Cliff's delta	FALSE	-0.0357143	-0.0829474	0.0116789	0.396524		59	28	0	0	0.000249176	-0.0115168	0.0169492	0	0	0	0	0	0.0200706		0.0200706		0.0200706		tacgly_r2v1_088_species_comp_diff.rds	none
species	Anaerotardibacter sp900556585	responder_matsuda	non-responder	responder	Mann-Whitney U test	Cliff's delta	FALSE	0.0169492	-0.0167504	0.0506103	0.490889		59	28	0	0	-0.0256061	0	0	0	0	0	0	0							tacgly_r2v1_088_species_comp_diff.rds	none
species	Anaerotardibacter sp900753095	responder_matsuda	non-responder	responder	Mann-Whitney U test	Cliff's delta	FALSE	-0.0871671	-0.126358	-0.0477047	0.0385163		59	28	0	0	0.00133776	-0.00612968	0.0169492	0	0	0	0	0	0.0789276		0.0789276		0.0789276		tacgly_r2v1_088_species_comp_diff.rds	none
species	Anaerotardibacter sp944321455	responder_matsuda	non-responder	responder	Mann-Whitney U test	Cliff's delta	FALSE	-0.0357143	-0.0829474	0.0116789	0.396524		59	28	0	0	0.0107705	-8.89054e-05	0.0169492	0	0	0	0	0	0.63549		0.63549		0.63549		tacgly_r2v1_088_species_comp_diff.rds	none
species	Anaerotignum sp001304995	responder_matsuda	non-responder	responder	Mann-Whitney U test	Cliff's delta	FALSE	0.0508475	-0.0702083	0.170427	0.418534		59	28	0	0	-0.0325049	0.0263607	0.0169492	0.0357143	0	0	0	0	0.000701977	0.739044	0.000701977	0.739044	0.000701977	0.739044	tacgly_r2v1_088_species_comp_diff.rds	none
species	Anaerotignum sp905212195	responder_matsuda	non-responder	responder	Mann-Whitney U test	Cliff's delta	FALSE	0	0	0			59	28	0	0	0	0	0	0	0	0	0	0							tacgly_r2v1_088_species_comp_diff.rds	none
species	Ancylobacter sp007559435	responder_matsuda	non-responder	responder	Mann-Whitney U test	Cliff's delta	FALSE	0.0169492	-0.0167504	0.0506103	0.490889		59	28	0	0	-1.66796e-06	0	0	0	0	0	0	0							tacgly_r2v1_088_species_comp_diff.rds	none
species	Angelakisella sp004557855	responder_matsuda	non-responder	responder	Mann-Whitney U test	Cliff's delta	FALSE	0.0169492	-0.0417118	0.0754937	0.687414		59	28	0	0	0.00180296	0	0.0169492	0	0	0	0	0	0.564486		0.564486		0.564486		tacgly_r2v1_088_species_comp_diff.rds	none
species	Angelakisella sp900552845	responder_matsuda	non-responder	responder	Mann-Whitney U test	Cliff's delta	FALSE	-0.0508475	-0.139038	0.0381434	0.293035		59	28	0	0	-0.000383941	-0.000528816	0.0338983	0	0	0	0	0	0.000558001		0.000530359		0.000585643		tacgly_r2v1_088_species_comp_diff.rds	none
species	Aphodocola sp000434835	responder_matsuda	non-responder	responder	Mann-Whitney U test	Cliff's delta	FALSE	-0.0357143	-0.0456161	-0.0258055	0.146613		59	28	0	0	0	-0.00225744	0	0	0	0	0	0							tacgly_r2v1_088_species_comp_diff.rds	none
species	Aphodocola sp900547225	responder_matsuda	non-responder	responder	Mann-Whitney U test	Cliff's delta	FALSE	-0.000605327	-0.0845526	0.0833505	0.988535		59	28	0	0	-0.0294913	-0.00735421	0	0	0	0	0	0							tacgly_r2v1_088_species_comp_diff.rds	none
species	Aphodocola sp900759985	responder_matsuda	non-responder	responder	Mann-Whitney U test	Cliff's delta	FALSE	0	0	0			59	28	0	0	0	0	0	0	0	0	0	0							tacgly_r2v1_088_species_comp_diff.rds	none
species	Aphodomonas sp004557805	responder_matsuda	non-responder	responder	Mann-Whitney U test	Cliff's delta	FALSE	0.00121065	-0.123763	0.126146	0.98554		59	28	0	0	-0.000106681	-5.13857e-06	0.0508475	0.0357143	0	0	0	0	0.00432493	0.00491424	0.00279706	0.00491424	0.0113899	0.00491424	tacgly_r2v1_088_species_comp_diff.rds	none
species	Aphodomorpha intestinavium	responder_matsuda	non-responder	responder	Mann-Whitney U test	Cliff's delta	FALSE	0.0835351	-0.0147636	0.180235	0.153559		59	28	0	0	-0.00151951	2.98379e-05	0.0169492	0.0357143	0	0	0	0	0.000978567	0.000835462	0.000978567	0.000835462	0.000978567	0.000835462	tacgly_r2v1_088_species_comp_diff.rds	none
species	Aphodomorpha sp019416935	responder_matsuda	non-responder	responder	Mann-Whitney U test	Cliff's delta	FALSE	-0.0338983	-0.0810157	0.0133702	0.327139		59	28	0	0	1.33801e-05	0	0.0338983	0	0	0	0	0	0.000394714		0.000336214		0.000453214		tacgly_r2v1_088_species_comp_diff.rds	none
species	Aphodomorpha sp900540495	responder_matsuda	non-responder	responder	Mann-Whitney U test	Cliff's delta	FALSE	0	-0.0480119	0.0480119	1		59	28	0	0	-0.0286789	0	0.0169492	0	0	0	0	0	0.117119		0.117119		0.117119		tacgly_r2v1_088_species_comp_diff.rds	none
species	Aphodomorpha sp900549955	responder_matsuda	non-responder	responder	Mann-Whitney U test	Cliff's delta	FALSE	-0.0169492	-0.10627	0.0726432	0.725967		59	28	0	0	-0.00487224	-7.79221e-06	0.0169492	0	0	0	0	0	0.000772509		0.000772509		0.000772509		tacgly_r2v1_088_species_comp_diff.rds	none
species	Aphodoplasma sp900550065	responder_matsuda	non-responder	responder	Mann-Whitney U test	Cliff's delta	FALSE	0.0133172	-0.0594378	0.0859314	0.820032		59	28	0	0	-0.00040199	-0.00101081	0.0169492	0	0	0	0	0	0.00108801		0.00108801		0.00108801		tacgly_r2v1_088_species_comp_diff.rds	none
species	Aphodousia gallistercoris	responder_matsuda	non-responder	responder	Mann-Whitney U test	Cliff's delta	FALSE	-0.0169492	-0.0506103	0.0167504	0.490889		59	28	0	0	0.00030458	0	0.0169492	0	0	0	0	0	0.0179702		0.0179702		0.0179702		tacgly_r2v1_088_species_comp_diff.rds	none
species	Aphodousia secunda B	responder_matsuda	non-responder	responder	Mann-Whitney U test	Cliff's delta	FALSE	0.0508475	-0.0381434	0.139038	0.293035		59	28	0	0	-0.000813625	1.42699e-05	0.0169492	0.0357143	0	0	0	0	0.0167607	0.000399556	0.0167607	0.000399556	0.0167607	0.000399556	tacgly_r2v1_088_species_comp_diff.rds	none
species	Aphodousia sp900544345	responder_matsuda	non-responder	responder	Mann-Whitney U test	Cliff's delta	FALSE	0.0169492	-0.0417118	0.0754937	0.687414		59	28	0	0	-0.00477567	0	0.0169492	0	0	0	0	0	0.0082086		0.0082086		0.0082086		tacgly_r2v1_088_species_comp_diff.rds	none
species	Aphodovivens avicola	responder_matsuda	non-responder	responder	Mann-Whitney U test	Cliff's delta	FALSE	0.0714286	-0.0273323	0.168809	0.0389444		59	28	0	0	0	0.00393884	0	0.0714286	0	0	0	0		0.0551438		0.0338252		0.0764623	tacgly_r2v1_088_species_comp_diff.rds	none
species	Aphodovivens sp900550385	responder_matsuda	non-responder	responder	Mann-Whitney U test	Cliff's delta	FALSE	-0.0169492	-0.0754937	0.0417118	0.687414		59	28	0	0	6.70705e-05	0	0.0338983	0	0	0	0	0	0.00225892		0.0014466		0.00307125		tacgly_r2v1_088_species_comp_diff.rds	none
species	Arachnia hMGS.03085	responder_matsuda	non-responder	responder	Mann-Whitney U test	Cliff's delta	FALSE	0	0	0			59	28	0	0	0	0	0	0	0	0	0	0							tacgly_r2v1_088_species_comp_diff.rds	none
species	Arachnia massiliensis	responder_matsuda	non-responder	responder	Mann-Whitney U test	Cliff's delta	FALSE	-0.102906	-0.152585	-0.0527077	0.0333362		59	28	0	0	0.000346671	-1.46908e-05	0.0338983	0	0	0	0	0	0.0102268		0.00513543		0.0153182		tacgly_r2v1_088_species_comp_diff.rds	none
species	Arachnia sp013333945	responder_matsuda	non-responder	responder	Mann-Whitney U test	Cliff's delta	FALSE	-0.10109	-0.191572	-0.00890332	0.151204		59	28	0	0	6.31189e-05	-3.86049e-05	0.101695	0	0	0	0	0	0.000512395		0.000389847		0.000640458		tacgly_r2v1_088_species_comp_diff.rds	none
species	Arcanobacterium A hMGS.04787	responder_matsuda	non-responder	responder	Mann-Whitney U test	Cliff's delta	FALSE	0.0357143	-0.0352963	0.106366	0.146613		59	28	0	0	0	1.02627e-05	0	0.0357143	0	0	0	0		0.000287355		0.000287355		0.000287355	tacgly_r2v1_088_species_comp_diff.rds	none
species	Arcanobacterium A urinimassiliense	responder_matsuda	non-responder	responder	Mann-Whitney U test	Cliff's delta	FALSE	-0.0345036	-0.117737	0.0492109	0.412727		59	28	0	0	5.91417e-06	-5.22005e-06	0.0169492	0	0	0	0	0	0.00223742		0.00223742		0.00223742		tacgly_r2v1_088_species_comp_diff.rds	none
species	Atlantibacter hermannii	responder_matsuda	non-responder	responder	Mann-Whitney U test	Cliff's delta	FALSE	0.0357143	-0.0352963	0.106366	0.146613		59	28	0	0	0	3.34856e-05	0	0.0357143	0	0	0	0		0.000937596		0.000937596		0.000937596	tacgly_r2v1_088_species_comp_diff.rds	none
species	Atlantibacter subterranea	responder_matsuda	non-responder	responder	Mann-Whitney U test	Cliff's delta	FALSE	0.0357143	-0.0352963	0.106366	0.146613		59	28	0	0	0	4.1006e-05	0	0.0357143	0	0	0	0		0.00114817		0.00114817		0.00114817	tacgly_r2v1_088_species_comp_diff.rds	none
species	Atopobium deltae	responder_matsuda	non-responder	responder	Mann-Whitney U test	Cliff's delta	FALSE	-0.116223	-0.245062	0.0166503	0.0818765		59	28	0	0	-1.4771e-05	-0.000117411	0.0508475	0	0	0	0	0	0.000257443		0.000197379		0.00141695		tacgly_r2v1_088_species_comp_diff.rds	none
species	Atopobium minutum	responder_matsuda	non-responder	responder	Mann-Whitney U test	Cliff's delta	FALSE	0.0133172	-0.0429004	0.0694507	0.783017		59	28	0	0	-1.51932e-05	-6.67951e-05	0	0	0	0	0	0							tacgly_r2v1_088_species_comp_diff.rds	none
species	Aveggerthella stercoripullorum	responder_matsuda	non-responder	responder	Mann-Whitney U test	Cliff's delta	FALSE	-0.0684019	-0.114856	-0.021649	0.10441		59	28	0	0	0.00212008	-3.5006e-05	0.0338983	0	0	0	0	0	0.0625423		0.0563207		0.0687639		tacgly_r2v1_088_species_comp_diff.rds	none
species	Avichristensenella intestinipullorum	responder_matsuda	non-responder	responder	Mann-Whitney U test	Cliff's delta	FALSE	-0.0659806	-0.168516	0.0379678	0.293842		59	28	0	0	-1.25646e-05	-9.29719e-06	0.0677966	0	0	0	0	0	0.00185855		0.000824091		0.00369849		tacgly_r2v1_088_species_comp_diff.rds	none
species	Avimonas hMGS.05542	responder_matsuda	non-responder	responder	Mann-Whitney U test	Cliff's delta	FALSE	0.0169492	-0.0167504	0.0506103	0.490889		59	28	0	0	-1.64792e-06	0	0	0	0	0	0	0							tacgly_r2v1_088_species_comp_diff.rds	none
species	Avimonas intestinalis	responder_matsuda	non-responder	responder	Mann-Whitney U test	Cliff's delta	FALSE	0	-0.0841223	0.0841223	1		59	28	0	0	-2.48187e-06	0.000203132	0.0169492	0.0357143	0	0	0	0	9.07067e-05	0.00654367	9.07067e-05	0.00654367	9.07067e-05	0.00654367	tacgly_r2v1_088_species_comp_diff.rds	none
species	Avimonoglobus intestinipullorum	responder_matsuda	non-responder	responder	Mann-Whitney U test	Cliff's delta	FALSE	0.00181598	-0.0948034	0.0984015	0.973048		59	28	0	0	0.000977566	4.90983e-05	0.0508475	0.0357143	0	0	0	0	0.00032772	0.00137475	0.000286641	0.00137475	0.0330003	0.00137475	tacgly_r2v1_088_species_comp_diff.rds	none
species	Avispirillum hMGS.05546	responder_matsuda	non-responder	responder	Mann-Whitney U test	Cliff's delta	FALSE	0	0	0			59	28	0	0	0	0	0	0	0	0	0	0							tacgly_r2v1_088_species_comp_diff.rds	none
species	Bacillus A hominis	responder_matsuda	non-responder	responder	Mann-Whitney U test	Cliff's delta	FALSE	-0.0357143	-0.0456161	-0.0258055	0.146613		59	28	0	0	0	-4.76306e-05	0	0	0	0	0	0							tacgly_r2v1_088_species_comp_diff.rds	none
species	Bacillus altitudinis	responder_matsuda	non-responder	responder	Mann-Whitney U test	Cliff's delta	FALSE	0	0	0			59	28	0	0	0	0	0	0	0	0	0	0							tacgly_r2v1_088_species_comp_diff.rds	none
species	Bacillus H rhizosphaerae	responder_matsuda	non-responder	responder	Mann-Whitney U test	Cliff's delta	FALSE	-0.0169492	-0.0506103	0.0167504	0.490889		59	28	0	0	3.86262e-06	0	0.0169492	0	0	0	0	0	0.000227895		0.000227895		0.000227895		tacgly_r2v1_088_species_comp_diff.rds	none
species	Bacillus O smithii	responder_matsuda	non-responder	responder	Mann-Whitney U test	Cliff's delta	FALSE	0.0357143	-0.0352963	0.106366	0.146613		59	28	0	0	0	2.8346e-05	0	0.0357143	0	0	0	0		0.000793688		0.000793688		0.000793688	tacgly_r2v1_088_species_comp_diff.rds	none
species	Bacteroides acidifaciens	responder_matsuda	non-responder	responder	Mann-Whitney U test	Cliff's delta	FALSE	-0.0357143	-0.0456161	-0.0258055	0.146613		59	28	0	0	0	-0.000449467	0	0	0	0	0	0							tacgly_r2v1_088_species_comp_diff.rds	none
species	Bacteroides bouchesdurhonensis	responder_matsuda	non-responder	responder	Mann-Whitney U test	Cliff's delta	FALSE	0	0	0			59	28	0	0	0	0	0	0	0	0	0	0							tacgly_r2v1_088_species_comp_diff.rds	none
species	Bacteroides congonensis	responder_matsuda	non-responder	responder	Mann-Whitney U test	Cliff's delta	FALSE	-0.0338983	-0.0810157	0.0133702	0.327139		59	28	0	0	0.00498713	0	0.0338983	0	0	0	0	0	0.14712		0.0852625		0.208978		tacgly_r2v1_088_species_comp_diff.rds	none
species	Bacteroides cutis	responder_matsuda	non-responder	responder	Mann-Whitney U test	Cliff's delta	FALSE	-0.0169492	-0.117323	0.083767	0.77216		59	28	0	0	0.0027411	-0.000102266	0.0338983	0	0	0	0	0	0.123642		0.0818601		0.165424		tacgly_r2v1_088_species_comp_diff.rds	none
species	Bacteroides D hMGS.01380	responder_matsuda	non-responder	responder	Mann-Whitney U test	Cliff's delta	FALSE	-0.0520581	-0.0859505	-0.0180453	0.132367		59	28	0	0	3.70128e-05	-8.23258e-05	0.0169492	0	0	0	0	0	0.00218375		0.00218375		0.00218375		tacgly_r2v1_088_species_comp_diff.rds	none
species	Bacteroides D hMGS.03109	responder_matsuda	non-responder	responder	Mann-Whitney U test	Cliff's delta	FALSE	0	-0.0715136	0.0715136	1		59	28	0	0	0	7.69177e-05	0	0.0357143	0	0	0	0		0.00244153		0.00244153		0.00244153	tacgly_r2v1_088_species_comp_diff.rds	none
species	Bacteroides D hMGS.03112	responder_matsuda	non-responder	responder	Mann-Whitney U test	Cliff's delta	FALSE	0.0520581	-0.025012	0.128513	0.132367		59	28	0	0	-2.7781e-06	0.000164441	0	0.0357143	0	0	0	0		0.00460435		0.00460435		0.00460435	tacgly_r2v1_088_species_comp_diff.rds	none
species	Bacteroides F pectinophilus	responder_matsuda	non-responder	responder	Mann-Whitney U test	Cliff's delta	FALSE	-0.152542	-0.228184	-0.0750701	0.0223939		59	28	0	0	0.00081376	-0.0346339	0.0677966	0	0	0	0	0	0.000707522		0.000547934		0.0381718		tacgly_r2v1_088_species_comp_diff.rds	none
species	Bacteroides faecalis	responder_matsuda	non-responder	responder	Mann-Whitney U test	Cliff's delta	FALSE	0	0	0			59	28	0	0	0	0	0	0	0	0	0	0							tacgly_r2v1_088_species_comp_diff.rds	none
species	Bacteroides fluxus	responder_matsuda	non-responder	responder	Mann-Whitney U test	Cliff's delta	FALSE	0.0714286	-0.0273323	0.168809	0.0389444		59	28	0	0	0	9.15193e-05	0	0.0714286	0	0	0	0		0.00128127		0.000712022		0.00185052	tacgly_r2v1_088_species_comp_diff.rds	none
species	Bacteroides fragilis A	responder_matsuda	non-responder	responder	Mann-Whitney U test	Cliff's delta	FALSE	-0.0169492	-0.10627	0.0726432	0.787425		59	28	0	0	0.00293398	0	0.0677966	0	0	0	0	0	0.0437446		0.0213889		0.0670919		tacgly_r2v1_088_species_comp_diff.rds	none
[truncated: 1,719 more rows]

## Sheet: Matsuda_genus_delta
Category	Item	Grouping variable	Group 1	Group 2	Statistical test	Effect size measure	Power	Effect size	Lower CI	Upper CI	P	FDR	N group 1	N group 2	median_non-responder	median_responder	mean_non-responder	mean_responder	prev_non-responder	prev_responder	first_quartile_non-responder	first_quartile_responder	third_quartile_non-responder	third_quartile_responder	median_nonzero_non-responder	median_nonzero_responder	first_quartile_nonzero_non-responder	first_quartile_nonzero_responder	third_quartile_nonzero_non-responder	third_quartile_nonzero_responder	data	data_transformation
[truncated: 884 more rows]

[truncated: 49 more sheets: Matsuda_family_delta, Matsuda_order_delta, Matsuda_class_delta, Matsuda_phylum_delta, Matsuda_GMM_delta, Matsuda_KEGG_delta, Matsuda_species_alpha_delta, HbA1c_species_delta, HbA1c_genus_delta, HbA1c_family_delta, HbA1c_order_delta, HbA1c_class_delta, HbA1c_phylum_delta, HbA1c_GMM_delta, HbA1c_KEGG_delta, HbA1c_species_alpha_delta, HOMA_S_species_delta, HOMA_S_genus_delta, HOMA_S_family_delta, HOMA_S_order_delta …]
