# Supplementary material for: Effect of pasteurized Akkermansia muciniphila MucT on insulin sensitivity, body composition, and GLP-1 production in subjects with metabolic syndrome: impact of low baseline gut Akkermansia levels
Source: Gut Microbes. 2026 Jun 24;18(1):2690689. doi: 10.1080/19490976.2026.2690689 (PMC13313273; doi:10.1080/19490976.2026.2690689)
Supplement: Supplementary Materials Differential abundance.xlsx [file KGMI_A_2690689_SM1692.xlsx]

## Sheet: Test results
Timepoint	Test type	Category	Item	Feature	Contrast	Alternative group	Reference group	FDR	P-value	Effect size	Standard error	Sample size	N alternative group	N reference group	Degrees of freedom	Test statistic	Exclusion reason	Model formula fit	Debias	Robust errors	Correlation coefficient	Significant	Median positive abundance active	Median positive abundance placebo	Prevalence percent active	Prevalence percent placebo	Prevalence rarefied percent active	Prevalence rarefied percent placebo	Median positive abundance active v2	Median positive abundance active v6	Median positive abundance placebo v2	Median positive abundance placebo v6	Prevalence percent active v2	Prevalence percent active v6	Prevalence percent placebo v2	Prevalence percent placebo v6	Prevalence rarefied percent active v2	Prevalence rarefied percent active v6	Prevalence rarefied percent placebo v2	Prevalence rarefied percent placebo v6	Median positive abundance v2	Median positive abundance v6	Prevalence percent v2	Prevalence percent v6	Prevalence rarefied percent v2	Prevalence rarefied percent v6
D120	abundance	species	Pauljensenia sp018375675	Product	Placebo - Active	Placebo	Active	0.0136669	1.24357e-05	-2.01924	0.307211	17	10	7	14	-6.57281		y ~ Product + baseline_abundance	TRUE	TRUE	FALSE	TRUE							0.00531374	0.0129066	0.00844416	0.00613775	6.45161	9.67742	11.9403	2.98507	3.22581	6.45161	5.97015	0
D120	abundance	species	Intestinimonas stercoravium	Product	Placebo - Active	Placebo	Active	0.0489965	8.91656e-05	2.77672	0.481449	15	7	8	12	5.76741		y ~ Product + baseline_abundance	TRUE	TRUE	FALSE	TRUE							0.000925206	0.000611236	0.000886541	0.000857259	12.9032	3.22581	7.46269	10.4478	11.2903	3.22581	7.46269	7.46269
Active_long	abundance	alpha_diversity	Richness	delta_abundance	V6 - V2	V6	V2	0.0759444	0.0433502	-14.2929	6.92731	62	62	62	61	-2.06327		y ~ 1	FALSE	TRUE	FALSE	TRUE																			378.5	381.5	100	100
Active_long	abundance	alpha_diversity	Shannon	delta_abundance	V6 - V2	V6	V2	0.0759444	0.0759444	-0.0716348	0.0396777	62	62	62	61	-1.80542		y ~ 1	FALSE	TRUE	FALSE	TRUE																			4.02114	3.93883	100	100
D120	abundance	alpha_diversity	Richness	Product	Placebo - Active	Placebo	Active	0.0811273	0.0405636	16.5745	8.00841	129	67	62	124	2.06963		y ~ Product + Gender + Age + baseline_abundance	FALSE	TRUE	FALSE	TRUE							378.5	381.5	403	401	100	100	100	100
Active_long	abundance	genus	Megasphaera	delta_abundance	V6 - V2	V6	V2	0.0812624	0.000167207	1.60422	0.193576	7	7	7	6	8.28726		y ~ 1	TRUE	TRUE	FALSE	TRUE																			0.487527	0.694667	8.06452	11.2903	8.06452	11.2903
Active_long	abundance	genus	HGM11386	delta_abundance	V6 - V2	V6	V2	0.106573	0.000438571	3.14979	0.549627	9	9	9	8	5.73077		y ~ 1	TRUE	TRUE	FALSE	FALSE																			0.00014891	0.000551526	8.06452	14.5161	3.22581	12.9032
Baseline	abundance	genus	Butyrivibrio_A	Product	Placebo - Active	Placebo	Active	0.167297	0.000369309	-3.68882	0.884778	25	20	5	23	-4.1692		y ~ Product	TRUE	TRUE	FALSE	FALSE	1.21062	0.267092	8.06452	29.8507	8.06452	28.3582
D120	abundance	alpha_diversity	Richness	Product	Placebo - Active	Placebo	Active	0.19895	0.0994752	13.9816	8.4245	129	67	62	126	1.65963		y ~ Product + baseline_abundance	FALSE	TRUE	FALSE	FALSE							378.5	381.5	403	401	100	100	100	100
Baseline	abundance	genus	SFJ001	Product	Placebo - Active	Placebo	Active	0.238065	0.00105106	-2.64482	0.701247	24	12	12	22	-3.7716		y ~ Product	TRUE	TRUE	FALSE	FALSE	0.134292	0.0106848	19.3548	17.9104	19.3548	17.9104
Placebo_long	abundance	species	Faecalibacterium prausnitzii_E	delta_abundance	V6 - V2	V6	V2	0.252762	0.000224477	2.04024	0.466989	24	24	24	23	4.36892		y ~ 1	TRUE	TRUE	FALSE	FALSE																			0.00147178	0.00215513	13.4328	28.3582	10.4478	26.8657
D120	abundance	species	Blautia pullicola	Product	Placebo - Active	Placebo	Active	0.284665	0.00103609	2.73824	0.729565	26	15	11	23	3.75325		y ~ Product + baseline_abundance	TRUE	TRUE	FALSE	FALSE							0.00130786	0.000191877	0.000505267	0.000678782	12.9032	8.06452	16.4179	20.8955	8.06452	3.22581	8.95522	16.4179
D120	abundance	species	Pauljensenia sp916439125	Product	Placebo - Active	Placebo	Active	0.284665	0.00085009	1.72904	0.489373	57	26	31	54	3.53318		y ~ Product + baseline_abundance	TRUE	TRUE	FALSE	FALSE							0.00186276	0.00141687	0.00345462	0.00232693	41.9355	35.4839	26.8657	37.3134	37.0968	30.6452	23.8806	34.3284
Baseline	prevalence	phylum	Methanobacteriota	Product	Placebo - Active	Placebo	Active	0.316069	0.0316069	0.777907	0.361927	129	67	62		2.14935		y ~ Product	FALSE	FALSE	FALSE	FALSE	0.299353	0.225505	48.3871	67.1642	46.7742	65.6716
Placebo_long	abundance	GMM	MF0008 - maltose degradation	delta_abundance	V6 - V2	V6	V2	0.32103	0.0139888	-0.395634	0.156701	67	67	67	66	-2.52477		y ~ 1	FALSE	TRUE	FALSE	FALSE																			1.68258	1.14862	100	100	100	100
Placebo_long	abundance	GMM	MF0081 - methanol conversion	delta_abundance	V6 - V2	V6	V2	0.32103	0.0150411	-1.45179	0.568525	37	37	37	36	-2.5536		y ~ 1	FALSE	TRUE	FALSE	FALSE																			0.115594	0.234846	52.2388	37.3134	52.2388	37.3134
Placebo_long	abundance	GMM	MF0086 - acetyl-CoA to acetate	delta_abundance	V6 - V2	V6	V2	0.32103	0.0162137	0.0473305	0.0191828	67	67	67	66	2.46734		y ~ 1	FALSE	TRUE	FALSE	FALSE																			70.12	73.4984	100	100	100	100
Placebo_long	abundance	GMM	MF0099 - methanogenesis - methyl-coM	delta_abundance	V6 - V2	V6	V2	0.32103	0.0151494	-1.45052	0.56869	37	37	37	36	-2.55064		y ~ 1	FALSE	TRUE	FALSE	FALSE																			0.115594	0.234846	52.2388	37.3134	52.2388	37.3134
Placebo_long	abundance	GMM	MF0100 - methanogenesis from carbon dioxide	delta_abundance	V6 - V2	V6	V2	0.32103	0.015044	-1.45174	0.568525	37	37	37	36	-2.55352		y ~ 1	FALSE	TRUE	FALSE	FALSE																			0.115594	0.234846	52.2388	37.3134	52.2388	37.3134
D120	abundance	species	Alistipes timonensis	Product	Placebo - Active	Placebo	Active	0.32272	0.00146825	-2.36882	0.563071	14	9	5	11	-4.20697		y ~ Product + baseline_abundance	TRUE	TRUE	FALSE	FALSE							0.0051954	0.00760765	0.0165804	0.00082854	6.45161	8.06452	10.4478	13.4328	6.45161	9.67742	10.4478	10.4478
Placebo_long	abundance	species	Actinomyces sp915069725	delta_abundance	V6 - V2	V6	V2	0.333942	0.000593148	1.73358	0.421582	20	20	20	19	4.11209		y ~ 1	TRUE	TRUE	FALSE	FALSE																			0.00103688	0.00120601	8.95522	26.8657	2.98507	13.4328
D120	abundance	species	Bacteroides cellulosilyticus	Product	Placebo - Active	Placebo	Active	0.352823	0.00159662	-2.00393	0.617496	105	54	51	100	-3.24525		y ~ Product + Gender + Age + baseline_abundance	TRUE	TRUE	FALSE	FALSE							0.0969782	0.0687754	0.0104454	0.0155224	70.9677	77.4194	67.1642	61.194	66.129	74.1935	62.6866	56.7164
D120	abundance	species	Blautia pullicola	Product	Placebo - Active	Placebo	Active	0.352823	0.00228348	2.61673	0.753897	26	15	11	21	3.47095		y ~ Product + Gender + Age + baseline_abundance	TRUE	TRUE	FALSE	FALSE							0.00130786	0.000191877	0.000505267	0.000678782	12.9032	8.06452	16.4179	20.8955	8.06452	3.22581	8.95522	16.4179
D120	abundance	species	Holdemanella porci_A	Product	Placebo - Active	Placebo	Active	0.352823	0.00142624	-1.64521	0.458933	30	16	14	25	-3.58486		y ~ Product + Gender + Age + baseline_abundance	TRUE	TRUE	FALSE	FALSE							0.166963	0.126732	0.151832	0.288281	17.7419	22.5806	23.8806	17.9104	19.3548	19.3548	25.3731	20.8955
D120	abundance	species	Lawsonibacter sp900066825	Product	Placebo - Active	Placebo	Active	0.352823	0.00213428	-2.79593	0.844983	41	22	19	36	-3.30886		y ~ Product + Gender + Age + baseline_abundance	TRUE	TRUE	FALSE	FALSE							0.060787	0.0532393	0.0762026	0.0229735	29.0323	29.0323	26.8657	25.3731	29.0323	27.4194	26.8657	23.8806
D120	abundance	species	Pauljensenia sp916439125	Product	Placebo - Active	Placebo	Active	0.352823	0.00103917	1.75662	0.505506	57	26	31	52	3.47498		y ~ Product + Gender + Age + baseline_abundance	TRUE	TRUE	FALSE	FALSE							0.00186276	0.00141687	0.00345462	0.00232693	41.9355	35.4839	26.8657	37.3134	37.0968	30.6452	23.8806	34.3284
D120	abundance	species	Streptococcus anginosus	Product	Placebo - Active	Placebo	Active	0.352823	0.00231107	-1.99803	0.586258	29	16	13	24	-3.40811		y ~ Product + Gender + Age + baseline_abundance	TRUE	TRUE	FALSE	FALSE							0.00636565	0.00546527	0.00137637	0.00158292	11.2903	16.129	16.4179	13.4328	11.2903	14.5161	4.47761	8.95522
D120	abundance	species	CAG-274 sp000432155	Product	Placebo - Active	Placebo	Active	0.356403	0.00272361	3.48285	1.0515	31	13	18	26	3.31228		y ~ Product + Gender + Age + baseline_abundance	TRUE	TRUE	FALSE	FALSE							0.0392285	0.0283938	0.0148751	0.244763	27.4194	22.5806	13.4328	17.9104	27.4194	22.5806	13.4328	17.9104
D120	abundance	genus	Lactobacillus	Product	Placebo - Active	Placebo	Active	0.36277	0.00147468	-2.3715	0.721259	87	47	40	84	-3.288		y ~ Product + baseline_abundance	TRUE	TRUE	FALSE	FALSE							0.00475201	0.00409562	0.00370082	0.00416132	45.1613	54.8387	52.2388	40.2985	38.7097	50	44.7761	34.3284
D120	abundance	genus	Megasphaera	Product	Placebo - Active	Placebo	Active	0.36277	0.00111974	-2.93445	0.740796	19	12	7	16	-3.96122		y ~ Product + baseline_abundance	TRUE	TRUE	FALSE	FALSE							0.487527	0.694667	0.1913	1.10549	8.06452	11.2903	16.4179	10.4478	8.06452	11.2903	11.9403	10.4478
D120	abundance	genus	RGIG1902	Product	Placebo - Active	Placebo	Active	0.363516	0.00221656	4.37675	1.20324	19	12	7	16	3.63748		y ~ Product + baseline_abundance	TRUE	TRUE	FALSE	FALSE							0.0144315	0.00303076	0.0196899	0.0329288	11.2903	8.06452	13.4328	16.4179	11.2903	6.45161	13.4328	16.4179
D120	abundance	species	Faecalimonas umbilicata	Product	Placebo - Active	Placebo	Active	0.374967	0.00327482	-5.89566	1.68818	20	10	10	15	-3.49231		y ~ Product + Gender + Age + baseline_abundance	TRUE	TRUE	FALSE	FALSE							0.0799096	0.0741394	0.0501416	0.0272146	12.9032	16.129	13.4328	8.95522	12.9032	16.129	10.4478	7.46269
Baseline	abundance	KEGG_module	M00012	Product	Placebo - Active	Placebo	Active	0.404375	0.0359788	-1.115	0.525978	128	67	61	126	-2.11986		y ~ Product	FALSE	TRUE	FALSE	FALSE	0.0521546	0.02664	98.3871	100	98.3871	100
Baseline	abundance	KEGG_module	M00027	Product	Placebo - Active	Placebo	Active	0.404375	0.0310649	-1.0555	0.484026	128	67	61	126	-2.18067		y ~ Product	FALSE	TRUE	FALSE	FALSE	0.0375113	0.0164206	98.3871	100	98.3871	100
Baseline	abundance	KEGG_module	M00117	Product	Placebo - Active	Placebo	Active	0.404375	0.0214528	-1.238	0.531404	125	65	60	123	-2.32968		y ~ Product	FALSE	TRUE	FALSE	FALSE	0.0524371	0.0262897	96.7742	97.0149	96.7742	97.0149
Baseline	abundance	KEGG_module	M00178	Product	Placebo - Active	Placebo	Active	0.404375	0.0447497	0.146437	0.072241	129	67	62	127	2.02706		y ~ Product	FALSE	TRUE	FALSE	FALSE	39.1967	43.7853	100	100	100	100
Baseline	abundance	KEGG_module	M00183	Product	Placebo - Active	Placebo	Active	0.404375	0.0226038	0.146321	0.0633916	129	67	62	127	2.30822		y ~ Product	FALSE	TRUE	FALSE	FALSE	35.9228	39.6338	100	100	100	100
Baseline	abundance	KEGG_module	M00192	Product	Placebo - Active	Placebo	Active	0.404375	0.0321916	-1.15336	0.532329	125	65	60	123	-2.16662		y ~ Product	FALSE	TRUE	FALSE	FALSE	0.0506671	0.02664	96.7742	97.0149	96.7742	97.0149
Baseline	abundance	KEGG_module	M00194	Product	Placebo - Active	Placebo	Active	0.404375	0.0400238	-1.07029	0.515679	125	65	60	123	-2.0755		y ~ Product	FALSE	TRUE	FALSE	FALSE	0.0502238	0.02664	96.7742	97.0149	96.7742	97.0149
Baseline	abundance	KEGG_module	M00208	Product	Placebo - Active	Placebo	Active	0.404375	0.0247679	-0.61649	0.271342	129	67	62	127	-2.272		y ~ Product	FALSE	TRUE	FALSE	FALSE	2.76981	1.69426	100	100	100	100
Baseline	abundance	KEGG_module	M00210	Product	Placebo - Active	Placebo	Active	0.404375	0.0262733	-0.726853	0.323273	129	67	62	127	-2.24842		y ~ Product	FALSE	TRUE	FALSE	FALSE	0.464421	0.307762	100	100	100	100
Baseline	abundance	KEGG_module	M00213	Product	Placebo - Active	Placebo	Active	0.404375	0.0290084	-1.0786	0.488218	125	65	60	123	-2.20926		y ~ Product	FALSE	TRUE	FALSE	FALSE	0.0598061	0.0264698	96.7742	97.0149	96.7742	97.0149
Baseline	abundance	KEGG_module	M00225	Product	Placebo - Active	Placebo	Active	0.404375	0.0236481	-1.16077	0.5066	125	65	60	123	-2.29129		y ~ Product	FALSE	TRUE	FALSE	FALSE	0.0524371	0.0262897	96.7742	97.0149	96.7742	97.0149
Baseline	abundance	KEGG_module	M00226	Product	Placebo - Active	Placebo	Active	0.404375	0.0236481	-1.16077	0.5066	125	65	60	123	-2.29129		y ~ Product	FALSE	TRUE	FALSE	FALSE	0.0524371	0.0262897	96.7742	97.0149	96.7742	97.0149
Baseline	abundance	KEGG_module	M00228	Product	Placebo - Active	Placebo	Active	0.404375	0.038299	-0.36784	0.175711	129	67	62	127	-2.09344		y ~ Product	FALSE	TRUE	FALSE	FALSE	4.93917	3.53122	100	100	100	100
Baseline	abundance	KEGG_module	M00229	Product	Placebo - Active	Placebo	Active	0.404375	0.0415208	-1.04982	0.509655	125	65	60	123	-2.05987		y ~ Product	FALSE	TRUE	FALSE	FALSE	0.0502238	0.0269456	96.7742	97.0149	96.7742	97.0149
Baseline	abundance	KEGG_module	M00232	Product	Placebo - Active	Placebo	Active	0.404375	0.0446163	-0.771605	0.380381	128	66	62	126	-2.02851		y ~ Product	FALSE	TRUE	FALSE	FALSE	0.216661	0.106523	100	98.5075	100	98.5075
Baseline	abundance	KEGG_module	M00234	Product	Placebo - Active	Placebo	Active	0.404375	0.0375903	-0.375543	0.178719	129	67	62	127	-2.10131		y ~ Product	FALSE	TRUE	FALSE	FALSE	11.768	8.78083	100	100	100	100
Baseline	abundance	KEGG_module	M00235	Product	Placebo - Active	Placebo	Active	0.404375	0.0155101	1.51072	0.553462	17	11	6	15	2.72958		y ~ Product	FALSE	TRUE	FALSE	FALSE	0.00050557	0.00107562	9.67742	16.4179	9.67742	16.4179
Baseline	abundance	KEGG_module	M00241	Product	Placebo - Active	Placebo	Active	0.404375	0.0379825	-1.1327	0.539985	125	65	60	123	-2.09766		y ~ Product	FALSE	TRUE	FALSE	FALSE	0.0506671	0.0262897	96.7742	97.0149	96.7742	97.0149
Baseline	abundance	KEGG_module	M00267	Product	Placebo - Active	Placebo	Active	0.404375	0.00133319	-0.675423	0.205824	129	67	62	127	-3.28156		y ~ Product	FALSE	TRUE	FALSE	FALSE	4.18851	2.15482	100	100	100	100
Baseline	abundance	KEGG_module	M00277	Product	Placebo - Active	Placebo	Active	0.404375	0.0150535	-0.504806	0.204823	129	67	62	127	-2.46459		y ~ Product	FALSE	TRUE	FALSE	FALSE	2.91426	2.03384	100	100	100	100
Baseline	abundance	KEGG_module	M00300	Product	Placebo - Active	Placebo	Active	0.404375	0.0406577	-1.11224	0.537618	125	65	60	123	-2.06882		y ~ Product	FALSE	TRUE	FALSE	FALSE	0.052389	0.02664	96.7742	97.0149	96.7742	97.0149
Baseline	abundance	KEGG_module	M00324	Product	Placebo - Active	Placebo	Active	0.404375	0.0252899	-1.19958	0.529719	125	65	60	123	-2.26457		y ~ Product	FALSE	TRUE	FALSE	FALSE	0.0506671	0.02664	96.7742	97.0149	96.7742	97.0149
Baseline	abundance	KEGG_module	M00417	Product	Placebo - Active	Placebo	Active	0.404375	0.0277451	-1.10299	0.495211	125	65	60	123	-2.22732		y ~ Product	FALSE	TRUE	FALSE	FALSE	0.0414057	0.0160123	96.7742	97.0149	96.7742	97.0149
Baseline	abundance	KEGG_module	M00445	Product	Placebo - Active	Placebo	Active	0.404375	0.0391926	-0.807917	0.387733	129	67	62	127	-2.0837		y ~ Product	FALSE	TRUE	FALSE	FALSE	0.24598	0.171784	100	100	100	100
Baseline	abundance	KEGG_module	M00446	Product	Placebo - Active	Placebo	Active	0.404375	0.0361002	-1.1423	0.539069	125	65	60	123	-2.11901		y ~ Product	FALSE	TRUE	FALSE	FALSE	0.0524371	0.0262897	96.7742	97.0149	96.7742	97.0149
Baseline	abundance	KEGG_module	M00449	Product	Placebo - Active	Placebo	Active	0.404375	0.0122402	-1.31945	0.518916	125	65	60	123	-2.54271		y ~ Product	FALSE	TRUE	FALSE	FALSE	0.0477098	0.0234746	96.7742	97.0149	96.7742	97.0149
Baseline	abundance	KEGG_module	M00450	Product	Placebo - Active	Placebo	Active	0.404375	0.0441549	-0.908589	0.446888	127	65	62	125	-2.03315		y ~ Product	FALSE	TRUE	FALSE	FALSE	0.112106	0.0628504	100	97.0149	100	97.0149
Baseline	abundance	KEGG_module	M00451	Product	Placebo - Active	Placebo	Active	0.404375	0.0219616	-1.22999	0.530059	125	65	60	123	-2.32049		y ~ Product	FALSE	TRUE	FALSE	FALSE	0.0502238	0.0262897	96.7742	97.0149	96.7742	97.0149
Baseline	abundance	KEGG_module	M00452	Product	Placebo - Active	Placebo	Active	0.404375	0.0266764	-1.04699	0.466837	127	66	61	125	-2.24272		y ~ Product	FALSE	TRUE	FALSE	FALSE	0.0555945	0.0231743	98.3871	98.5075	98.3871	98.5075
Baseline	abundance	KEGG_module	M00472	Product	Placebo - Active	Placebo	Active	0.404375	0.013906	-1.26899	0.508531	125	65	60	123	-2.49541		y ~ Product	FALSE	TRUE	FALSE	FALSE	0.0474412	0.0169643	96.7742	97.0149	96.7742	97.0149
Baseline	abundance	KEGG_module	M00473	Product	Placebo - Active	Placebo	Active	0.404375	0.0357019	-1.1159	0.525461	125	65	60	123	-2.12366		y ~ Product	FALSE	TRUE	FALSE	FALSE	0.0489152	0.02664	96.7742	97.0149	96.7742	97.0149
Baseline	abundance	KEGG_module	M00474	Product	Placebo - Active	Placebo	Active	0.404375	0.0428422	-1.10343	0.539189	125	65	60	123	-2.04646		y ~ Product	FALSE	TRUE	FALSE	FALSE	0.0506671	0.02664	96.7742	97.0149	96.7742	97.0149
Baseline	abundance	KEGG_module	M00475	Product	Placebo - Active	Placebo	Active	0.404375	0.040712	-1.11324	0.538252	125	65	60	123	-2.06825		y ~ Product	FALSE	TRUE	FALSE	FALSE	0.0524371	0.02664	96.7742	97.0149	96.7742	97.0149
Baseline	abundance	KEGG_module	M00477	Product	Placebo - Active	Placebo	Active	0.404375	0.00778076	-1.4381	0.531479	125	65	60	123	-2.70584		y ~ Product	FALSE	TRUE	FALSE	FALSE	0.0502238	0.0159588	96.7742	97.0149	96.7742	97.0149
Baseline	abundance	KEGG_module	M00486	Product	Placebo - Active	Placebo	Active	0.404375	0.0243535	-1.21106	0.531258	125	65	60	123	-2.27961		y ~ Product	FALSE	TRUE	FALSE	FALSE	0.0506671	0.0262897	96.7742	97.0149	96.7742	97.0149
Baseline	abundance	KEGG_module	M00488	Product	Placebo - Active	Placebo	Active	0.404375	0.0442606	-1.06743	0.525193	125	65	60	123	-2.03246		y ~ Product	FALSE	TRUE	FALSE	FALSE	0.0489152	0.0269456	96.7742	97.0149	96.7742	97.0149
Baseline	abundance	KEGG_module	M00490	Product	Placebo - Active	Placebo	Active	0.404375	0.0045484	-1.12702	0.390136	129	67	62	127	-2.88879		y ~ Product	FALSE	TRUE	FALSE	FALSE	0.245523	0.101718	100	100	100	100
Baseline	abundance	KEGG_module	M00499	Product	Placebo - Active	Placebo	Active	0.404375	0.0201724	-0.995272	0.423028	129	67	62	127	-2.35274		y ~ Product	FALSE	TRUE	FALSE	FALSE	0.154206	0.0909359	100	100	100	100
Baseline	abundance	KEGG_module	M00504	Product	Placebo - Active	Placebo	Active	0.404375	0.0296429	-1.11838	0.508203	124	64	60	122	-2.20066		y ~ Product	FALSE	TRUE	FALSE	FALSE	0.0324584	0.0136372	96.7742	95.5224	96.7742	95.5224
Baseline	abundance	KEGG_module	M00545	Product	Placebo - Active	Placebo	Active	0.404375	0.025267	-1.1318	0.499708	125	65	60	123	-2.26493		y ~ Product	FALSE	TRUE	FALSE	FALSE	0.0421796	0.0237452	96.7742	97.0149	96.7742	97.0149
Baseline	abundance	KEGG_module	M00586	Product	Placebo - Active	Placebo	Active	0.404375	0.0307703	-0.585662	0.268113	129	67	62	127	-2.18438		y ~ Product	FALSE	TRUE	FALSE	FALSE	0.311998	0.202451	100	100	100	100
Baseline	abundance	KEGG_module	M00601	Product	Placebo - Active	Placebo	Active	0.404375	0.0408981	1.49096	0.712073	57	30	27	55	2.09383		y ~ Product	FALSE	TRUE	FALSE	FALSE	0.0294696	0.0782224	43.5484	44.7761	43.5484	44.7761
Baseline	abundance	KEGG_module	M00615	Product	Placebo - Active	Placebo	Active	0.404375	0.0269075	3.23631	1.34949	21	7	14	19	2.39817		y ~ Product	FALSE	TRUE	FALSE	FALSE	0.00121209	0.0401105	22.5806	10.4478	22.5806	10.4478
Baseline	abundance	KEGG_module	M00646	Product	Placebo - Active	Placebo	Active	0.404375	0.0368478	-1.13889	0.539653	125	65	60	123	-2.11042		y ~ Product	FALSE	TRUE	FALSE	FALSE	0.0524371	0.02664	96.7742	97.0149	96.7742	97.0149
Baseline	abundance	KEGG_module	M00648	Product	Placebo - Active	Placebo	Active	0.404375	0.0271622	-1.18342	0.529282	125	65	60	123	-2.23589		y ~ Product	FALSE	TRUE	FALSE	FALSE	0.0524371	0.02664	96.7742	97.0149	96.7742	97.0149
Baseline	abundance	KEGG_module	M00653	Product	Placebo - Active	Placebo	Active	0.404375	0.0316821	-1.08772	0.50047	124	64	60	122	-2.1734		y ~ Product	FALSE	TRUE	FALSE	FALSE	0.0324584	0.0136372	96.7742	95.5224	96.7742	95.5224
Baseline	abundance	KEGG_module	M00696	Product	Placebo - Active	Placebo	Active	0.404375	0.0227491	-1.22385	0.530583	125	65	60	123	-2.30662		y ~ Product	FALSE	TRUE	FALSE	FALSE	0.0506671	0.0262897	96.7742	97.0149	96.7742	97.0149
Baseline	abundance	KEGG_module	M00697	Product	Placebo - Active	Placebo	Active	0.404375	0.00839065	-1.32446	0.494356	125	65	60	123	-2.67917		y ~ Product	FALSE	TRUE	FALSE	FALSE	0.0420467	0.0169643	96.7742	97.0149	96.7742	97.0149
Baseline	abundance	KEGG_module	M00701	Product	Placebo - Active	Placebo	Active	0.404375	0.021585	-1.1862	0.509693	125	65	60	123	-2.32728		y ~ Product	FALSE	TRUE	FALSE	FALSE	0.0420467	0.0237452	96.7742	97.0149	96.7742	97.0149
Baseline	abundance	KEGG_module	M00721	Product	Placebo - Active	Placebo	Active	0.404375	0.0247201	-1.1477	0.504781	125	65	60	123	-2.27366		y ~ Product	FALSE	TRUE	FALSE	FALSE	0.0474412	0.0262897	96.7742	97.0149	96.7742	97.0149
Baseline	abundance	KEGG_module	M00722	Product	Placebo - Active	Placebo	Active	0.404375	0.0219632	-1.22997	0.530056	125	65	60	123	-2.32046		y ~ Product	FALSE	TRUE	FALSE	FALSE	0.0502238	0.0262897	96.7742	97.0149	96.7742	97.0149
Baseline	abundance	KEGG_module	M00724	Product	Placebo - Active	Placebo	Active	0.404375	0.0338257	-1.10561	0.515161	125	65	60	123	-2.14614		y ~ Product	FALSE	TRUE	FALSE	FALSE	0.0502238	0.0262897	96.7742	97.0149	96.7742	97.0149
Baseline	abundance	KEGG_module	M00739	Product	Placebo - Active	Placebo	Active	0.404375	0.0366033	-1.12808	0.533824	125	65	60	123	-2.11321		y ~ Product	FALSE	TRUE	FALSE	FALSE	0.0506671	0.0269456	96.7742	97.0149	96.7742	97.0149
Baseline	abundance	KEGG_module	M00743	Product	Placebo - Active	Placebo	Active	0.404375	0.032296	-0.92606	0.427763	127	66	61	125	-2.16489		y ~ Product	FALSE	TRUE	FALSE	FALSE	0.1805	0.0931959	98.3871	98.5075	98.3871	98.5075
Baseline	abundance	KEGG_module	M00761	Product	Placebo - Active	Placebo	Active	0.404375	0.0150051	-1.16489	0.472207	125	65	60	123	-2.46691		y ~ Product	FALSE	TRUE	FALSE	FALSE	0.0524371	0.0271857	96.7742	97.0149	96.7742	97.0149
Active_long	abundance	species	Bacteroides zhangwenhongii	delta_abundance	V6 - V2	V6	V2	0.40664	0.00111612	2.79149	0.47842	7	7	7	6	5.83482		y ~ 1	TRUE	TRUE	FALSE	FALSE																			0.0257554	0.000452342	4.83871	11.2903	3.22581	6.45161
Active_long	abundance	species	HGM11386 sp900761915	delta_abundance	V6 - V2	V6	V2	0.40664	0.000531124	3.05905	0.549627	9	9	9	8	5.56568		y ~ 1	TRUE	TRUE	FALSE	FALSE																			0.00014891	0.000551526	8.06452	14.5161	3.22581	12.9032
Active_long	abundance	species	Nanogingivalis sp015257795	delta_abundance	V6 - V2	V6	V2	0.40664	0.000944004	-1.89914	0.509289	27	27	27	26	-3.72899		y ~ 1	TRUE	TRUE	FALSE	FALSE																			0.00108741	0.000921784	40.3226	20.9677	25.8065	14.5161
D120	abundance	species	RGIG1902 sp944375715	Product	Placebo - Active	Placebo	Active	0.414749	0.00226432	4.3646	1.20324	19	12	7	16	3.62739		y ~ Product + baseline_abundance	TRUE	TRUE	FALSE	FALSE							0.0144315	0.00303076	0.0196899	0.0329288	11.2903	8.06452	13.4328	16.4179	11.2903	6.45161	13.4328	16.4179
Placebo_long	abundance	GMM	MF0002 - fructan degradation	delta_abundance	V6 - V2	V6	V2	0.414946	0.0284944	0.115577	0.0516072	67	67	67	66	2.23955		y ~ 1	FALSE	TRUE	FALSE	FALSE																			39.6146	41.4695	100	100	100	100
Placebo_long	abundance	GMM	MF0033 - alanine degradation I	delta_abundance	V6 - V2	V6	V2	0.414946	0.0293396	0.471418	0.21165	67	67	67	66	2.22735		y ~ 1	FALSE	TRUE	FALSE	FALSE																			0.321174	0.466698	100	100	100	100
Baseline	abundance	KEGG_module	M00080	Product	Placebo - Active	Placebo	Active	0.414958	0.0467941	-1.03309	0.514391	125	65	60	123	-2.00837		y ~ Product	FALSE	TRUE	FALSE	FALSE	0.0355506	0.0159409	96.7742	97.0149	96.7742	97.0149
Baseline	abundance	KEGG_module	M00087	Product	Placebo - Active	Placebo	Active	0.414958	0.0494433	-1.07901	0.543847	127	66	61	125	-1.98403		y ~ Product	FALSE	TRUE	FALSE	FALSE	0.0519757	0.0267928	98.3871	98.5075	98.3871	98.5075
Baseline	abundance	KEGG_module	M00227	Product	Placebo - Active	Placebo	Active	0.414958	0.0488053	-0.948481	0.476692	127	67	60	125	-1.98971		y ~ Product	FALSE	TRUE	FALSE	FALSE	0.054227	0.029739	96.7742	100	96.7742	100
Baseline	abundance	KEGG_module	M00444	Product	Placebo - Active	Placebo	Active	0.414958	0.0509305	-1.01394	0.51434	125	65	60	123	-1.97134		y ~ Product	FALSE	TRUE	FALSE	FALSE	0.0502238	0.02664	96.7742	97.0149	96.7742	97.0149
Baseline	abundance	KEGG_module	M00709	Product	Placebo - Active	Placebo	Active	0.414958	0.0508948	-1.01397	0.514277	125	65	60	123	-1.97164		y ~ Product	FALSE	TRUE	FALSE	FALSE	0.0502238	0.02664	96.7742	97.0149	96.7742	97.0149
Baseline	abundance	KEGG_module	M00723	Product	Placebo - Active	Placebo	Active	0.414958	0.0478052	-1.03057	0.515525	125	65	60	123	-1.99907		y ~ Product	FALSE	TRUE	FALSE	FALSE	0.0502238	0.02664	96.7742	97.0149	96.7742	97.0149
Baseline	abundance	KEGG_module	M00278	Product	Placebo - Active	Placebo	Active	0.416995	0.0520282	-0.983599	0.50134	125	65	60	123	-1.96194		y ~ Product	FALSE	TRUE	FALSE	FALSE	0.0347137	0.0237452	96.7742	97.0149	96.7742	97.0149
Baseline	abundance	KEGG_module	M00502	Product	Placebo - Active	Placebo	Active	0.416995	0.0528585	-1.02995	0.526843	125	65	60	123	-1.95494		y ~ Product	FALSE	TRUE	FALSE	FALSE	0.0489152	0.0262897	96.7742	97.0149	96.7742	97.0149
Baseline	abundance	KEGG_module	M00317	Product	Placebo - Active	Placebo	Active	0.420853	0.0541944	-1.2676	0.649694	91	49	42	89	-1.95107		y ~ Product	FALSE	TRUE	FALSE	FALSE	0.0414678	0.0145326	67.7419	73.1343	67.7419	73.1343
Placebo_long	abundance	KEGG_module	M00023	delta_abundance	V6 - V2	V6	V2	0.424372	0.0139254	0.121591	0.0481257	67	67	67	66	2.52653		y ~ 1	FALSE	TRUE	FALSE	FALSE																			40.4182	44.3509	100	100	100	100
Placebo_long	abundance	KEGG_module	M00179	delta_abundance	V6 - V2	V6	V2	0.424372	0.0226892	-1.13038	0.480105	49	49	49	48	-2.35445		y ~ 1	FALSE	TRUE	FALSE	FALSE																			0.0364606	0.105826	67.1642	55.2239	67.1642	55.2239
Placebo_long	abundance	KEGG_module	M00184	delta_abundance	V6 - V2	V6	V2	0.424372	0.0151494	-1.45052	0.56869	37	37	37	36	-2.55064		y ~ 1	FALSE	TRUE	FALSE	FALSE																			0.115594	0.234846	52.2388	37.3134	52.2388	37.3134
Placebo_long	abundance	KEGG_module	M00189	delta_abundance	V6 - V2	V6	V2	0.424372	0.00562591	0.177006	0.0618349	67	67	67	66	2.86256		y ~ 1	FALSE	TRUE	FALSE	FALSE																			25.6922	30.3935	100	100	100	100
Placebo_long	abundance	KEGG_module	M00216	delta_abundance	V6 - V2	V6	V2	0.424372	0.0220835	-0.206329	0.0880141	67	67	67	66	-2.34427		y ~ 1	FALSE	TRUE	FALSE	FALSE																			2.75326	2.43641	100	100	100	100
Placebo_long	abundance	KEGG_module	M00258	delta_abundance	V6 - V2	V6	V2	0.424372	0.0165791	-0.0129945	0.00528533	67	67	67	66	-2.4586		y ~ 1	FALSE	TRUE	FALSE	FALSE																			98.6679	97.7735	100	100	100	100
Placebo_long	abundance	KEGG_module	M00276	delta_abundance	V6 - V2	V6	V2	0.424372	0.0139003	0.271753	0.10753	67	67	67	66	2.52722		y ~ 1	FALSE	TRUE	FALSE	FALSE																			2.7276	3.9665	100	100	100	100
Placebo_long	abundance	KEGG_module	M00283	delta_abundance	V6 - V2	V6	V2	0.424372	0.0186936	0.303726	0.125967	67	67	67	66	2.41115		y ~ 1	FALSE	TRUE	FALSE	FALSE																			1.0187	1.51514	100	100	100	100
Placebo_long	abundance	KEGG_module	M00318	delta_abundance	V6 - V2	V6	V2	0.424372	0.0097348	0.955555	0.358737	66	66	66	65	2.66367		y ~ 1	FALSE	TRUE	FALSE	FALSE																			0.00309305	0.00741265	92.5373	94.0299	92.5373	94.0299
Placebo_long	abundance	KEGG_module	M00319	delta_abundance	V6 - V2	V6	V2	0.424372	0.00863872	-0.816816	0.301762	67	67	67	66	-2.70683		y ~ 1	FALSE	TRUE	FALSE	FALSE																			0.0449329	0.0264384	100	97.0149	100	97.0149
Placebo_long	abundance	KEGG_module	M00343	delta_abundance	V6 - V2	V6	V2	0.424372	0.0151494	-1.45052	0.56869	37	37	37	36	-2.55064		y ~ 1	FALSE	TRUE	FALSE	FALSE																			0.115594	0.234846	52.2388	37.3134	52.2388	37.3134
Placebo_long	abundance	KEGG_module	M00348	delta_abundance	V6 - V2	V6	V2	0.424372	0.00788586	0.304012	0.110937	67	67	67	66	2.7404		y ~ 1	FALSE	TRUE	FALSE	FALSE																			1.58311	2.03826	100	100	100	100
Placebo_long	abundance	KEGG_module	M00356	delta_abundance	V6 - V2	V6	V2	0.424372	0.0151494	-1.45052	0.56869	37	37	37	36	-2.55064		y ~ 1	FALSE	TRUE	FALSE	FALSE																			0.115594	0.234846	52.2388	37.3134	52.2388	37.3134
Placebo_long	abundance	KEGG_module	M00357	delta_abundance	V6 - V2	V6	V2	0.424372	0.015044	-1.45174	0.568525	37	37	37	36	-2.55352		y ~ 1	FALSE	TRUE	FALSE	FALSE																			0.115594	0.234846	52.2388	37.3134	52.2388	37.3134
Placebo_long	abundance	KEGG_module	M00364	delta_abundance	V6 - V2	V6	V2	0.424372	0.0167165	0.290985	0.11851	67	67	67	66	2.45535		y ~ 1	FALSE	TRUE	FALSE	FALSE																			1.89102	2.3923	100	100	100	100
Placebo_long	abundance	KEGG_module	M00394	delta_abundance	V6 - V2	V6	V2	0.424372	0.00898862	0.338432	0.125712	67	67	67	66	2.69212		y ~ 1	FALSE	TRUE	FALSE	FALSE																			2.05677	2.56325	100	100	100	100
Placebo_long	abundance	KEGG_module	M00440	delta_abundance	V6 - V2	V6	V2	0.424372	0.0036854	0.477478	0.158569	67	67	67	66	3.01118		y ~ 1	FALSE	TRUE	FALSE	FALSE																			0.682366	1.08488	100	100	100	100
Placebo_long	abundance	KEGG_module	M00500	delta_abundance	V6 - V2	V6	V2	0.424372	0.017225	0.629864	0.257765	67	67	67	66	2.44355		y ~ 1	FALSE	TRUE	FALSE	FALSE																			0.16028	0.269517	100	100	100	100
Placebo_long	abundance	KEGG_module	M00509	delta_abundance	V6 - V2	V6	V2	0.424372	0.0211774	-1.97708	0.638233	7	7	7	6	-3.09774		y ~ 1	FALSE	TRUE	FALSE	FALSE																			0.000714502	0.000344473	8.95522	1.49254	8.95522	1.49254
Placebo_long	abundance	KEGG_module	M00523	delta_abundance	V6 - V2	V6	V2	0.424372	0.0215549	-2.0756	0.775585	12	12	12	11	-2.67618		y ~ 1	FALSE	TRUE	FALSE	FALSE																			0.00066703	0.00522354	16.4179	2.98507	16.4179	2.98507
Placebo_long	abundance	KEGG_module	M00550	delta_abundance	V6 - V2	V6	V2	0.424372	0.00910037	0.415464	0.154589	67	67	67	66	2.68754		y ~ 1	FALSE	TRUE	FALSE	FALSE																			0.838679	1.20661	100	100	100	100
Placebo_long	abundance	KEGG_module	M00563	delta_abundance	V6 - V2	V6	V2	0.424372	0.0151494	-1.45052	0.56869	37	37	37	36	-2.55064		y ~ 1	FALSE	TRUE	FALSE	FALSE																			0.115594	0.234846	52.2388	37.3134	52.2388	37.3134
Placebo_long	abundance	KEGG_module	M00567	delta_abundance	V6 - V2	V6	V2	0.424372	0.015044	-1.45174	0.568525	37	37	37	36	-2.55352		y ~ 1	FALSE	TRUE	FALSE	FALSE																			0.115594	0.234846	52.2388	37.3134	52.2388	37.3134
Placebo_long	abundance	KEGG_module	M00620	delta_abundance	V6 - V2	V6	V2	0.424372	0.0181705	-0.994544	0.408465	56	56	56	55	-2.43483		y ~ 1	FALSE	TRUE	FALSE	FALSE																			0.119897	0.167581	82.0896	73.1343	82.0896	73.1343
Placebo_long	abundance	KEGG_module	M00743	delta_abundance	V6 - V2	V6	V2	0.424372	0.0130194	0.848224	0.332322	67	67	67	66	2.55242		y ~ 1	FALSE	TRUE	FALSE	FALSE																			0.0931959	0.139301	98.5075	100	98.5075	100
Placebo_long	abundance	KEGG_module	M00770	delta_abundance	V6 - V2	V6	V2	0.424372	0.0200041	-2.01692	0.641818	7	7	7	6	-3.14251		y ~ 1	FALSE	TRUE	FALSE	FALSE																			0.00078683	0.000344473	8.95522	1.49254	8.95522	1.49254
Placebo_long	abundance	KEGG_module	M00791	delta_abundance	V6 - V2	V6	V2	0.424372	0.0136137	0.963396	0.379839	66	66	66	65	2.53633		y ~ 1	FALSE	TRUE	FALSE	FALSE																			0.00619855	0.0100995	94.0299	94.0299	94.0299	94.0299
D120	abundance	species	Anaerofustis stercorihominis	Product	Placebo - Active	Placebo	Active	0.427833	0.00910624	-2.62447	0.908936	23	11	12	20	-2.88741		y ~ Product + baseline_abundance	TRUE	TRUE	FALSE	FALSE							0.0015441	0.0062918	0.00248997	0.0010239	19.3548	17.7419	14.9254	11.9403	17.7419	17.7419	14.9254	8.95522
D120	abundance	species	Bacteroides cellulosilyticus	Product	Placebo - Active	Placebo	Active	0.427833	0.00349594	-1.85224	0.619461	105	54	51	102	-2.99009		y ~ Product + baseline_abundance	TRUE	TRUE	FALSE	FALSE							0.0969782	0.0687754	0.0104454	0.0155224	70.9677	77.4194	67.1642	61.194	66.129	74.1935	62.6866	56.7164
D120	abundance	species	Bacteroides zhangwenhongii	Product	Placebo - Active	Placebo	Active	0.427833	0.00613384	-3.52198	1.06151	15	8	7	12	-3.31791		y ~ Product + baseline_abundance	TRUE	TRUE	FALSE	FALSE							0.0257554	0.000452342	0.00973689	0.0025616	4.83871	11.2903	10.4478	8.95522	3.22581	6.45161	7.46269	7.46269
D120	abundance	species	Bifidobacterium catenulatum	Product	Placebo - Active	Placebo	Active	0.427833	0.00661742	-4.19924	1.33344	18	7	11	15	-3.14918		y ~ Product + baseline_abundance	TRUE	TRUE	FALSE	FALSE							0.0591791	0.0449185	0.102284	0.205061	16.129	17.7419	10.4478	2.98507	16.129	16.129	7.46269	2.98507
D120	abundance	species	Blautia_A sp900066355	Product	Placebo - Active	Placebo	Active	0.427833	0.0106421	1.08588	0.417594	109	58	51	106	2.60033		y ~ Product + baseline_abundance	TRUE	TRUE	FALSE	FALSE							0.0995228	0.10026	0.119679	0.144387	82.2581	74.1935	82.0896	85.0746	80.6452	72.5806	82.0896	83.5821
D120	abundance	species	Butyrivibrio_A crossotus	Product	Placebo - Active	Placebo	Active	0.427833	0.00948111	-4.41681	1.59692	34	28	6	31	-2.76584		y ~ Product + baseline_abundance	TRUE	TRUE	FALSE	FALSE							1.10253	1.0246	0.129601	0.0414481	6.45161	9.67742	29.8507	32.8358	6.45161	9.67742	28.3582	32.8358
D120	abundance	species	CAG-274 sp000432155	Product	Placebo - Active	Placebo	Active	0.427833	0.00680754	3.15031	1.07816	31	13	18	28	2.92195		y ~ Product + baseline_abundance	TRUE	TRUE	FALSE	FALSE							0.0392285	0.0283938	0.0148751	0.244763	27.4194	22.5806	13.4328	17.9104	27.4194	22.5806	13.4328	17.9104
D120	abundance	species	Clostridium_Q sp000435655	Product	Placebo - Active	Placebo	Active	0.427833	0.0112895	2.53032	0.91864	26	15	11	23	2.75442		y ~ Product + baseline_abundance	TRUE	TRUE	FALSE	FALSE							0.00533742	0.00561824	0.0248464	0.0134928	14.5161	11.2903	16.4179	22.3881	12.9032	6.45161	14.9254	20.8955
D120	abundance	species	Clostridium_Q symbiosum	Product	Placebo - Active	Placebo	Active	0.427833	0.0111579	-1.79448	0.69269	94	45	49	91	-2.5906		y ~ Product + baseline_abundance	TRUE	TRUE	FALSE	FALSE							0.00434772	0.00577994	0.00493577	0.00252568	61.2903	69.3548	55.2239	50.7463	54.8387	62.9032	50.7463	43.2836
D120	abundance	species	Cryptoclostridium obscurum	Product	Placebo - Active	Placebo	Active	0.427833	0.00485006	2.98129	0.848423	14	7	7	11	3.51392		y ~ Product + baseline_abundance	TRUE	TRUE	FALSE	FALSE							0.000445525	0.000342782	0.000422338	0.00539451	8.06452	11.2903	7.46269	10.4478	6.45161	8.06452	4.47761	8.95522
D120	abundance	species	Dysosmobacter sp. hMGS.03207	Product	Placebo - Active	Placebo	Active	0.427833	0.00845095	1.91566	0.618007	16	9	7	13	3.09974		y ~ Product + baseline_abundance	TRUE	TRUE	FALSE	FALSE							0.00244172	0.000425064	0.00166084	0.00256009	6.45161	9.67742	8.95522	13.4328	4.83871	8.06452	8.95522	13.4328
D120	abundance	species	ER4 sp003522105	Product	Placebo - Active	Placebo	Active	0.427833	0.0106916	1.98028	0.741179	45	28	17	42	2.67179		y ~ Product + baseline_abundance	TRUE	TRUE	FALSE	FALSE							0.0978484	0.039403	0.0781418	0.0528729	27.4194	22.5806	35.8209	41.791	25.8065	24.1935	37.3134	38.806
D120	abundance	species	Holdemanella porci_A	Product	Placebo - Active	Placebo	Active	0.427833	0.00691385	-1.49628	0.511697	30	16	14	27	-2.92416		y ~ Product + baseline_abundance	TRUE	TRUE	FALSE	FALSE							0.166963	0.126732	0.151832	0.288281	17.7419	22.5806	23.8806	17.9104	19.3548	19.3548	25.3731	20.8955
D120	abundance	species	Merdicola sp018371855	Product	Placebo - Active	Placebo	Active	0.427833	0.0100429	4.0209	1.43855	27	18	9	24	2.7951		y ~ Product + baseline_abundance	TRUE	TRUE	FALSE	FALSE							0.543152	0.599649	0.0136697	1.38446	14.5161	9.67742	19.403	20.8955	14.5161	9.67742	19.403	16.4179
D120	abundance	species	Merdisoma sp934373375	Product	Placebo - Active	Placebo	Active	0.427833	0.0110813	-0.858147	0.321328	41	22	19	38	-2.67063		y ~ Product + baseline_abundance	TRUE	TRUE	FALSE	FALSE							0.00110703	0.000636782	0.000732438	0.000499598	16.129	20.9677	19.403	17.9104	19.3548	27.4194	14.9254	11.9403
D120	abundance	species	Muricomes fissicatena_A	Product	Placebo - Active	Placebo	Active	0.427833	0.00831571	3.55544	1.08461	13	5	8	10	3.27809		y ~ Product + baseline_abundance	TRUE	TRUE	FALSE	FALSE							0.000548366	0.000852391	0.108829	0.000491437	11.2903	6.45161	2.98507	7.46269	6.45161	4.83871	1.49254	5.97015
D120	abundance	species	Nanosynbacter lyticus	Product	Placebo - Active	Placebo	Active	0.427833	0.00554237	-2.39214	0.720759	16	9	7	13	-3.31891		y ~ Product + baseline_abundance	TRUE	TRUE	FALSE	FALSE							0.00107931	0.00165498	0.000331801	0.000344922	8.06452	9.67742	5.97015	8.95522	8.06452	9.67742	0	1.49254
D120	abundance	species	Nanosyncoccus sp. hMGS.03128	Product	Placebo - Active	Placebo	Active	0.427833	0.00437451	-0.986228	0.269313	13	5	8	10	-3.66201		y ~ Product + baseline_abundance	TRUE	TRUE	FALSE	FALSE							0.000245552	0.000410814	0.000265928	0.000233332	8.06452	8.06452	1.49254	5.97015	4.83871	6.45161	0	0
D120	abundance	species	Pauljensenia bouchesdurhonensis	Product	Placebo - Active	Placebo	Active	0.427833	0.0110528	2.49936	0.922747	33	21	12	30	2.70861		y ~ Product + baseline_abundance	TRUE	TRUE	FALSE	FALSE							0.00453585	0.00333042	0.00392119	0.00589359	17.7419	12.9032	26.8657	29.8507	16.129	9.67742	25.3731	26.8657
D120	abundance	species	Streptococcus anginosus	Product	Placebo - Active	Placebo	Active	0.427833	0.00681546	-1.78241	0.606393	29	16	13	26	-2.93936		y ~ Product + baseline_abundance	TRUE	TRUE	FALSE	FALSE							0.00636565	0.00546527	0.00137637	0.00158292	11.2903	16.129	16.4179	13.4328	11.2903	14.5161	4.47761	8.95522
D120	abundance	species	UBA737 sp900549755	Product	Placebo - Active	Placebo	Active	0.427833	0.00767978	2.99135	1.0467	33	14	19	30	2.85789		y ~ Product + baseline_abundance	TRUE	TRUE	FALSE	FALSE							0.0154177	0.0126514	0.0381297	0.0373761	29.0323	25.8065	17.9104	20.8955	29.0323	24.1935	17.9104	20.8955
D120	abundance	species	UMGS1975 sp900751745	Product	Placebo - Active	Placebo	Active	0.427833	0.004158	3.33495	0.94515	15	8	7	12	3.52848		y ~ Product + baseline_abundance	TRUE	TRUE	FALSE	FALSE							0.00558714	0.0026119	0.010574	0.0268204	9.67742	11.2903	11.9403	11.9403	8.06452	9.67742	10.4478	11.9403
D120	abundance	species	Vescimonas coprocola	Product	Placebo - Active	Placebo	Active	0.427833	0.00858159	1.55357	0.580387	112	60	52	109	2.67678		y ~ Product + baseline_abundance	TRUE	TRUE	FALSE	FALSE							0.266975	0.171747	0.156397	0.186329	80.6452	74.1935	88.0597	85.0746	79.0323	72.5806	88.0597	85.0746
Active_long	abundance	phylum	Patescibacteria	delta_abundance	V6 - V2	V6	V2	0.429587	0.023866	-0.989155	0.425685	56	56	56	55	-2.32368		y ~ 1	FALSE	TRUE	FALSE	FALSE																			0.00473912	0.00274491	83.871	69.3548	69.3548	54.8387
Placebo_long	abundance	KEGG_module	M00345	delta_abundance	V6 - V2	V6	V2	0.44403	0.0246195	0.262861	0.114288	67	67	67	66	2.29998		y ~ 1	FALSE	TRUE	FALSE	FALSE																			1.28656	1.36944	100	100	100	100
D120	abundance	alpha_diversity	Shannon	Product	Placebo - Active	Placebo	Active	0.445486	0.445486	0.0409077	0.0534487	129	67	62	126	0.765364		y ~ Product + baseline_abundance	FALSE	TRUE	FALSE	FALSE							4.02114	3.93883	4.09568	4.06842	100	100	100	100
Placebo_long	abundance	KEGG_module	M00279	delta_abundance	V6 - V2	V6	V2	0.445486	0.0273467	0.334235	0.148111	67	67	67	66	2.25665		y ~ 1	FALSE	TRUE	FALSE	FALSE																			0.90778	1.06309	100	100	100	100
Placebo_long	abundance	KEGG_module	M00287	delta_abundance	V6 - V2	V6	V2	0.445486	0.0272839	0.534036	0.23655	67	67	67	66	2.25761		y ~ 1	FALSE	TRUE	FALSE	FALSE																			0.147424	0.2349	100	100	100	100
Placebo_long	abundance	KEGG_module	M00317	delta_abundance	V6 - V2	V6	V2	0.445486	0.0259105	1.1023	0.480949	54	54	54	53	2.29193		y ~ 1	FALSE	TRUE	FALSE	FALSE																			0.0145326	0.0232039	73.1343	73.1343	73.1343	73.1343
D120	abundance	species	Faecalimonas umbilicata	Product	Placebo - Active	Placebo	Active	0.449057	0.0122581	-4.72778	1.68739	20	10	10	17	-2.80183		y ~ Product + baseline_abundance	TRUE	TRUE	FALSE	FALSE							0.0799096	0.0741394	0.0501416	0.0272146	12.9032	16.129	13.4328	8.95522	12.9032	16.129	10.4478	7.46269
Baseline	abundance	KEGG_module	M00175	Product	Placebo - Active	Placebo	Active	0.457191	0.0597936	1.41982	0.740022	62	34	28	60	1.91862		y ~ Product	FALSE	TRUE	FALSE	FALSE	0.00587573	0.009126	45.1613	50.7463	45.1613	50.7463
Baseline	abundance	KEGG_module	M00124	Product	Placebo - Active	Placebo	Active	0.457707	0.0638548	-0.56747	0.303539	129	67	62	127	-1.86951		y ~ Product	FALSE	TRUE	FALSE	FALSE	3.08528	1.70425	100	100	100	100
Baseline	abundance	KEGG_module	M00155	Product	Placebo - Active	Placebo	Active	0.457707	0.062829	-0.644796	0.3432	116	60	56	114	-1.87878		y ~ Product	FALSE	TRUE	FALSE	FALSE	0.00272129	0.00146097	90.3226	89.5522	90.3226	89.5522
Baseline	abundance	KEGG_module	M00191	Product	Placebo - Active	Placebo	Active	0.457707	0.0637773	-0.86251	0.46122	129	67	62	127	-1.87006		y ~ Product	FALSE	TRUE	FALSE	FALSE	0.0557778	0.0304062	100	100	100	100
Baseline	abundance	KEGG_module	M00307	Product	Placebo - Active	Placebo	Active	0.457707	0.0635739	0.0522986	0.0279445	129	67	62	127	1.87152		y ~ Product	FALSE	TRUE	FALSE	FALSE	77.4978	81.7996	100	100	100	100
Baseline	abundance	KEGG_module	M00326	Product	Placebo - Active	Placebo	Active	0.457707	0.0644658	1.23434	0.600778	13	6	7	11	2.05457		y ~ Product	FALSE	TRUE	FALSE	FALSE	0.00058267	0.00119429	11.2903	8.95522	11.2903	8.95522
D120	abundance	species	Lactobacillus delbrueckii	Product	Placebo - Active	Placebo	Active	0.460852	0.0129995	-1.72463	0.669519	53	24	29	50	-2.57592		y ~ Product + baseline_abundance	TRUE	TRUE	FALSE	FALSE							0.002325	0.00236714	0.00115455	0.000649594	25.8065	32.2581	19.403	19.403	17.7419	27.4194	16.4179	13.4328
Placebo_long	abundance	KEGG_module	M00304	delta_abundance	V6 - V2	V6	V2	0.464454	0.0294308	2.32736	0.992296	21	21	21	20	2.34542		y ~ 1	FALSE	TRUE	FALSE	FALSE																			0.000471356	0.000748193	8.95522	22.3881	8.95522	22.3881
Baseline	abundance	KEGG_module	M00468	Product	Placebo - Active	Placebo	Active	0.472028	0.0677041	-1.08859	0.588501	90	46	44	88	-1.84976		y ~ Product	FALSE	TRUE	FALSE	FALSE	0.00742071	0.00222812	70.9677	68.6567	70.9677	68.6567
Baseline	abundance	KEGG_module	M00668	Product	Placebo - Active	Placebo	Active	0.472028	0.0683823	0.921686	0.500323	103	52	51	101	1.84218		y ~ Product	FALSE	TRUE	FALSE	FALSE	0.00701632	0.0103082	82.2581	77.6119	82.2581	77.6119
Baseline	abundance	KEGG_module	M00281	Product	Placebo - Active	Placebo	Active	0.478853	0.0703345	-0.700523	0.383825	129	67	62	127	-1.82511		y ~ Product	FALSE	TRUE	FALSE	FALSE	0.106445	0.0646194	100	100	100	100
D120	abundance	species	Hornefia nodata	Product	Placebo - Active	Placebo	Active	0.479343	0.0139572	-0.895297	0.311398	15	6	9	12	-2.87509		y ~ Product + baseline_abundance	TRUE	TRUE	FALSE	FALSE							0.000243614	0.000314392	0.000190261	0.000153122	9.67742	8.06452	2.98507	5.97015	4.83871	6.45161	0	1.49254
D120	abundance	alpha_diversity	Shannon	Product	Placebo - Active	Placebo	Active	0.481255	0.481255	0.0363912	0.0515153	129	67	62	124	0.706416		y ~ Product + Gender + Age + baseline_abundance	FALSE	TRUE	FALSE	FALSE							4.02114	3.93883	4.09568	4.06842	100	100	100	100
Baseline	abundance	KEGG_module	M00298	Product	Placebo - Active	Placebo	Active	0.482835	0.0718909	0.338022	0.186243	129	67	62	127	1.81495		y ~ Product	FALSE	TRUE	FALSE	FALSE	5.66009	8.08787	100	100	100	100
Baseline	abundance	genus	Senegalimassilia	Product	Placebo - Active	Placebo	Active	0.491076	0.00325216	1.17903	0.384571	62	31	31	60	3.06582		y ~ Product	TRUE	TRUE	FALSE	FALSE	0.0475626	0.126221	50	46.2687	50	46.2687
D120	abundance	species	Bacteroides intestinalis	Product	Placebo - Active	Placebo	Active	0.493241	0.0152595	-2.81364	1.07333	26	17	9	23	-2.62141		y ~ Product + baseline_abundance	TRUE	TRUE	FALSE	FALSE							0.0300809	0.0942292	0.020115	0.0358148	12.9032	12.9032	25.3731	17.9104	9.67742	11.2903	20.8955	17.9104
D120	abundance	species	Scatacola_A faecigallinarum	Product	Placebo - Active	Placebo	Active	0.493241	0.0148806	-2.83824	1.10258	35	25	10	32	-2.57418		y ~ Product + baseline_abundance	TRUE	TRUE	FALSE	FALSE							0.052577	0.202134	0.0208489	0.0393176	14.5161	16.129	29.8507	29.8507	14.5161	16.129	26.8657	28.3582
Placebo_long	abundance	GMM	MF0001 - arabinoxylan degradation	delta_abundance	V6 - V2	V6	V2	0.501431	0.0723925	0.0602472	0.0329963	67	67	67	66	1.82588		y ~ 1	FALSE	TRUE	FALSE	FALSE																			56.9356	59.7368	100	100	100	100
Placebo_long	abundance	GMM	MF0010 - sucrose degradation I	delta_abundance	V6 - V2	V6	V2	0.501431	0.0920615	0.121205	0.0709022	67	67	67	66	1.70947		y ~ 1	FALSE	TRUE	FALSE	FALSE																			22.8489	26.1318	100	100	100	100
Placebo_long	abundance	GMM	MF0011 - sucrose degradation II	delta_abundance	V6 - V2	V6	V2	0.501431	0.0589288	0.172868	0.0899434	67	67	67	66	1.92197		y ~ 1	FALSE	TRUE	FALSE	FALSE																			10.8811	12.1707	100	100	100	100
Placebo_long	abundance	GMM	MF0037 - leucine degradation	delta_abundance	V6 - V2	V6	V2	0.501431	0.0891226	-1.65295	0.886498	12	12	12	11	-1.86459		y ~ 1	FALSE	TRUE	FALSE	FALSE																			0.00163799	0.0107525	16.4179	7.46269	16.4179	7.46269
Placebo_long	abundance	GMM	MF0045 - cysteine degradation II	delta_abundance	V6 - V2	V6	V2	0.501431	0.0892502	0.246027	0.142644	67	67	67	66	1.72477		y ~ 1	FALSE	TRUE	FALSE	FALSE																			0.96031	0.894943	100	100	100	100
Placebo_long	abundance	GMM	MF0047 - glutamine degradation II	delta_abundance	V6 - V2	V6	V2	0.501431	0.0990602	0.0468184	0.0279846	67	67	67	66	1.67301		y ~ 1	FALSE	TRUE	FALSE	FALSE																			66.7141	68.7866	100	100	100	100
Placebo_long	abundance	GMM	MF0049 - threonine degradation I	delta_abundance	V6 - V2	V6	V2	0.501431	0.0971331	0.0777495	0.0462016	67	67	67	66	1.68283		y ~ 1	FALSE	TRUE	FALSE	FALSE																			52.6915	56.7864	100	100	100	100
Placebo_long	abundance	GMM	MF0051 - arginine degradation I	delta_abundance	V6 - V2	V6	V2	0.501431	0.108093	0.069414	0.0426133	67	67	67	66	1.62893		y ~ 1	FALSE	TRUE	FALSE	FALSE																			50.05	53.8595	100	100	100	100
Placebo_long	abundance	GMM	MF0055 - arginine degradation V	delta_abundance	V6 - V2	V6	V2	0.501431	0.109992	-0.183179	0.11307	67	67	67	66	-1.62004		y ~ 1	FALSE	TRUE	FALSE	FALSE																			3.91104	3.39541	100	100	100	100
Placebo_long	abundance	GMM	MF0065 - Bifidobacterium shunt	delta_abundance	V6 - V2	V6	V2	0.501431	0.0761853	-0.0749984	0.0416301	67	67	67	66	-1.80154		y ~ 1	FALSE	TRUE	FALSE	FALSE																			41.9501	40.7441	100	100	100	100
Placebo_long	abundance	GMM	MF0073 - pyruvate:ferredoxin oxidoreductase	delta_abundance	V6 - V2	V6	V2	0.501431	0.101992	-0.0386624	0.0233137	67	67	67	66	-1.65835		y ~ 1	FALSE	TRUE	FALSE	FALSE																			73.9349	71.3523	100	100	100	100
Placebo_long	abundance	GMM	MF0079 - lactate consumption I	delta_abundance	V6 - V2	V6	V2	0.501431	0.116494	0.341657	0.214807	67	67	67	66	1.59053		y ~ 1	FALSE	TRUE	FALSE	FALSE																			0.357885	0.394329	100	100	100	100
Placebo_long	abundance	GMM	MF0084 - succinate conversion to propionate	delta_abundance	V6 - V2	V6	V2	0.501431	0.11581	1.4452	0.882713	23	23	23	22	1.63722		y ~ 1	FALSE	TRUE	FALSE	FALSE																			0.0160393	0.0228434	20.8955	26.8657	20.8955	26.8657
Placebo_long	abundance	GMM	MF0093 - propionate production I	delta_abundance	V6 - V2	V6	V2	0.501431	0.054879	2.13942	1.05231	22	22	22	21	2.03307		y ~ 1	FALSE	TRUE	FALSE	FALSE																			0.0105279	0.00829542	17.9104	26.8657	17.9104	26.8657
Placebo_long	abundance	GMM	MF0094 - propionate production II	delta_abundance	V6 - V2	V6	V2	0.501431	0.0974738	0.17079	0.101595	67	67	67	66	1.68108		y ~ 1	FALSE	TRUE	FALSE	FALSE																			3.49536	3.77396	100	100	100	100
Placebo_long	abundance	GMM	MF0101 - nitrate reduction (dissimilatory)	delta_abundance	V6 - V2	V6	V2	0.501431	0.0549814	0.288082	0.147457	67	67	67	66	1.95367		y ~ 1	FALSE	TRUE	FALSE	FALSE																			1.67081	2.62385	100	100	100	100
Baseline	prevalence	phylum	Ascomycota	Product	Placebo - Active	Placebo	Active	0.502105	0.150631	-0.5614	0.390592	129	67	62		-1.4373		y ~ Product	FALSE	FALSE	FALSE	FALSE	0.00075107	0.000944066	38.7097	28.3582	35.4839	23.8806
Baseline	prevalence	phylum	Synergistota	Product	Placebo - Active	Placebo	Active	0.502105	0.121011	-0.721121	0.465076	129	67	62		-1.55055		y ~ Product	FALSE	FALSE	FALSE	FALSE	0.00153846	0.0101132	29.0323	16.4179	24.1935	13.4328
Placebo_long	abundance	GMM	MF0009 - melibiose degradation	delta_abundance	V6 - V2	V6	V2	0.506839	0.12287	0.0531197	0.0339889	67	67	67	66	1.56285		y ~ 1	FALSE	TRUE	FALSE	FALSE																			53.5956	57.6433	100	100	100	100
Placebo_long	abundance	KEGG_module	M00082	delta_abundance	V6 - V2	V6	V2	0.516901	0.0337777	0.0791052	0.0364894	67	67	67	66	2.1679		y ~ 1	FALSE	TRUE	FALSE	FALSE																			53.7842	56.789	100	100	100	100
D120	abundance	family	UBA7702	Product	Placebo - Active	Placebo	Active	0.518095	0.00439063	3.02936	0.848423	14	7	7	11	3.57057		y ~ Product + baseline_abundance	TRUE	TRUE	FALSE	FALSE							0.000445525	0.000342782	0.000422338	0.00539451	8.06452	11.2903	7.46269	10.4478	6.45161	8.06452	4.47761	8.95522
Placebo_long	abundance	KEGG_module	M00014	delta_abundance	V6 - V2	V6	V2	0.519726	0.0360206	0.330192	0.154265	67	67	67	66	2.14042		y ~ 1	FALSE	TRUE	FALSE	FALSE																			0.71252	0.918468	100	100	100	100
Placebo_long	abundance	KEGG_module	M00361	delta_abundance	V6 - V2	V6	V2	0.519726	0.0353284	-0.175534	0.081692	67	67	67	66	-2.14873		y ~ 1	FALSE	TRUE	FALSE	FALSE																			18.2158	16.9198	100	100	100	100
Placebo_long	abundance	GMM	MF0039 - methionine degradation II	delta_abundance	V6 - V2	V6	V2	0.529445	0.133698	-0.121116	0.079767	67	67	67	66	-1.51837		y ~ 1	FALSE	TRUE	FALSE	FALSE																			6.8918	6.46237	100	100	100	100
D120	abundance	species	Borkfalkia ceftriaxoniphila	Product	Placebo - Active	Placebo	Active	0.534101	0.00524771	-1.36715	0.472727	68	35	33	63	-2.89205		y ~ Product + Gender + Age + baseline_abundance	TRUE	TRUE	FALSE	FALSE							0.000678873	0.00132358	0.00081883	0.000659239	41.9355	48.3871	35.8209	43.2836	33.871	40.3226	31.3433	38.806
Placebo_long	abundance	KEGG_module	M00120	delta_abundance	V6 - V2	V6	V2	0.539971	0.0406315	0.0638116	0.0305565	67	67	67	66	2.08831		y ~ 1	FALSE	TRUE	FALSE	FALSE																			60.7446	63.4699	100	100	100	100
Placebo_long	abundance	KEGG_module	M00127	delta_abundance	V6 - V2	V6	V2	0.539971	0.0391027	0.103374	0.0491087	67	67	67	66	2.10499		y ~ 1	FALSE	TRUE	FALSE	FALSE																			50.3859	55.7026	100	100	100	100
Placebo_long	abundance	KEGG_module	M00298	delta_abundance	V6 - V2	V6	V2	0.539971	0.0397054	-0.254544	0.121307	67	67	67	66	-2.09835		y ~ 1	FALSE	TRUE	FALSE	FALSE																			8.08787	6.32818	100	100	100	100
Baseline	abundance	genus	Collinsella	Product	Placebo - Active	Placebo	Active	0.540971	0.00477679	1.30781	0.453511	106	55	51	104	2.88374		y ~ Product	TRUE	TRUE	FALSE	FALSE	0.050131	0.0978989	82.2581	82.0896	87.0968	83.5821
D120	abundance	species	Alistipes sp900541585	Product	Placebo - Active	Placebo	Active	0.54302	0.00986318	-3.68754	1.29317	25	15	10	20	-2.85154		y ~ Product + Gender + Age + baseline_abundance	TRUE	TRUE	FALSE	FALSE							0.0140144	0.00452322	0.0381483	0.0326606	14.5161	14.5161	17.9104	13.4328	12.9032	12.9032	16.4179	13.4328
D120	abundance	species	Blautia_A sp900066355	Product	Placebo - Active	Placebo	Active	0.54302	0.0120556	1.04389	0.408514	109	58	51	104	2.55532		y ~ Product + Gender + Age + baseline_abundance	TRUE	TRUE	FALSE	FALSE							0.0995228	0.10026	0.119679	0.144387	82.2581	74.1935	82.0896	85.0746	80.6452	72.5806	82.0896	83.5821
D120	abundance	species	CAG-103 sp000432375	Product	Placebo - Active	Placebo	Active	0.54302	0.00980364	-1.94411	0.726566	60	28	32	55	-2.67575		y ~ Product + Gender + Age + baseline_abundance	TRUE	TRUE	FALSE	FALSE							2.28058	1.27093	0.60388	0.528824	48.3871	50	38.806	37.3134	45.1613	50	35.8209	37.3134
D120	abundance	species	Christensenella timonensis	Product	Placebo - Active	Placebo	Active	0.54302	0.01313	1.77807	0.653226	25	18	7	20	2.72199		y ~ Product + Gender + Age + baseline_abundance	TRUE	TRUE	FALSE	FALSE							0.000136274	0.00154257	0.000328817	0.000385398	11.2903	4.83871	20.8955	20.8955	8.06452	4.83871	14.9254	13.4328
D120	abundance	species	Clostridium_Q sp000435655	Product	Placebo - Active	Placebo	Active	0.54302	0.0134978	2.3072	0.855454	26	15	11	21	2.69705		y ~ Product + Gender + Age + baseline_abundance	TRUE	TRUE	FALSE	FALSE							0.00533742	0.00561824	0.0248464	0.0134928	14.5161	11.2903	16.4179	22.3881	12.9032	6.45161	14.9254	20.8955
D120	abundance	species	Clostridium_Q symbiosum	Product	Placebo - Active	Placebo	Active	0.54302	0.00823667	-1.97158	0.729483	94	45	49	89	-2.70271		y ~ Product + Gender + Age + baseline_abundance	TRUE	TRUE	FALSE	FALSE							0.00434772	0.00577994	0.00493577	0.00252568	61.2903	69.3548	55.2239	50.7463	54.8387	62.9032	50.7463	43.2836
D120	abundance	species	ER4 sp003522105	Product	Placebo - Active	Placebo	Active	0.54302	0.0123374	1.82468	0.696189	45	28	17	40	2.62095		y ~ Product + Gender + Age + baseline_abundance	TRUE	TRUE	FALSE	FALSE							0.0978484	0.039403	0.0781418	0.0528729	27.4194	22.5806	35.8209	41.791	25.8065	24.1935	37.3134	38.806
D120	abundance	species	Faecousia sp900544405	Product	Placebo - Active	Placebo	Active	0.54302	0.0065445	-1.65583	0.58001	49	23	26	44	-2.85483		y ~ Product + Gender + Age + baseline_abundance	TRUE	TRUE	FALSE	FALSE							0.0156976	0.0126165	0.0156132	0.0060728	40.3226	40.3226	29.8507	34.3284	40.3226	40.3226	28.3582	28.3582
D120	abundance	species	Merdicola sp900555085	Product	Placebo - Active	Placebo	Active	0.54302	0.0102834	-2.91423	1.00238	21	13	8	16	-2.90733		y ~ Product + Gender + Age + baseline_abundance	TRUE	TRUE	FALSE	FALSE							0.00760902	0.0257437	0.0120779	0.0115523	12.9032	11.2903	10.4478	11.9403	12.9032	11.2903	8.95522	11.9403
D120	abundance	species	Merdisoma sp934373375	Product	Placebo - Active	Placebo	Active	0.54302	0.00840879	-0.959451	0.344085	41	22	19	36	-2.78841		y ~ Product + Gender + Age + baseline_abundance	TRUE	TRUE	FALSE	FALSE							0.00110703	0.000636782	0.000732438	0.000499598	16.129	20.9677	19.403	17.9104	19.3548	27.4194	14.9254	11.9403
D120	abundance	species	Pauljensenia bouchesdurhonensis	Product	Placebo - Active	Placebo	Active	0.54302	0.0118678	1.96934	0.731714	33	21	12	28	2.69141		y ~ Product + Gender + Age + baseline_abundance	TRUE	TRUE	FALSE	FALSE							0.00453585	0.00333042	0.00392119	0.00589359	17.7419	12.9032	26.8657	29.8507	16.129	9.67742	25.3731	26.8657
D120	abundance	species	Scatacola_A faecigallinarum	Product	Placebo - Active	Placebo	Active	0.54302	0.0140723	-2.90223	1.11299	35	25	10	30	-2.60758		y ~ Product + Gender + Age + baseline_abundance	TRUE	TRUE	FALSE	FALSE							0.052577	0.202134	0.0208489	0.0393176	14.5161	16.129	29.8507	29.8507	14.5161	16.129	26.8657	28.3582
D120	abundance	species	UBA737 sp900549755	Product	Placebo - Active	Placebo	Active	0.54302	0.0127466	2.88229	1.08308	33	14	19	28	2.6612		y ~ Product + Gender + Age + baseline_abundance	TRUE	TRUE	FALSE	FALSE							0.0154177	0.0126514	0.0381297	0.0373761	29.0323	25.8065	17.9104	20.8955	29.0323	24.1935	17.9104	20.8955
D120	abundance	species	UMGS1071 sp900548305	Product	Placebo - Active	Placebo	Active	0.54302	0.0142276	-1.26808	0.492847	42	19	23	37	-2.57297		y ~ Product + Gender + Age + baseline_abundance	TRUE	TRUE	FALSE	FALSE							0.000466589	0.000468765	0.000508707	0.00048348	24.1935	22.5806	23.8806	11.9403	12.9032	16.129	11.9403	5.97015
D120	abundance	species	Vescimonas coprocola	Product	Placebo - Active	Placebo	Active	0.54302	0.00953525	1.49146	0.564988	112	60	52	107	2.6398		y ~ Product + Gender + Age + baseline_abundance	TRUE	TRUE	FALSE	FALSE							0.266975	0.171747	0.156397	0.186329	80.6452	74.1935	88.0597	85.0746	79.0323	72.5806	88.0597	85.0746
D120	abundance	species	Lactobacillus delbrueckii	Product	Placebo - Active	Placebo	Active	0.545279	0.0148821	-1.74327	0.690066	53	24	29	48	-2.52623		y ~ Product + Gender + Age + baseline_abundance	TRUE	TRUE	FALSE	FALSE							0.002325	0.00236714	0.00115455	0.000649594	25.8065	32.2581	19.403	19.403	17.7419	27.4194	16.4179	13.4328
D120	abundance	species	CAG-103 sp000432375	Product	Placebo - Active	Placebo	Active	0.547259	0.0174286	-1.74634	0.713118	60	28	32	57	-2.44888		y ~ Product + baseline_abundance	TRUE	TRUE	FALSE	FALSE							2.28058	1.27093	0.60388	0.528824	48.3871	50	38.806	37.3134	45.1613	50	35.8209	37.3134
Baseline	abundance	KEGG_module	M00497	Product	Placebo - Active	Placebo	Active	0.552952	0.0834435	-0.659522	0.377975	128	66	62	126	-1.74488		y ~ Product	FALSE	TRUE	FALSE	FALSE	0.257067	0.158845	100	98.5075	100	98.5075
Baseline	abundance	KEGG_module	M00230	Product	Placebo - Active	Placebo	Active	0.560541	0.0857166	-0.756249	0.4366	127	66	61	125	-1.73213		y ~ Product	FALSE	TRUE	FALSE	FALSE	0.159602	0.0711299	98.3871	98.5075	98.3871	98.5075
Baseline	abundance	genus	Lachnoclostridium_B	Product	Placebo - Active	Placebo	Active	0.566062	0.00624792	0.884091	0.31761	122	62	60	120	2.78358		y ~ Product	TRUE	TRUE	FALSE	FALSE	0.0336146	0.0641278	96.7742	92.5373	96.7742	92.5373
Active_long	abundance	family	Blastocystidae	delta_abundance	V6 - V2	V6	V2	0.567209	0.0142033	-1.99677	0.71334	15	15	15	14	-2.79918		y ~ 1	TRUE	TRUE	FALSE	FALSE																			0.00782732	0.00233164	20.9677	14.5161	20.9677	14.5161
Active_long	abundance	family	Clostridiaceae	delta_abundance	V6 - V2	V6	V2	0.567209	0.0145438	-0.998865	0.396924	61	61	61	60	-2.51652		y ~ 1	TRUE	TRUE	FALSE	FALSE																			0.12642	0.117687	96.7742	85.4839	95.1613	83.871
Active_long	abundance	family	Nanogingivalaceae	delta_abundance	V6 - V2	V6	V2	0.567209	0.0100661	-1.30565	0.472974	29	29	29	28	-2.76051		y ~ 1	TRUE	TRUE	FALSE	FALSE																			0.00118157	0.000964519	41.9355	25.8065	27.4194	17.7419
Baseline	abundance	KEGG_module	M00453	Product	Placebo - Active	Placebo	Active	0.570319	0.0883593	-0.624411	0.363598	129	67	62	127	-1.71731		y ~ Product	FALSE	TRUE	FALSE	FALSE	0.234696	0.185638	100	100	100	100
D120	abundance	GMM	MF0007 - lactose and galactose degradation	Product	Placebo - Active	Placebo	Active	0.575861	0.0285196	1.04881	0.473256	128	67	61	123	2.21616		y ~ Product + Gender + Age + baseline_abundance	FALSE	TRUE	FALSE	FALSE							0.00787573	0.00483841	0.00901609	0.0135771	91.9355	91.9355	94.0299	97.0149	91.9355	91.9355	94.0299	97.0149
D120	abundance	GMM	MF0010 - sucrose degradation I	Product	Placebo - Active	Placebo	Active	0.575861	0.0301924	0.20417	0.093112	129	67	62	124	2.19274		y ~ Product + Gender + Age + baseline_abundance	FALSE	TRUE	FALSE	FALSE							23.4616	22.0727	22.8489	26.1318	100	100	100	100	100	100	100	100
D120	abundance	GMM	MF0011 - sucrose degradation II	Product	Placebo - Active	Placebo	Active	0.575861	0.034876	0.234119	0.109748	129	67	62	124	2.13323		y ~ Product + Gender + Age + baseline_abundance	FALSE	TRUE	FALSE	FALSE							12.2392	11.337	10.8811	12.1707	100	100	100	100	100	100	100	100
D120	abundance	GMM	MF0025 - tryptophan degradation	Product	Placebo - Active	Placebo	Active	0.575861	0.0569321	-0.399815	0.208047	129	67	62	124	-1.92175		y ~ Product + Gender + Age + baseline_abundance	FALSE	TRUE	FALSE	FALSE							8.54648	8.43629	7.58795	6.63731	100	100	100	100	100	100	100	100
D120	abundance	GMM	MF0036 - isoleucine degradation	Product	Placebo - Active	Placebo	Active	0.575861	0.0459341	0.500451	0.248209	129	67	62	124	2.01625		y ~ Product + Gender + Age + baseline_abundance	FALSE	TRUE	FALSE	FALSE							0.378685	0.366338	0.45444	0.556468	100	100	100	100	100	100	100	100
D120	abundance	GMM	MF0037 - leucine degradation	Product	Placebo - Active	Placebo	Active	0.575861	0.0545261	-2.77198	1.35726	25	12	13	20	-2.04233		y ~ Product + Gender + Age + baseline_abundance	FALSE	TRUE	FALSE	FALSE							0.00125521	0.00239264	0.00163799	0.0107525	14.5161	16.129	16.4179	7.46269	14.5161	16.129	16.4179	7.46269
D120	abundance	GMM	MF0046 - glutamine degradation I	Product	Placebo - Active	Placebo	Active	0.575861	0.0543073	-0.285219	0.146808	129	67	62	124	-1.9428		y ~ Product + Gender + Age + baseline_abundance	FALSE	TRUE	FALSE	FALSE							12.9868	14.4975	12.3296	10.8616	100	100	100	100	100	100	100	100
D120	abundance	GMM	MF0054 - arginine degradation IV	Product	Placebo - Active	Placebo	Active	0.575861	0.0526315	-0.385318	0.196923	129	67	62	124	-1.95669		y ~ Product + Gender + Age + baseline_abundance	FALSE	TRUE	FALSE	FALSE							0.83711	0.807942	0.60224	0.639657	100	100	100	100	100	100	100	100
D120	abundance	GMM	MF0056 - histidine degradation	Product	Placebo - Active	Placebo	Active	0.575861	0.0581678	-0.332225	0.173747	129	67	62	124	-1.91212		y ~ Product + Gender + Age + baseline_abundance	FALSE	TRUE	FALSE	FALSE							10.1361	10.6762	9.11434	7.34441	100	100	100	100	100	100	100	100
D120	abundance	GMM	MF0094 - propionate production II	Product	Placebo - Active	Placebo	Active	0.575861	0.0484248	0.257928	0.129398	129	67	62	124	1.99329		y ~ Product + Gender + Age + baseline_abundance	FALSE	TRUE	FALSE	FALSE							3.27347	3.18129	3.49536	3.77396	100	100	100	100	100	100	100	100
D120	abundance	species	Parasutterella excrementihominis	Product	Placebo - Active	Placebo	Active	0.577405	0.0163892	-1.29755	0.528448	80	43	37	75	-2.4554		y ~ Product + Gender + Age + baseline_abundance	TRUE	TRUE	FALSE	FALSE							0.00858637	0.00797957	0.00839939	0.00779109	50	56.4516	55.2239	53.7313	45.1613	46.7742	41.791	46.2687
Placebo_long	abundance	KEGG_module	M00051	delta_abundance	V6 - V2	V6	V2	0.577861	0.0479476	0.0427524	0.0212138	67	67	67	66	2.01531		y ~ 1	FALSE	TRUE	FALSE	FALSE																			75.5896	77.937	100	100	100	100
Placebo_long	abundance	KEGG_module	M00166	delta_abundance	V6 - V2	V6	V2	0.577861	0.0522776	-0.40037	0.202563	67	67	67	66	-1.97652		y ~ 1	FALSE	TRUE	FALSE	FALSE																			0.901298	0.749119	100	100	100	100
Placebo_long	abundance	KEGG_module	M00234	delta_abundance	V6 - V2	V6	V2	0.577861	0.0522395	0.262032	0.132551	67	67	67	66	1.97685		y ~ 1	FALSE	TRUE	FALSE	FALSE																			8.78083	12.0084	100	100	100	100
Placebo_long	abundance	KEGG_module	M00277	delta_abundance	V6 - V2	V6	V2	0.577861	0.0533189	0.283446	0.144057	67	67	67	66	1.9676		y ~ 1	FALSE	TRUE	FALSE	FALSE																			2.03384	2.16623	100	100	100	100
Placebo_long	abundance	KEGG_module	M00448	delta_abundance	V6 - V2	V6	V2	0.577861	0.0563268	-0.317787	0.163585	67	67	67	66	-1.94265		y ~ 1	FALSE	TRUE	FALSE	FALSE																			0.877933	0.640657	100	100	100	100
Placebo_long	abundance	KEGG_module	M00499	delta_abundance	V6 - V2	V6	V2	0.577861	0.0524891	0.657109	0.332765	67	67	67	66	1.97469		y ~ 1	FALSE	TRUE	FALSE	FALSE																			0.0909359	0.183391	100	100	100	100
Placebo_long	abundance	KEGG_module	M00503	delta_abundance	V6 - V2	V6	V2	0.577861	0.0569963	1.50116	0.753676	27	27	27	26	1.99178		y ~ 1	FALSE	TRUE	FALSE	FALSE																			0.0189752	0.0225015	26.8657	32.8358	26.8657	32.8358
Placebo_long	abundance	KEGG_module	M00580	delta_abundance	V6 - V2	V6	V2	0.577861	0.0498025	0.382346	0.191332	67	67	67	66	1.99834		y ~ 1	FALSE	TRUE	FALSE	FALSE																			0.964137	1.1983	100	100	100	100
Placebo_long	abundance	KEGG_module	M00604	delta_abundance	V6 - V2	V6	V2	0.577861	0.0451553	-0.629823	0.308056	63	63	63	62	-2.04451		y ~ 1	FALSE	TRUE	FALSE	FALSE																			0.00375473	0.00380936	91.0448	86.5672	91.0448	86.5672
Placebo_long	abundance	KEGG_module	M00641	delta_abundance	V6 - V2	V6	V2	0.577861	0.0572139	-1.56915	0.690309	8	8	8	7	-2.27312		y ~ 1	FALSE	TRUE	FALSE	FALSE																			0.00078683	0.000370572	8.95522	2.98507	8.95522	2.98507
Placebo_long	abundance	KEGG_module	M00792	delta_abundance	V6 - V2	V6	V2	0.577861	0.0530082	0.634122	0.32185	67	67	67	66	1.97024		y ~ 1	FALSE	TRUE	FALSE	FALSE																			0.0169212	0.0290216	98.5075	100	98.5075	100
Placebo_long	abundance	KEGG_module	M00809	delta_abundance	V6 - V2	V6	V2	0.577861	0.0569335	0.12959	0.0668764	67	67	67	66	1.93776		y ~ 1	FALSE	TRUE	FALSE	FALSE																			19.8771	22.0925	100	100	100	100
D120	abundance	genus	Cryptoclostridium	Product	Placebo - Active	Placebo	Active	0.581732	0.00472953	2.99343	0.848423	14	7	7	11	3.52823		y ~ Product + baseline_abundance	TRUE	TRUE	FALSE	FALSE							0.000445525	0.000342782	0.000422338	0.00539451	8.06452	11.2903	7.46269	10.4478	6.45161	8.06452	4.47761	8.95522
Placebo_long	abundance	KEGG_module	M00280	delta_abundance	V6 - V2	V6	V2	0.584554	0.0590342	0.270337	0.140717	67	67	67	66	1.92114		y ~ 1	FALSE	TRUE	FALSE	FALSE																			1.32612	1.33014	100	100	100	100
Placebo_long	abundance	KEGG_module	M00021	delta_abundance	V6 - V2	V6	V2	0.586204	0.0631206	0.0364919	0.0193056	67	67	67	66	1.89022		y ~ 1	FALSE	TRUE	FALSE	FALSE																			68.7474	70.8464	100	100	100	100
Placebo_long	abundance	KEGG_module	M00136	delta_abundance	V6 - V2	V6	V2	0.586204	0.0647881	1.5755	0.824645	34	34	34	33	1.91052		y ~ 1	FALSE	TRUE	FALSE	FALSE																			0.0186253	0.020214	32.8358	40.2985	32.8358	40.2985
Placebo_long	abundance	KEGG_module	M00480	delta_abundance	V6 - V2	V6	V2	0.586204	0.06187	0.493246	0.259672	67	67	67	66	1.8995		y ~ 1	FALSE	TRUE	FALSE	FALSE																			0.0956221	0.161264	100	100	100	100
Placebo_long	abundance	KEGG_module	M00481	delta_abundance	V6 - V2	V6	V2	0.586204	0.06187	0.493246	0.259672	67	67	67	66	1.8995		y ~ 1	FALSE	TRUE	FALSE	FALSE																			0.0956221	0.161264	100	100	100	100
Placebo_long	abundance	KEGG_module	M00605	delta_abundance	V6 - V2	V6	V2	0.586204	0.0650048	-0.504512	0.268854	67	67	67	66	-1.87653		y ~ 1	FALSE	TRUE	FALSE	FALSE																			0.235396	0.122268	100	100	100	100
Placebo_long	abundance	GMM	MF0005 - starch degradation	delta_abundance	V6 - V2	V6	V2	0.588055	0.209335	0.0492274	0.03883	67	67	67	66	1.26777		y ~ 1	FALSE	TRUE	FALSE	FALSE																			50.8435	51.8557	100	100	100	100
Placebo_long	abundance	GMM	MF0006 - lactose degradation	delta_abundance	V6 - V2	V6	V2	0.588055	0.169633	0.0355628	0.0256112	67	67	67	66	1.38857		y ~ 1	FALSE	TRUE	FALSE	FALSE																			71.0581	72.7037	100	100	100	100
Placebo_long	abundance	GMM	MF0016 - fucose degradation	delta_abundance	V6 - V2	V6	V2	0.588055	0.225376	0.126727	0.103551	67	67	67	66	1.22381		y ~ 1	FALSE	TRUE	FALSE	FALSE																			9.15967	10.6105	100	100	100	100
Placebo_long	abundance	GMM	MF0020 - ribose degradation	delta_abundance	V6 - V2	V6	V2	0.588055	0.162303	0.126753	0.089694	67	67	67	66	1.41318		y ~ 1	FALSE	TRUE	FALSE	FALSE																			2.50576	3.1524	100	100	100	100
Placebo_long	abundance	GMM	MF0028 - aspartate degradation I	delta_abundance	V6 - V2	V6	V2	0.588055	0.184605	0.0249718	0.0186256	67	67	67	66	1.34073		y ~ 1	FALSE	TRUE	FALSE	FALSE																			76.6707	76.5049	100	100	100	100
Placebo_long	abundance	GMM	MF0031 - glutamate degradation II	delta_abundance	V6 - V2	V6	V2	0.588055	0.225718	-0.161529	0.132087	67	67	67	66	-1.2229		y ~ 1	FALSE	TRUE	FALSE	FALSE																			9.61454	8.95265	100	100	100	100
Placebo_long	abundance	GMM	MF0036 - isoleucine degradation	delta_abundance	V6 - V2	V6	V2	0.588055	0.191684	0.237189	0.179807	67	67	67	66	1.31913		y ~ 1	FALSE	TRUE	FALSE	FALSE																			0.45444	0.556468	100	100	100	100
Placebo_long	abundance	GMM	MF0046 - glutamine degradation I	delta_abundance	V6 - V2	V6	V2	0.588055	0.202365	-0.160131	0.124359	67	67	67	66	-1.28765		y ~ 1	FALSE	TRUE	FALSE	FALSE																			12.3296	10.8616	100	100	100	100
Placebo_long	abundance	GMM	MF0050 - threonine degradation II	delta_abundance	V6 - V2	V6	V2	0.588055	0.200724	0.0843512	0.0652669	67	67	67	66	1.2924		y ~ 1	FALSE	TRUE	FALSE	FALSE																			12.5376	12.7266	100	100	100	100
Placebo_long	abundance	GMM	MF0056 - histidine degradation	delta_abundance	V6 - V2	V6	V2	0.588055	0.192964	-0.209502	0.159282	67	67	67	66	-1.31529		y ~ 1	FALSE	TRUE	FALSE	FALSE																			9.11434	7.34441	100	100	100	100
Placebo_long	abundance	GMM	MF0080 - lactate consumption II	delta_abundance	V6 - V2	V6	V2	0.588055	0.217703	0.476134	0.382522	66	66	66	65	1.24472		y ~ 1	FALSE	TRUE	FALSE	FALSE																			0.0283602	0.0522883	98.5075	97.0149	98.5075	97.0149
Placebo_long	abundance	GMM	MF0085 - urea degradation	delta_abundance	V6 - V2	V6	V2	0.588055	0.167001	0.160627	0.114955	67	67	67	66	1.39731		y ~ 1	FALSE	TRUE	FALSE	FALSE																			2.32818	2.2405	100	100	100	100
Placebo_long	abundance	GMM	MF0092 - lactate production	delta_abundance	V6 - V2	V6	V2	0.588055	0.203165	-0.0395181	0.0307452	67	67	67	66	-1.28534		y ~ 1	FALSE	TRUE	FALSE	FALSE																			62.5711	61.5425	100	100	100	100
Placebo_long	abundance	GMM	MF0074 - pyruvate:formate lyase	delta_abundance	V6 - V2	V6	V2	0.588646	0.231891	0.0329325	0.0272935	67	67	67	66	1.20661		y ~ 1	FALSE	TRUE	FALSE	FALSE																			71.7588	76.402	100	100	100	100
Placebo_long	abundance	GMM	MF0025 - tryptophan degradation	delta_abundance	V6 - V2	V6	V2	0.591384	0.244917	-0.236441	0.201528	67	67	67	66	-1.17324		y ~ 1	FALSE	TRUE	FALSE	FALSE																			7.58795	6.63731	100	100	100	100
Placebo_long	abundance	GMM	MF0043 - cysteine biosynthesis/homocysteine degradation	delta_abundance	V6 - V2	V6	V2	0.591384	0.239971	-1.00881	0.84255	33	33	33	32	-1.19733		y ~ 1	FALSE	TRUE	FALSE	FALSE																			0.00751314	0.0342925	41.791	26.8657	41.791	26.8657
D120	abundance	species	Anaerotignum faecicola	Product	Placebo - Active	Placebo	Active	0.607652	0.0226695	1.43958	0.621059	95	47	48	92	2.31794		y ~ Product + baseline_abundance	TRUE	TRUE	FALSE	FALSE							0.0819991	0.0463321	0.0684908	0.0663617	70.9677	67.7419	61.194	65.6716	66.129	62.9032	61.194	62.6866
D120	abundance	species	Caccousia sp900752115	Product	Placebo - Active	Placebo	Active	0.607652	0.0217139	-1.7105	0.711914	38	17	21	35	-2.40267		y ~ Product + baseline_abundance	TRUE	TRUE	FALSE	FALSE							0.00283136	0.00209575	0.0011151	0.00132036	29.0323	33.871	22.3881	20.8955	27.4194	32.2581	19.403	19.403
D120	abundance	species	Faecivicinus sp900553265	Product	Placebo - Active	Placebo	Active	0.607652	0.0223688	1.25094	0.533275	62	33	29	59	2.34577		y ~ Product + baseline_abundance	TRUE	TRUE	FALSE	FALSE							0.0080282	0.00551462	0.00952042	0.0124423	46.7742	43.5484	46.2687	47.7612	46.7742	41.9355	46.2687	47.7612
D120	abundance	species	Faecousia sp900544405	Product	Placebo - Active	Placebo	Active	0.607652	0.0222337	-1.41111	0.596334	49	23	26	46	-2.36631		y ~ Product + baseline_abundance	TRUE	TRUE	FALSE	FALSE							0.0156976	0.0126165	0.0156132	0.0060728	40.3226	40.3226	29.8507	34.3284	40.3226	40.3226	28.3582	28.3582
D120	abundance	species	Pseudoflavonifractor sp014287675	Product	Placebo - Active	Placebo	Active	0.607652	0.0210644	-3.59273	1.36968	16	9	7	13	-2.62303		y ~ Product + baseline_abundance	TRUE	TRUE	FALSE	FALSE							0.00101763	0.0124599	0.00165004	0.00157977	11.2903	11.2903	10.4478	8.95522	9.67742	9.67742	8.95522	7.46269
D120	abundance	species	Ruminococcus_C sp000437175	Product	Placebo - Active	Placebo	Active	0.607652	0.021327	-5.59241	2.08506	14	7	7	11	-2.68213		y ~ Product + baseline_abundance	TRUE	TRUE	FALSE	FALSE							0.0632881	0.100462	0.0541172	0.000281693	11.2903	8.06452	8.95522	2.98507	11.2903	8.06452	7.46269	1.49254
Baseline	abundance	KEGG_module	M00093	Product	Placebo - Active	Placebo	Active	0.608007	0.0984271	0.133582	0.0802415	129	67	62	127	1.66475		y ~ Product	FALSE	TRUE	FALSE	FALSE	25.7752	27.8816	100	100	100	100
Baseline	abundance	KEGG_module	M00440	Product	Placebo - Active	Placebo	Active	0.608007	0.0990918	-0.372718	0.224334	129	67	62	127	-1.66144		y ~ Product	FALSE	TRUE	FALSE	FALSE	0.81561	0.682366	100	100	100	100
Baseline	abundance	KEGG_module	M00631	Product	Placebo - Active	Placebo	Active	0.608007	0.0955645	-0.143984	0.0857439	129	67	62	127	-1.67924		y ~ Product	FALSE	TRUE	FALSE	FALSE	27.4183	25.9049	100	100	100	100
Baseline	abundance	KEGG_module	M00715	Product	Placebo - Active	Placebo	Active	0.608007	0.0989921	1.18983	0.709647	60	30	30	58	1.67666		y ~ Product	FALSE	TRUE	FALSE	FALSE	0.00149425	0.0046094	48.3871	44.7761	48.3871	44.7761
Baseline	abundance	KEGG_module	M00222	Product	Placebo - Active	Placebo	Active	0.609711	0.103705	-0.0563501	0.0343824	129	67	62	127	-1.63892		y ~ Product	FALSE	TRUE	FALSE	FALSE	73.2123	68.5739	100	100	100	100
Baseline	abundance	KEGG_module	M00245	Product	Placebo - Active	Placebo	Active	0.609711	0.105501	-0.198911	0.122004	129	67	62	127	-1.63037		y ~ Product	FALSE	TRUE	FALSE	FALSE	10.0652	8.17768	100	100	100	100
Baseline	abundance	KEGG_module	M00246	Product	Placebo - Active	Placebo	Active	0.609711	0.105503	-0.19891	0.122004	129	67	62	127	-1.63036		y ~ Product	FALSE	TRUE	FALSE	FALSE	10.0652	8.17768	100	100	100	100
Baseline	abundance	KEGG_module	M00471	Product	Placebo - Active	Placebo	Active	0.609711	0.103726	-0.660195	0.402825	128	66	62	126	-1.63891		y ~ Product	FALSE	TRUE	FALSE	FALSE	0.201033	0.12448	100	98.5075	100	98.5075
Baseline	abundance	KEGG_module	M00712	Product	Placebo - Active	Placebo	Active	0.609711	0.10465	0.587192	0.359185	125	67	58	123	1.63479		y ~ Product	FALSE	TRUE	FALSE	FALSE	0.0197263	0.0349241	93.5484	100	93.5484	100
Placebo_long	abundance	KEGG_module	M00168	delta_abundance	V6 - V2	V6	V2	0.609819	0.0688311	0.303976	0.164336	67	67	67	66	1.84972		y ~ 1	FALSE	TRUE	FALSE	FALSE																			1.04839	1.34965	100	100	100	100
Active_long	abundance	genus	Blastocystis	delta_abundance	V6 - V2	V6	V2	0.613315	0.0176675	-1.91744	0.71334	15	15	15	14	-2.68798		y ~ 1	TRUE	TRUE	FALSE	FALSE																			0.00782732	0.00233164	20.9677	14.5161	20.9677	14.5161
Active_long	abundance	genus	Blautia_A	delta_abundance	V6 - V2	V6	V2	0.613315	0.0105958	0.350318	0.132847	62	62	62	61	2.63699		y ~ 1	TRUE	TRUE	FALSE	FALSE																			2.56097	2.67758	100	100	100	100
Active_long	abundance	genus	Borkfalkia	delta_abundance	V6 - V2	V6	V2	0.613315	0.0100803	1.10443	0.409348	42	42	42	41	2.69804		y ~ 1	TRUE	TRUE	FALSE	FALSE																			0.000884934	0.00147789	54.8387	61.2903	45.1613	53.2258
Active_long	abundance	genus	CAG-115	delta_abundance	V6 - V2	V6	V2	0.613315	0.00444868	-2.4136	0.793736	36	36	36	35	-3.04081		y ~ 1	TRUE	TRUE	FALSE	FALSE																			0.148389	0.0350246	53.2258	46.7742	51.6129	41.9355
Active_long	abundance	genus	CALWOS01	delta_abundance	V6 - V2	V6	V2	0.613315	0.0165372	3.54884	1.20786	10	10	10	9	2.93812		y ~ 1	TRUE	TRUE	FALSE	FALSE																			0.000691865	0.0054277	11.2903	16.129	9.67742	16.129
Active_long	abundance	genus	Clostridium_AP	delta_abundance	V6 - V2	V6	V2	0.613315	0.0105019	1.64699	0.612606	40	40	40	39	2.6885		y ~ 1	TRUE	TRUE	FALSE	FALSE																			0.00197248	0.00426905	50	56.4516	41.9355	51.6129
Active_long	abundance	genus	Duodenibacillus	delta_abundance	V6 - V2	V6	V2	0.613315	0.0152449	-2.05196	0.742607	15	15	15	14	-2.76319		y ~ 1	TRUE	TRUE	FALSE	FALSE																			0.026794	0.0043684	22.5806	20.9677	22.5806	17.7419
Active_long	abundance	genus	Latilactobacillus	delta_abundance	V6 - V2	V6	V2	0.613315	0.0130132	1.60876	0.612754	34	34	34	33	2.62546		y ~ 1	TRUE	TRUE	FALSE	FALSE																			0.00142864	0.0012717	32.2581	45.1613	32.2581	43.5484
Active_long	abundance	genus	Nanogingivalis	delta_abundance	V6 - V2	V6	V2	0.613315	0.0149652	-1.22633	0.472974	29	29	29	28	-2.5928		y ~ 1	TRUE	TRUE	FALSE	FALSE																			0.00118157	0.000964519	41.9355	25.8065	27.4194	17.7419
Active_long	abundance	genus	RGIG1902	delta_abundance	V6 - V2	V6	V2	0.613315	0.016899	-3.77787	1.15306	7	7	7	6	-3.27637		y ~ 1	TRUE	TRUE	FALSE	FALSE																			0.0144315	0.00303076	11.2903	8.06452	11.2903	6.45161
Active_long	abundance	genus	Ruminiclostridium_E	delta_abundance	V6 - V2	V6	V2	0.613315	0.00791524	1.58807	0.576163	56	56	56	55	2.75629		y ~ 1	TRUE	TRUE	FALSE	FALSE																			0.10171	0.269688	82.2581	85.4839	79.0323	83.871
Active_long	abundance	genus	Weissella	delta_abundance	V6 - V2	V6	V2	0.613315	0.0055869	3.44231	1.05272	15	15	15	14	3.26991		y ~ 1	TRUE	TRUE	FALSE	FALSE																			0.00189051	0.0054183	8.06452	20.9677	8.06452	19.3548
Baseline	abundance	KEGG_module	M00271	Product	Placebo - Active	Placebo	Active	0.615266	0.107702	-0.16058	0.0991206	129	67	62	127	-1.62005		y ~ Product	FALSE	TRUE	FALSE	FALSE	30.6616	29.9726	100	100	100	100
D120	abundance	species	Ruminiclostridium_E siraeum	Product	Placebo - Active	Placebo	Active	0.616687	0.0181775	-1.50832	0.628774	112	57	55	107	-2.39883		y ~ Product + Gender + Age + baseline_abundance	TRUE	TRUE	FALSE	FALSE							0.078037	0.236252	0.131486	0.104673	80.6452	83.871	80.597	76.1194	77.4194	82.2581	80.597	73.1343
Baseline	abundance	KEGG_module	M00223	Product	Placebo - Active	Placebo	Active	0.621091	0.109972	-0.27255	0.16933	129	67	62	127	-1.60958		y ~ Product	FALSE	TRUE	FALSE	FALSE	7.31101	5.73047	100	100	100	100
D120	abundance	species	Actinomyces sp000220835	Product	Placebo - Active	Placebo	Active	0.623203	0.0211195	1.13671	0.481363	72	34	38	67	2.36144		y ~ Product + Gender + Age + baseline_abundance	TRUE	TRUE	FALSE	FALSE							0.000853793	0.000683409	0.00129586	0.000729928	53.2258	41.9355	35.8209	40.2985	37.0968	25.8065	28.3582	26.8657
D120	abundance	species	Anaerofustis stercorihominis	Product	Placebo - Active	Placebo	Active	0.623203	0.0222652	-2.10476	0.841591	23	11	12	18	-2.50092		y ~ Product + Gender + Age + baseline_abundance	TRUE	TRUE	FALSE	FALSE							0.0015441	0.0062918	0.00248997	0.0010239	19.3548	17.7419	14.9254	11.9403	17.7419	17.7419	14.9254	8.95522
D120	abundance	species	Arachnia rubra	Product	Placebo - Active	Placebo	Active	0.623203	0.0252105	-1.23557	0.514484	27	12	15	22	-2.40158		y ~ Product + Gender + Age + baseline_abundance	TRUE	TRUE	FALSE	FALSE							0.000471503	0.000450052	0.000308958	0.000446667	16.129	19.3548	13.4328	8.95522	8.06452	12.9032	5.97015	4.47761
D120	abundance	species	Bacteroides intestinalis	Product	Placebo - Active	Placebo	Active	0.623203	0.024338	-3.20885	1.32246	26	17	9	21	-2.42641		y ~ Product + Gender + Age + baseline_abundance	TRUE	TRUE	FALSE	FALSE							0.0300809	0.0942292	0.020115	0.0358148	12.9032	12.9032	25.3731	17.9104	9.67742	11.2903	20.8955	17.9104
D120	abundance	species	Blautia_A gallistercoris	Product	Placebo - Active	Placebo	Active	0.623203	0.0227129	1.81507	0.762524	41	23	18	36	2.38034		y ~ Product + Gender + Age + baseline_abundance	TRUE	TRUE	FALSE	FALSE							0.000686157	0.000306857	0.000562552	0.0016064	25.8065	20.9677	29.8507	26.8657	19.3548	16.129	23.8806	25.3731
D120	abundance	species	Caccousia sp900752115	Product	Placebo - Active	Placebo	Active	0.623203	0.0253466	-1.76815	0.754869	38	17	21	33	-2.34232		y ~ Product + Gender + Age + baseline_abundance	TRUE	TRUE	FALSE	FALSE							0.00283136	0.00209575	0.0011151	0.00132036	29.0323	33.871	22.3881	20.8955	27.4194	32.2581	19.403	19.403
D120	abundance	species	CAG-269 sp001916005	Product	Placebo - Active	Placebo	Active	0.623203	0.0223716	-3.75377	1.54558	31	16	15	26	-2.42871		y ~ Product + Gender + Age + baseline_abundance	TRUE	TRUE	FALSE	FALSE							0.00735006	0.0607719	0.00268644	0.00677263	17.7419	17.7419	20.8955	11.9403	17.7419	16.129	17.9104	11.9403
D120	abundance	species	Faecivicinus sp900553265	Product	Placebo - Active	Placebo	Active	0.623203	0.0245903	1.12629	0.487783	62	33	29	57	2.309		y ~ Product + Gender + Age + baseline_abundance	TRUE	TRUE	FALSE	FALSE							0.0080282	0.00551462	0.00952042	0.0124423	46.7742	43.5484	46.2687	47.7612	46.7742	41.9355	46.2687	47.7612
D120	abundance	species	Lactiplantibacillus plantarum	Product	Placebo - Active	Placebo	Active	0.623203	0.020972	-2.05974	0.854173	42	20	22	37	-2.41138		y ~ Product + Gender + Age + baseline_abundance	TRUE	TRUE	FALSE	FALSE							0.00208676	0.00544926	0.00118661	0.00405735	20.9677	22.5806	20.8955	11.9403	14.5161	22.5806	14.9254	10.4478
D120	abundance	species	Merdicola sp018371855	Product	Placebo - Active	Placebo	Active	0.623203	0.019536	4.01312	1.59311	27	18	9	22	2.51905		y ~ Product + Gender + Age + baseline_abundance	TRUE	TRUE	FALSE	FALSE							0.543152	0.599649	0.0136697	1.38446	14.5161	9.67742	19.403	20.8955	14.5161	9.67742	19.403	16.4179
D120	abundance	species	Paralachnospira dongpingensis	Product	Placebo - Active	Placebo	Active	0.623203	0.0258534	1.42738	0.603897	31	15	16	26	2.36361		y ~ Product + Gender + Age + baseline_abundance	TRUE	TRUE	FALSE	FALSE							0.00235633	0.00160044	0.00270327	0.00245173	24.1935	24.1935	20.8955	22.3881	24.1935	24.1935	20.8955	20.8955
D120	abundance	species	Enterocloster excrementigallinarum	Product	Placebo - Active	Placebo	Active	0.624207	0.0238551	1.11009	0.482172	85	42	43	82	2.30227		y ~ Product + baseline_abundance	TRUE	TRUE	FALSE	FALSE							0.00413046	0.00270304	0.00559806	0.0068405	66.129	58.0645	61.194	61.194	64.5161	54.8387	59.7015	59.7015
Baseline	abundance	phylum	Cyanobacteriota	Product	Placebo - Active	Placebo	Active	0.624913	0.101843	1.38646	0.833054	56	31	25	54	1.66431		y ~ Product	FALSE	TRUE	FALSE	FALSE	0.050763	0.0788005	40.3226	46.2687	37.0968	44.7761
Baseline	abundance	phylum	Pseudomonadota	Product	Placebo - Active	Placebo	Active	0.624913	0.0618305	-0.647469	0.34364	129	67	62	127	-1.88415		y ~ Product	FALSE	TRUE	FALSE	FALSE	0.349101	0.253733	100	100	100	100
Baseline	abundance	phylum	Synergistota	Product	Placebo - Active	Placebo	Active	0.624913	0.110279	1.8484	1.11941	29	11	18	27	1.65122		y ~ Product	FALSE	TRUE	FALSE	FALSE	0.00153846	0.0101132	29.0323	16.4179	24.1935	13.4328
Baseline	prevalence	phylum	Bacillota_B	Product	Placebo - Active	Placebo	Active	0.62719	0.283743	-0.389184	0.363062	129	67	62		-1.07195		y ~ Product	FALSE	FALSE	FALSE	FALSE	0.0107464	0.0162634	43.5484	43.2836	43.5484	34.3284
Baseline	prevalence	phylum	Campylobacterota	Product	Placebo - Active	Placebo	Active	0.62719	0.346499	0.441833	0.469335	129	67	62		0.941401		y ~ Product	FALSE	FALSE	FALSE	FALSE	0.00062875	0.00098938	17.7419	22.3881	14.5161	20.8955
Baseline	prevalence	phylum	Cyanobacteriota	Product	Placebo - Active	Placebo	Active	0.62719	0.376314	0.318347	0.359833	129	67	62		0.884708		y ~ Product	FALSE	FALSE	FALSE	FALSE	0.050763	0.0788005	40.3226	46.2687	37.0968	44.7761
Active_long	abundance	species	Intestinimonas stercoravium	delta_abundance	V6 - V2	V6	V2	0.632206	0.00231365	-2.03942	0.437615	8	8	8	7	-4.66031		y ~ 1	TRUE	TRUE	FALSE	FALSE																			0.000925206	0.000611236	12.9032	3.22581	11.2903	3.22581
Placebo_long	abundance	KEGG_module	M00135	delta_abundance	V6 - V2	V6	V2	0.632528	0.0838613	-1.29799	0.706842	18	18	18	17	-1.83632		y ~ 1	FALSE	TRUE	FALSE	FALSE																			0.00103121	0.00103392	20.8955	11.9403	20.8955	11.9403
Placebo_long	abundance	KEGG_module	M00159	delta_abundance	V6 - V2	V6	V2	0.632528	0.0848562	-0.0811961	0.0464115	67	67	67	66	-1.74948		y ~ 1	FALSE	TRUE	FALSE	FALSE																			35.4702	35.8006	100	100	100	100
Placebo_long	abundance	KEGG_module	M00193	delta_abundance	V6 - V2	V6	V2	0.632528	0.0835182	0.158873	0.0904115	67	67	67	66	1.75722		y ~ 1	FALSE	TRUE	FALSE	FALSE																			4.49153	4.85191	100	100	100	100
Placebo_long	abundance	KEGG_module	M00221	delta_abundance	V6 - V2	V6	V2	0.632528	0.0748111	0.141929	0.0784032	67	67	67	66	1.81024		y ~ 1	FALSE	TRUE	FALSE	FALSE																			10.4141	11.8379	100	100	100	100
Placebo_long	abundance	KEGG_module	M00339	delta_abundance	V6 - V2	V6	V2	0.632528	0.085172	-1.77299	0.976274	20	20	20	19	-1.81608		y ~ 1	FALSE	TRUE	FALSE	FALSE																			0.00304688	0.00963416	26.8657	13.4328	26.8657	13.4328
Placebo_long	abundance	KEGG_module	M00358	delta_abundance	V6 - V2	V6	V2	0.632528	0.0796646	-0.868411	0.484526	47	47	47	46	-1.79229		y ~ 1	FALSE	TRUE	FALSE	FALSE																			0.225505	0.249979	67.1642	58.209	67.1642	58.209
Placebo_long	abundance	KEGG_module	M00390	delta_abundance	V6 - V2	V6	V2	0.632528	0.0800442	-0.867452	0.484621	47	47	47	46	-1.78996		y ~ 1	FALSE	TRUE	FALSE	FALSE																			0.225505	0.249979	67.1642	58.209	67.1642	58.209
Placebo_long	abundance	KEGG_module	M00515	delta_abundance	V6 - V2	V6	V2	0.632528	0.0773284	-1.44	0.710739	9	9	9	8	-2.02606		y ~ 1	FALSE	TRUE	FALSE	FALSE																			0.00082307	0.000742095	10.4478	4.47761	10.4478	4.47761
Placebo_long	abundance	KEGG_module	M00535	delta_abundance	V6 - V2	V6	V2	0.632528	0.0837002	0.0508242	0.0289405	67	67	67	66	1.75616		y ~ 1	FALSE	TRUE	FALSE	FALSE																			66.4952	71.9047	100	100	100	100
Placebo_long	abundance	KEGG_module	M00593	delta_abundance	V6 - V2	V6	V2	0.632528	0.0847235	0.248737	0.142116	67	67	67	66	1.75024		y ~ 1	FALSE	TRUE	FALSE	FALSE																			0.349257	0.365392	100	100	100	100
Placebo_long	abundance	KEGG_module	M00608	delta_abundance	V6 - V2	V6	V2	0.632528	0.0796646	-0.868411	0.484526	47	47	47	46	-1.79229		y ~ 1	FALSE	TRUE	FALSE	FALSE																			0.225505	0.249979	67.1642	58.209	67.1642	58.209
Placebo_long	abundance	KEGG_module	M00073	delta_abundance	V6 - V2	V6	V2	0.638896	0.0881048	-2.55998	1.29253	8	8	8	7	-1.98059		y ~ 1	FALSE	TRUE	FALSE	FALSE																			0.00263103	0.000243176	7.46269	5.97015	7.46269	5.97015
Placebo_long	abundance	KEGG_module	M00266	delta_abundance	V6 - V2	V6	V2	0.638896	0.0910902	0.286096	0.166848	67	67	67	66	1.71471		y ~ 1	FALSE	TRUE	FALSE	FALSE																			5.64574	7.08	100	100	100	100
Placebo_long	abundance	KEGG_module	M00489	delta_abundance	V6 - V2	V6	V2	0.638896	0.0910541	-0.601485	0.350659	66	66	66	65	-1.7153		y ~ 1	FALSE	TRUE	FALSE	FALSE																			0.0127959	0.00665328	97.0149	94.0299	97.0149	94.0299
Placebo_long	abundance	KEGG_module	M00496	delta_abundance	V6 - V2	V6	V2	0.638896	0.0893562	0.836453	0.483986	58	58	58	57	1.72826		y ~ 1	FALSE	TRUE	FALSE	FALSE																			0.00518095	0.00681307	65.6716	76.1194	65.6716	76.1194
Placebo_long	abundance	GMM	MF0027 - tyrosine degradation II	delta_abundance	V6 - V2	V6	V2	0.642015	0.301068	0.180405	0.173081	67	67	67	66	1.04232		y ~ 1	FALSE	TRUE	FALSE	FALSE																			0.482082	0.485588	100	100	100	100
Placebo_long	abundance	GMM	MF0034 - alanine degradation II	delta_abundance	V6 - V2	V6	V2	0.642015	0.296209	-0.130403	0.123847	67	67	67	66	-1.05294		y ~ 1	FALSE	TRUE	FALSE	FALSE																			9.65948	7.77489	100	100	100	100
Placebo_long	abundance	GMM	MF0059 - anaerobic fatty acid beta-oxidation	delta_abundance	V6 - V2	V6	V2	0.642015	0.304742	0.457572	0.442318	66	66	66	65	1.03449		y ~ 1	FALSE	TRUE	FALSE	FALSE																			0.0262897	0.0323872	97.0149	95.5224	97.0149	95.5224
Placebo_long	abundance	GMM	MF0071 - pentose phosphate pathway (non-oxidative branch)	delta_abundance	V6 - V2	V6	V2	0.642015	0.293274	-0.0150028	0.0141614	67	67	67	66	-1.05941		y ~ 1	FALSE	TRUE	FALSE	FALSE																			89.6363	89.392	100	100	100	100
Placebo_long	abundance	GMM	MF0083 - succinate consumption	delta_abundance	V6 - V2	V6	V2	0.642015	0.291166	-0.14412	0.13544	67	67	67	66	-1.06409		y ~ 1	FALSE	TRUE	FALSE	FALSE																			0.29403	0.28544	100	100	100	100
Placebo_long	abundance	GMM	MF0097 - homoacetogenesis	delta_abundance	V6 - V2	V6	V2	0.642015	0.304795	0.0907019	0.0876984	67	67	67	66	1.03425		y ~ 1	FALSE	TRUE	FALSE	FALSE																			3.73947	3.92624	100	100	100	100
Active_long	abundance	genus	Avimonas_A	delta_abundance	V6 - V2	V6	V2	0.64205	0.0223562	-0.934825	0.396283	50	50	50	49	-2.35898		y ~ 1	TRUE	TRUE	FALSE	FALSE																			0.012032	0.0103107	79.0323	72.5806	77.4194	70.9677
Active_long	abundance	genus	Butyricicoccus_A	delta_abundance	V6 - V2	V6	V2	0.64205	0.0227976	1.02392	0.392291	13	13	13	12	2.6101		y ~ 1	TRUE	TRUE	FALSE	FALSE																			0.0183812	0.0562045	20.9677	20.9677	20.9677	20.9677
Active_long	abundance	genus	CAG-266	delta_abundance	V6 - V2	V6	V2	0.64205	0.0234268	1.54674	0.567671	10	10	10	9	2.7247		y ~ 1	TRUE	TRUE	FALSE	FALSE																			0.331591	0.474613	12.9032	14.5161	11.2903	12.9032
Active_long	abundance	genus	Ruminococcus_E	delta_abundance	V6 - V2	V6	V2	0.64205	0.0237796	-1.04307	0.448826	57	57	57	56	-2.32399		y ~ 1	TRUE	TRUE	FALSE	FALSE																			1.27672	1.45849	91.9355	79.0323	91.9355	79.0323
Active_long	abundance	family	Burkholderiaceae	delta_abundance	V6 - V2	V6	V2	0.645686	0.0534815	-1.12941	0.553495	23	23	23	22	-2.0405		y ~ 1	TRUE	TRUE	FALSE	FALSE																			0.0229153	0.0144767	37.0968	32.2581	37.0968	33.871
Active_long	abundance	family	CAG-272	delta_abundance	V6 - V2	V6	V2	0.645686	0.0502834	-0.835915	0.416711	51	51	51	50	-2.00598		y ~ 1	TRUE	TRUE	FALSE	FALSE																			0.148568	0.0552102	77.4194	80.6452	77.4194	79.0323
Active_long	abundance	family	HGM11514	delta_abundance	V6 - V2	V6	V2	0.645686	0.0227528	-1.68256	0.689253	24	24	24	23	-2.44113		y ~ 1	TRUE	TRUE	FALSE	FALSE																			0.00174271	0.00110959	37.0968	24.1935	33.871	17.7419
Active_long	abundance	family	Nanoperiomorbaceae	delta_abundance	V6 - V2	V6	V2	0.645686	0.0551868	1.02369	0.507918	25	25	25	24	2.01546		y ~ 1	TRUE	TRUE	FALSE	FALSE																			0.000381277	0.000652584	24.1935	29.0323	11.2903	19.3548
Active_long	abundance	family	Pasteurellaceae	delta_abundance	V6 - V2	V6	V2	0.645686	0.0498259	2.92877	1.37288	16	16	16	15	2.1333		y ~ 1	TRUE	TRUE	FALSE	FALSE																			0.0020492	0.0038172	9.67742	19.3548	9.67742	14.5161
Active_long	abundance	family	Synergistaceae	delta_abundance	V6 - V2	V6	V2	0.645686	0.0300313	2.17478	0.913383	17	17	17	16	2.38102		y ~ 1	TRUE	TRUE	FALSE	FALSE																			0.00336633	0.00621714	19.3548	24.1935	16.129	22.5806
Active_long	abundance	family	UBA932	delta_abundance	V6 - V2	V6	V2	0.645686	0.0480275	0.927478	0.445154	25	25	25	24	2.0835		y ~ 1	TRUE	TRUE	FALSE	FALSE																			0.756996	0.00523433	22.5806	37.0968	22.5806	35.4839
D120	abundance	GMM	MF0097 - homoacetogenesis	Product	Placebo - Active	Placebo	Active	0.647838	0.071982	0.214942	0.118443	129	67	62	124	1.81473		y ~ Product + Gender + Age + baseline_abundance	FALSE	TRUE	FALSE	FALSE							3.86392	3.75462	3.73947	3.92624	100	100	100	100	100	100	100	100
D120	abundance	species	QAMM01 sp900552945	Product	Placebo - Active	Placebo	Active	0.648863	0.0276262	-2.04592	0.84439	21	11	10	16	-2.42295		y ~ Product + Gender + Age + baseline_abundance	TRUE	TRUE	FALSE	FALSE							0.00329759	0.00263009	0.00356607	0.000815556	14.5161	14.5161	13.4328	14.9254	14.5161	14.5161	13.4328	11.9403
D120	abundance	GMM	MF0016 - fucose degradation	Product	Placebo - Active	Placebo	Active	0.649716	0.0787535	0.227325	0.128245	129	67	62	124	1.77258		y ~ Product + Gender + Age + baseline_abundance	FALSE	TRUE	FALSE	FALSE							9.64004	8.85066	9.15967	10.6105	100	100	100	100	100	100	100	100
Placebo_long	abundance	KEGG_module	M00026	delta_abundance	V6 - V2	V6	V2	0.650918	0.105115	0.0432629	0.0263298	67	67	67	66	1.64312		y ~ 1	FALSE	TRUE	FALSE	FALSE																			71.0533	74.3452	100	100	100	100
Placebo_long	abundance	KEGG_module	M00093	delta_abundance	V6 - V2	V6	V2	0.650918	0.113222	-0.0939517	0.0585292	67	67	67	66	-1.60521		y ~ 1	FALSE	TRUE	FALSE	FALSE																			27.8816	26.3317	100	100	100	100
Placebo_long	abundance	KEGG_module	M00176	delta_abundance	V6 - V2	V6	V2	0.650918	0.113427	0.227353	0.141716	67	67	67	66	1.60428		y ~ 1	FALSE	TRUE	FALSE	FALSE																			1.5222	1.7868	100	100	100	100
Placebo_long	abundance	KEGG_module	M00178	delta_abundance	V6 - V2	V6	V2	0.650918	0.104244	-0.0704828	0.0427862	67	67	67	66	-1.64733		y ~ 1	FALSE	TRUE	FALSE	FALSE																			43.7853	41.4656	100	100	100	100
Placebo_long	abundance	KEGG_module	M00210	delta_abundance	V6 - V2	V6	V2	0.650918	0.108688	0.473675	0.29129	67	67	67	66	1.62613		y ~ 1	FALSE	TRUE	FALSE	FALSE																			0.307762	0.490085	100	100	100	100
Placebo_long	abundance	KEGG_module	M00230	delta_abundance	V6 - V2	V6	V2	0.650918	0.108778	0.575977	0.354294	67	67	67	66	1.62571		y ~ 1	FALSE	TRUE	FALSE	FALSE																			0.0711299	0.110812	98.5075	98.5075	98.5075	98.5075
Placebo_long	abundance	KEGG_module	M00264	delta_abundance	V6 - V2	V6	V2	0.650918	0.0995861	-0.819188	0.487387	47	47	47	46	-1.68077		y ~ 1	FALSE	TRUE	FALSE	FALSE																			0.225505	0.249979	67.1642	58.209	67.1642	58.209
Placebo_long	abundance	KEGG_module	M00325	delta_abundance	V6 - V2	V6	V2	0.650918	0.110199	-1.23801	0.752867	32	32	32	31	-1.6444		y ~ 1	FALSE	TRUE	FALSE	FALSE																			0.0144703	0.00516415	43.2836	35.8209	43.2836	35.8209
Placebo_long	abundance	KEGG_module	M00445	delta_abundance	V6 - V2	V6	V2	0.650918	0.111337	0.504493	0.312607	67	67	67	66	1.61382		y ~ 1	FALSE	TRUE	FALSE	FALSE																			0.171784	0.222473	100	100	100	100
Placebo_long	abundance	KEGG_module	M00447	delta_abundance	V6 - V2	V6	V2	0.650918	0.111685	0.505959	0.313826	67	67	67	66	1.61223		y ~ 1	FALSE	TRUE	FALSE	FALSE																			0.148272	0.177704	100	98.5075	100	98.5075
Placebo_long	abundance	KEGG_module	M00450	delta_abundance	V6 - V2	V6	V2	0.650918	0.0957989	0.649036	0.384021	66	66	66	65	1.6901		y ~ 1	FALSE	TRUE	FALSE	FALSE																			0.0628504	0.085149	97.0149	97.0149	97.0149	97.0149
Placebo_long	abundance	KEGG_module	M00456	delta_abundance	V6 - V2	V6	V2	0.650918	0.0989309	1.74914	1.03103	35	35	35	34	1.69649		y ~ 1	FALSE	TRUE	FALSE	FALSE																			0.00381071	0.0103145	34.3284	37.3134	34.3284	37.3134
Placebo_long	abundance	KEGG_module	M00530	delta_abundance	V6 - V2	V6	V2	0.650918	0.0953954	0.233518	0.138027	67	67	67	66	1.69183		y ~ 1	FALSE	TRUE	FALSE	FALSE																			0.665261	0.814814	100	100	100	100
Placebo_long	abundance	KEGG_module	M00711	delta_abundance	V6 - V2	V6	V2	0.650918	0.0993747	0.535832	0.320585	67	67	67	66	1.67142		y ~ 1	FALSE	TRUE	FALSE	FALSE																			0.109266	0.224496	100	100	100	100
Placebo_long	abundance	KEGG_module	M00728	delta_abundance	V6 - V2	V6	V2	0.650918	0.11164	0.50603	0.31383	67	67	67	66	1.61243		y ~ 1	FALSE	TRUE	FALSE	FALSE																			0.148272	0.177704	100	98.5075	100	98.5075
Placebo_long	abundance	KEGG_module	M00731	delta_abundance	V6 - V2	V6	V2	0.650918	0.104785	0.621175	0.377681	67	67	67	66	1.64471		y ~ 1	FALSE	TRUE	FALSE	FALSE																			0.00976111	0.0189795	98.5075	97.0149	98.5075	97.0149
Placebo_long	abundance	GMM	MF0087 - acetyl-CoA to crotonyl-CoA	delta_abundance	V6 - V2	V6	V2	0.65293	0.316572	0.345739	0.342592	67	67	67	66	1.00918		y ~ 1	FALSE	TRUE	FALSE	FALSE																			0.0478957	0.0576645	100	98.5075	100	98.5075
Baseline	abundance	KEGG_module	M00088	Product	Placebo - Active	Placebo	Active	0.653233	0.117851	1.67818	1.01149	17	9	8	15	1.65911		y ~ Product	FALSE	TRUE	FALSE	FALSE	0.000475036	0.00169203	12.9032	13.4328	12.9032	13.4328
Baseline	abundance	KEGG_module	M00583	Product	Placebo - Active	Placebo	Active	0.653233	0.118292	-1.01684	0.600143	13	6	7	11	-1.69433		y ~ Product	FALSE	TRUE	FALSE	FALSE	0.000507293	0.000264708	11.2903	8.95522	11.2903	8.95522
D120	abundance	species	Ruminiclostridium_E siraeum	Product	Placebo - Active	Placebo	Active	0.654169	0.0255953	-1.45348	0.642185	112	57	55	109	-2.26334		y ~ Product + baseline_abundance	TRUE	TRUE	FALSE	FALSE							0.078037	0.236252	0.131486	0.104673	80.6452	83.871	80.597	76.1194	77.4194	82.2581	80.597	73.1343
D120	abundance	GMM	MF0031 - glutamate degradation II	Product	Placebo - Active	Placebo	Active	0.662543	0.0870007	-0.283646	0.164423	129	67	62	124	-1.7251		y ~ Product + Gender + Age + baseline_abundance	FALSE	TRUE	FALSE	FALSE							10.3185	11.3114	9.61454	8.95265	100	100	100	100	100	100	100	100
Placebo_long	abundance	KEGG_module	M00642	delta_abundance	V6 - V2	V6	V2	0.662993	0.116844	-1.68194	0.918646	7	7	7	6	-1.83089		y ~ 1	FALSE	TRUE	FALSE	FALSE																			0.00078683	0.00182551	8.95522	1.49254	8.95522	1.49254
Placebo_long	abundance	KEGG_module	M00271	delta_abundance	V6 - V2	V6	V2	0.663203	0.119508	0.0893595	0.0566534	67	67	67	66	1.5773		y ~ 1	FALSE	TRUE	FALSE	FALSE																			29.9726	30.5347	100	100	100	100
Placebo_long	abundance	KEGG_module	M00432	delta_abundance	V6 - V2	V6	V2	0.663203	0.118745	0.0462699	0.0292732	67	67	67	66	1.58062		y ~ 1	FALSE	TRUE	FALSE	FALSE																			67.4676	70.953	100	100	100	100
Placebo_long	abundance	KEGG_module	M00436	delta_abundance	V6 - V2	V6	V2	0.664395	0.121038	0.214009	0.136252	67	67	67	66	1.57068		y ~ 1	FALSE	TRUE	FALSE	FALSE																			2.38702	2.95376	100	100	100	100
Placebo_long	abundance	KEGG_module	M00044	delta_abundance	V6 - V2	V6	V2	0.664561	0.130936	-1.66242	0.950689	7	7	7	6	-1.74864		y ~ 1	FALSE	TRUE	FALSE	FALSE																			0.00078683	0.00213217	8.95522	1.49254	8.95522	1.49254
Placebo_long	abundance	KEGG_module	M00046	delta_abundance	V6 - V2	V6	V2	0.664561	0.133698	0.0769172	0.0506578	67	67	67	66	1.51837		y ~ 1	FALSE	TRUE	FALSE	FALSE																			40.8483	46.4696	100	100	100	100
Placebo_long	abundance	KEGG_module	M00050	delta_abundance	V6 - V2	V6	V2	0.664561	0.126167	0.026135	0.0168723	67	67	67	66	1.54899		y ~ 1	FALSE	TRUE	FALSE	FALSE																			86.6019	88.34	100	100	100	100
Placebo_long	abundance	KEGG_module	M00201	delta_abundance	V6 - V2	V6	V2	0.664561	0.130845	-0.511486	0.333214	53	53	53	52	-1.53501		y ~ 1	FALSE	TRUE	FALSE	FALSE																			0.00288257	0.00202095	74.6269	74.6269	74.6269	74.6269
Placebo_long	abundance	KEGG_module	M00212	delta_abundance	V6 - V2	V6	V2	0.664561	0.133566	0.103623	0.0682225	67	67	67	66	1.51889		y ~ 1	FALSE	TRUE	FALSE	FALSE																			16.14	18.076	100	100	100	100
Placebo_long	abundance	KEGG_module	M00305	delta_abundance	V6 - V2	V6	V2	0.664561	0.130003	-0.323317	0.210835	66	66	66	65	-1.53351		y ~ 1	FALSE	TRUE	FALSE	FALSE																			0.0221363	0.0134921	98.5075	97.0149	98.5075	97.0149
Placebo_long	abundance	KEGG_module	M00438	delta_abundance	V6 - V2	V6	V2	0.664561	0.126635	-0.731803	0.471097	51	51	51	50	-1.5534		y ~ 1	FALSE	TRUE	FALSE	FALSE																			0.00116756	0.00151632	67.1642	49.2537	67.1642	49.2537
Placebo_long	abundance	KEGG_module	M00471	delta_abundance	V6 - V2	V6	V2	0.664561	0.125267	0.505671	0.325663	67	67	67	66	1.55274		y ~ 1	FALSE	TRUE	FALSE	FALSE																			0.12448	0.176788	98.5075	98.5075	98.5075	98.5075
Placebo_long	abundance	KEGG_module	M00521	delta_abundance	V6 - V2	V6	V2	0.664561	0.134228	0.388004	0.255895	67	67	67	66	1.51626		y ~ 1	FALSE	TRUE	FALSE	FALSE																			0.108276	0.203654	100	100	100	100
Placebo_long	abundance	KEGG_module	M00522	delta_abundance	V6 - V2	V6	V2	0.664561	0.127763	-0.34477	0.223488	66	66	66	65	-1.54268		y ~ 1	FALSE	TRUE	FALSE	FALSE																			0.00836113	0.00779768	98.5075	95.5224	98.5075	95.5224
Active_long	abundance	phylum	Bacillota_A	delta_abundance	V6 - V2	V6	V2	0.669128	0.0974599	-0.0645251	0.0383361	62	62	62	61	-1.68314		y ~ 1	FALSE	TRUE	FALSE	FALSE																			75.3484	72.5948	100	100	100	100
Active_long	abundance	phylum	Fusobacteriota	delta_abundance	V6 - V2	V6	V2	0.669128	0.111521	1.42599	0.843329	16	16	16	15	1.69091		y ~ 1	FALSE	TRUE	FALSE	FALSE																			0.000446773	0.00152634	17.7419	19.3548	14.5161	14.5161
D120	abundance	species	Borkfalkia ceftriaxoniphila	Product	Placebo - Active	Placebo	Active	0.670039	0.026826	-1.11803	0.493522	68	35	33	65	-2.26542		y ~ Product + baseline_abundance	TRUE	TRUE	FALSE	FALSE							0.000678873	0.00132358	0.00081883	0.000659239	41.9355	48.3871	35.8209	43.2836	33.871	40.3226	31.3433	38.806
Placebo_long	abundance	GMM	MF0004 - pectine degradation II	delta_abundance	V6 - V2	V6	V2	0.670819	0.361953	-0.182772	0.199094	67	67	67	66	-0.918016		y ~ 1	FALSE	TRUE	FALSE	FALSE																			1.71597	1.57877	100	100	100	100
Placebo_long	abundance	GMM	MF0015 - fructose degradation	delta_abundance	V6 - V2	V6	V2	0.670819	0.359313	0.0403814	0.0437449	67	67	67	66	0.92311		y ~ 1	FALSE	TRUE	FALSE	FALSE																			55.4913	57.0873	100	100	100	100
Placebo_long	abundance	GMM	MF0026 - tyrosine degradation I	delta_abundance	V6 - V2	V6	V2	0.670819	0.34148	-0.161717	0.168779	67	67	67	66	-0.958157		y ~ 1	FALSE	TRUE	FALSE	FALSE																			0.172717	0.14237	100	100	100	100
Placebo_long	abundance	GMM	MF0030 - glutamate degradation I	delta_abundance	V6 - V2	V6	V2	0.670819	0.40117	-0.131051	0.155092	67	67	67	66	-0.844989		y ~ 1	FALSE	TRUE	FALSE	FALSE																			0.331711	0.40784	100	100	100	100
Placebo_long	abundance	GMM	MF0035 - glycine degradation	delta_abundance	V6 - V2	V6	V2	0.670819	0.400776	-0.120556	0.142552	67	67	67	66	-0.8457		y ~ 1	FALSE	TRUE	FALSE	FALSE																			14.1017	12.5655	100	100	100	100
Placebo_long	abundance	GMM	MF0042 - asparagine degradation	delta_abundance	V6 - V2	V6	V2	0.670819	0.345567	0.302697	0.318621	67	67	67	66	0.950023		y ~ 1	FALSE	TRUE	FALSE	FALSE																			0.191242	0.233278	98.5075	100	98.5075	100
Placebo_long	abundance	GMM	MF0044 - cysteine degradation I	delta_abundance	V6 - V2	V6	V2	0.670819	0.398618	0.020302	0.023896	67	67	67	66	0.849601		y ~ 1	FALSE	TRUE	FALSE	FALSE																			63.148	64.0772	100	100	100	100
Placebo_long	abundance	GMM	MF0052 - arginine degradation II	delta_abundance	V6 - V2	V6	V2	0.670819	0.399453	0.381054	0.449264	66	66	66	65	0.848175		y ~ 1	FALSE	TRUE	FALSE	FALSE																			0.02664	0.0323872	97.0149	95.5224	97.0149	95.5224
Placebo_long	abundance	GMM	MF0054 - arginine degradation IV	delta_abundance	V6 - V2	V6	V2	0.670819	0.419145	-0.138419	0.170259	67	67	67	66	-0.812994		y ~ 1	FALSE	TRUE	FALSE	FALSE																			0.60224	0.639657	100	100	100	100
Placebo_long	abundance	GMM	MF0063 - glyoxylate bypass	delta_abundance	V6 - V2	V6	V2	0.670819	0.409405	0.358518	0.431789	66	66	66	65	0.830307		y ~ 1	FALSE	TRUE	FALSE	FALSE																			0.0267928	0.0335204	98.5075	95.5224	98.5075	95.5224
Placebo_long	abundance	GMM	MF0067 - glycolysis (preparatory phase)	delta_abundance	V6 - V2	V6	V2	0.670819	0.371752	-0.0150805	0.0167688	67	67	67	66	-0.89932		y ~ 1	FALSE	TRUE	FALSE	FALSE																			81.627	81.3964	100	100	100	100
Placebo_long	abundance	GMM	MF0077 - formate conversion	delta_abundance	V6 - V2	V6	V2	0.670819	0.420109	0.339094	0.415775	37	37	37	36	0.815571		y ~ 1	FALSE	TRUE	FALSE	FALSE																			0.000693742	0.000647948	37.3134	43.2836	37.3134	43.2836
Placebo_long	abundance	GMM	MF0088 - butyrate production I	delta_abundance	V6 - V2	V6	V2	0.670819	0.372269	-0.0747275	0.0831839	67	67	67	66	-0.898341		y ~ 1	FALSE	TRUE	FALSE	FALSE																			9.19981	7.52889	100	100	100	100
Placebo_long	abundance	GMM	MF0095 - propionate production III	delta_abundance	V6 - V2	V6	V2	0.670819	0.388966	-0.328202	0.377652	51	51	51	50	-0.869061		y ~ 1	FALSE	TRUE	FALSE	FALSE																			0.000887874	0.00125444	68.6567	55.2239	68.6567	55.2239
D120	abundance	species	Enterocloster excrementigallinarum	Product	Placebo - Active	Placebo	Active	0.672619	0.029372	1.04808	0.472478	85	42	43	80	2.21826		y ~ Product + Gender + Age + baseline_abundance	TRUE	TRUE	FALSE	FALSE							0.00413046	0.00270304	0.00559806	0.0068405	66.129	58.0645	61.194	61.194	64.5161	54.8387	59.7015	59.7015
D120	abundance	GMM	MF0033 - alanine degradation I	Product	Placebo - Active	Placebo	Active	0.673023	0.095175	0.586396	0.348726	129	67	62	124	1.68154		y ~ Product + Gender + Age + baseline_abundance	FALSE	TRUE	FALSE	FALSE							0.553348	0.492923	0.321174	0.466698	100	100	100	100	100	100	100	100
Placebo_long	abundance	KEGG_module	M00737	delta_abundance	V6 - V2	V6	V2	0.673422	0.137351	-1.07	0.624258	7	7	7	6	-1.71404		y ~ 1	FALSE	TRUE	FALSE	FALSE																			0.000394074	0.000381594	7.46269	4.47761	7.46269	4.47761
Active_long	abundance	genus	Clostridium	delta_abundance	V6 - V2	V6	V2	0.675499	0.0270578	-0.9046	0.399168	61	61	61	60	-2.26622		y ~ 1	TRUE	TRUE	FALSE	FALSE																			0.12642	0.117687	96.7742	85.4839	95.1613	83.871
Active_long	abundance	genus	HGM11514	delta_abundance	V6 - V2	V6	V2	0.675499	0.0291882	-1.60323	0.689253	24	24	24	23	-2.32605		y ~ 1	TRUE	TRUE	FALSE	FALSE																			0.00174271	0.00110959	37.0968	24.1935	33.871	17.7419
Active_long	abundance	genus	QAKD01	delta_abundance	V6 - V2	V6	V2	0.675499	0.0281171	-1.40296	0.61319	37	37	37	36	-2.28797		y ~ 1	TRUE	TRUE	FALSE	FALSE																			0.0252772	0.0183966	58.0645	48.3871	58.0645	45.1613
D120	abundance	species	HGM11386 sp900761915	Product	Placebo - Active	Placebo	Active	0.676928	0.0277177	-2.79594	1.14709	18	9	9	15	-2.43742		y ~ Product + baseline_abundance	TRUE	TRUE	FALSE	FALSE							0.00014891	0.000551526	0.000229762	0.00017301	8.06452	14.5161	7.46269	7.46269	3.22581	12.9032	1.49254	2.98507
D120	abundance	genus	Collinsella	Product	Placebo - Active	Placebo	Active	0.677986	0.0103429	1.423	0.545329	112	58	54	109	2.60944		y ~ Product + baseline_abundance	TRUE	TRUE	FALSE	FALSE							0.050131	0.0469934	0.0978989	0.118256	82.2581	72.5806	82.0896	83.5821	87.0968	70.9677	83.5821	86.5672
D120	abundance	genus	Duodenibacillus	Product	Placebo - Active	Placebo	Active	0.677986	0.0101109	2.40093	0.872491	32	17	15	29	2.75181		y ~ Product + baseline_abundance	TRUE	TRUE	FALSE	FALSE							0.026794	0.0043684	0.024391	0.0291502	22.5806	20.9677	22.3881	25.3731	22.5806	17.7419	19.403	22.3881
D120	abundance	genus	Hornefia	Product	Placebo - Active	Placebo	Active	0.677986	0.00880426	-1.04217	0.333698	15	6	9	12	-3.12308		y ~ Product + baseline_abundance	TRUE	TRUE	FALSE	FALSE							0.000245973	0.000270778	0.000190261	0.000153122	9.67742	9.67742	2.98507	5.97015	4.83871	6.45161	0	1.49254
D120	abundance	genus	Lawsonella	Product	Placebo - Active	Placebo	Active	0.677986	0.0110242	-1.69518	0.544732	13	5	8	10	-3.11194		y ~ Product + baseline_abundance	TRUE	TRUE	FALSE	FALSE							0.00193977	0.00286	0.000501084	0.000509998	4.83871	8.06452	4.47761	4.47761	3.22581	8.06452	2.98507	2.98507
D120	prevalence	family	Coriobacteriaceae	Product	Placebo - Active	Placebo	Active	0.682686	0.0144838	1.67307	0.684273	129	67	62		2.44504		y ~ Product + baseline_abundance	FALSE	FALSE	FALSE	FALSE							0.0571713	0.050869	0.131998	0.146151	87.0968	79.0323	88.0597	88.0597	90.3226	77.4194	88.0597	91.0448
D120	prevalence	family	HGM11514	Product	Placebo - Active	Placebo	Active	0.682686	0.0158764	1.31969	0.547192	129	67	62		2.41174		y ~ Product + baseline_abundance	FALSE	FALSE	FALSE	FALSE							0.00174271	0.00110959	0.00647989	0.00235606	37.0968	24.1935	37.3134	37.3134	33.871	17.7419	35.8209	34.3284
Baseline	abundance	GMM	MF0033 - alanine degradation I	Product	Placebo - Active	Placebo	Active	0.687288	0.0467044	-0.705557	0.351275	129	67	62	127	-2.00856		y ~ Product	FALSE	TRUE	FALSE	FALSE	0.553348	0.321174	100	100	100	100
Baseline	abundance	GMM	MF0052 - arginine degradation II	Product	Placebo - Active	Placebo	Active	0.687288	0.0350945	-1.11961	0.525434	125	65	60	123	-2.13082		y ~ Product	FALSE	TRUE	FALSE	FALSE	0.0489152	0.02664	96.7742	97.0149	96.7742	97.0149
Baseline	abundance	GMM	MF0058 - lysine degradation II	Product	Placebo - Active	Placebo	Active	0.687288	0.0526374	-0.174069	0.0889837	129	67	62	127	-1.95619		y ~ Product	FALSE	TRUE	FALSE	FALSE	25.7797	22.5072	100	100	100	100
Baseline	abundance	GMM	MF0059 - anaerobic fatty acid beta-oxidation	Product	Placebo - Active	Placebo	Active	0.687288	0.0217761	-1.23325	0.530699	125	65	60	123	-2.32382		y ~ Product	FALSE	TRUE	FALSE	FALSE	0.0524371	0.0262897	96.7742	97.0149	96.7742	97.0149
Baseline	abundance	GMM	MF0063 - glyoxylate bypass	Product	Placebo - Active	Placebo	Active	0.687288	0.0548815	-1.03464	0.53388	127	66	61	125	-1.93797		y ~ Product	FALSE	TRUE	FALSE	FALSE	0.0519757	0.0267928	98.3871	98.5075	98.3871	98.5075
Baseline	abundance	GMM	MF0080 - lactate consumption II	Product	Placebo - Active	Placebo	Active	0.687288	0.02061	-1.04886	0.447255	126	66	60	124	-2.3451		y ~ Product	FALSE	TRUE	FALSE	FALSE	0.0603056	0.0283602	96.7742	98.5075	96.7742	98.5075
Baseline	abundance	GMM	MF0082 - putrescine degradation	Product	Placebo - Active	Placebo	Active	0.687288	0.0530907	-1.00373	0.513941	125	65	60	123	-1.953		y ~ Product	FALSE	TRUE	FALSE	FALSE	0.0488532	0.02664	96.7742	97.0149	96.7742	97.0149
Baseline	abundance	GMM	MF0087 - acetyl-CoA to crotonyl-CoA	Product	Placebo - Active	Placebo	Active	0.687288	0.0624807	-0.785051	0.417712	129	67	62	127	-1.87941		y ~ Product	FALSE	TRUE	FALSE	FALSE	0.066997	0.0478957	100	100	100	100
Baseline	abundance	GMM	MF0101 - nitrate reduction (dissimilatory)	Product	Placebo - Active	Placebo	Active	0.687288	0.056804	-0.407197	0.211825	129	67	62	127	-1.92233		y ~ Product	FALSE	TRUE	FALSE	FALSE	2.50278	1.67081	100	100	100	100
Placebo_long	abundance	KEGG_module	M00727	delta_abundance	V6 - V2	V6	V2	0.687567	0.141598	0.474796	0.319152	67	67	67	66	1.48768		y ~ 1	FALSE	TRUE	FALSE	FALSE																			0.139879	0.177704	100	98.5075	100	98.5075
Placebo_long	abundance	GMM	MF0021 - xylose degradation	delta_abundance	V6 - V2	V6	V2	0.68819	0.437939	-0.106511	0.13648	67	67	67	66	-0.780411		y ~ 1	FALSE	TRUE	FALSE	FALSE																			9.88326	8.52257	100	100	100	100
D120	abundance	GMM	MF0062 - glycerol degradation III	Product	Placebo - Active	Placebo	Active	0.692234	0.104884	1.92139	1.15985	48	17	31	43	1.65658		y ~ Product + Gender + Age + baseline_abundance	FALSE	TRUE	FALSE	FALSE							0.00258777	0.0032453	0.00486192	0.020214	37.0968	19.3548	16.4179	16.4179	37.0968	19.3548	16.4179	16.4179
Baseline	abundance	KEGG_module	M00637	Product	Placebo - Active	Placebo	Active	0.694748	0.127207	1.56508	0.996713	31	17	14	29	1.57024		y ~ Product	FALSE	TRUE	FALSE	FALSE	0.000715309	0.00204492	22.5806	25.3731	22.5806	25.3731
Placebo_long	abundance	KEGG_module	M00202	delta_abundance	V6 - V2	V6	V2	0.695402	0.147504	0.135307	0.0923217	67	67	67	66	1.46561		y ~ 1	FALSE	TRUE	FALSE	FALSE																			9.18289	10.1852	100	100	100	100
Placebo_long	abundance	KEGG_module	M00349	delta_abundance	V6 - V2	V6	V2	0.695402	0.14872	0.521523	0.356927	67	67	67	66	1.46115		y ~ 1	FALSE	TRUE	FALSE	FALSE																			0.479367	0.888286	100	98.5075	100	98.5075
Placebo_long	abundance	KEGG_module	M00612	delta_abundance	V6 - V2	V6	V2	0.695402	0.145648	-0.30426	0.206633	67	67	67	66	-1.47247		y ~ 1	FALSE	TRUE	FALSE	FALSE																			0.41129	0.400073	100	100	100	100
Placebo_long	abundance	KEGG_module	M00806	delta_abundance	V6 - V2	V6	V2	0.695402	0.148132	0.250847	0.171425	67	67	67	66	1.4633		y ~ 1	FALSE	TRUE	FALSE	FALSE																			1.60128	1.90473	100	100	100	100
Active_long	abundance	family	UMGS1253	delta_abundance	V6 - V2	V6	V2	0.702113	0.0660106	-2.78191	1.33003	10	10	10	9	-2.09161		y ~ 1	TRUE	TRUE	FALSE	FALSE																			0.00316642	0.000739966	14.5161	8.06452	9.67742	8.06452
Placebo_long	abundance	KEGG_module	M00036	delta_abundance	V6 - V2	V6	V2	0.702509	0.151631	-1.58655	0.98599	8	8	8	7	-1.6091		y ~ 1	FALSE	TRUE	FALSE	FALSE																			0.00133366	0.00546218	10.4478	2.98507	10.4478	2.98507
Baseline	abundance	KEGG_module	M00251	Product	Placebo - Active	Placebo	Active	0.703144	0.131574	0.149892	0.0987622	129	67	62	127	1.5177		y ~ Product	FALSE	TRUE	FALSE	FALSE	15.2378	15.1727	100	100	100	100
Baseline	abundance	KEGG_module	M00719	Product	Placebo - Active	Placebo	Active	0.703144	0.131369	-0.786114	0.51571	82	43	39	80	-1.52433		y ~ Product	FALSE	TRUE	FALSE	FALSE	0.00313848	0.00158649	62.9032	64.1791	62.9032	64.1791
D120	abundance	genus	Lactobacillus	Product	Placebo - Active	Placebo	Active	0.70644	0.0016019	-2.43496	0.745943	87	47	40	82	-3.26427		y ~ Product + Gender + Age + baseline_abundance	TRUE	TRUE	FALSE	FALSE							0.00475201	0.00409562	0.00370082	0.00416132	45.1613	54.8387	52.2388	40.2985	38.7097	50	44.7761	34.3284
Placebo_long	abundance	KEGG_module	M00335	delta_abundance	V6 - V2	V6	V2	0.708497	0.155729	-0.0262449	0.0182766	67	67	67	66	-1.43599		y ~ 1	FALSE	TRUE	FALSE	FALSE																			80.2273	79.3085	100	100	100	100
Placebo_long	abundance	KEGG_module	M00592	delta_abundance	V6 - V2	V6	V2	0.708497	0.15536	1.6071	1.04575	11	11	11	10	1.53679		y ~ 1	FALSE	TRUE	FALSE	FALSE																			0.0129487	0.00702152	8.95522	14.9254	8.95522	14.9254
Baseline	abundance	KEGG_module	M00159	Product	Placebo - Active	Placebo	Active	0.715468	0.13532	0.101015	0.0672087	129	67	62	127	1.50301		y ~ Product	FALSE	TRUE	FALSE	FALSE	33.8637	35.4702	100	100	100	100
Placebo_long	abundance	KEGG_module	M00010	delta_abundance	V6 - V2	V6	V2	0.717395	0.172005	0.0451631	0.0327084	67	67	67	66	1.38078		y ~ 1	FALSE	TRUE	FALSE	FALSE																			57.1483	61.1739	100	100	100	100
Placebo_long	abundance	KEGG_module	M00018	delta_abundance	V6 - V2	V6	V2	0.717395	0.160602	-0.0311576	0.0219573	67	67	67	66	-1.41901		y ~ 1	FALSE	TRUE	FALSE	FALSE																			75.4962	74.42	100	100	100	100
Placebo_long	abundance	KEGG_module	M00200	delta_abundance	V6 - V2	V6	V2	0.717395	0.163712	-0.579571	0.405602	30	30	30	29	-1.42892		y ~ 1	FALSE	TRUE	FALSE	FALSE																			0.000780557	0.00049636	38.806	37.3134	38.806	37.3134
Placebo_long	abundance	KEGG_module	M00250	delta_abundance	V6 - V2	V6	V2	0.717395	0.174166	-0.0768896	0.0559704	67	67	67	66	-1.37375		y ~ 1	FALSE	TRUE	FALSE	FALSE																			17.2023	16.0766	100	100	100	100
Placebo_long	abundance	KEGG_module	M00302	delta_abundance	V6 - V2	V6	V2	0.717395	0.168221	-2.09931	1.43857	14	14	14	13	-1.4593		y ~ 1	FALSE	TRUE	FALSE	FALSE																			0.0105545	0.0187307	19.403	10.4478	19.403	10.4478
Placebo_long	abundance	KEGG_module	M00307	delta_abundance	V6 - V2	V6	V2	0.717395	0.175476	-0.0264003	0.0192769	67	67	67	66	-1.36953		y ~ 1	FALSE	TRUE	FALSE	FALSE																			81.7996	79.4824	100	100	100	100
Placebo_long	abundance	KEGG_module	M00328	delta_abundance	V6 - V2	V6	V2	0.717395	0.171102	-1.64829	1.10822	10	10	10	9	-1.48732		y ~ 1	FALSE	TRUE	FALSE	FALSE																			0.00153972	0.000656329	11.9403	4.47761	11.9403	4.47761
Placebo_long	abundance	KEGG_module	M00330	delta_abundance	V6 - V2	V6	V2	0.717395	0.169302	0.494241	0.355596	66	66	66	65	1.3899		y ~ 1	FALSE	TRUE	FALSE	FALSE																			0.0795935	0.105647	97.0149	98.5075	97.0149	98.5075
Placebo_long	abundance	KEGG_module	M00568	delta_abundance	V6 - V2	V6	V2	0.717395	0.160676	-1.41915	0.985765	30	30	30	29	-1.43964		y ~ 1	FALSE	TRUE	FALSE	FALSE																			0.00615228	0.00560746	37.3134	25.3731	37.3134	25.3731
Placebo_long	abundance	KEGG_module	M00609	delta_abundance	V6 - V2	V6	V2	0.717395	0.176152	-0.240781	0.176092	67	67	67	66	-1.36736		y ~ 1	FALSE	TRUE	FALSE	FALSE																			1.33315	1.09045	100	100	100	100
Placebo_long	abundance	KEGG_module	M00615	delta_abundance	V6 - V2	V6	V2	0.717395	0.174609	-2.58467	1.76864	11	11	11	10	-1.46138		y ~ 1	FALSE	TRUE	FALSE	FALSE																			0.0401105	0.00128941	10.4478	8.95522	10.4478	8.95522
Placebo_long	abundance	KEGG_module	M00651	delta_abundance	V6 - V2	V6	V2	0.717395	0.166932	-0.028588	0.020456	67	67	67	66	-1.39754		y ~ 1	FALSE	TRUE	FALSE	FALSE																			78.8486	76.5283	100	100	100	100
Placebo_long	abundance	KEGG_module	M00668	delta_abundance	V6 - V2	V6	V2	0.717395	0.168673	0.704059	0.505321	61	61	61	60	1.39329		y ~ 1	FALSE	TRUE	FALSE	FALSE																			0.0103082	0.0131762	77.6119	82.0896	77.6119	82.0896
D120	abundance	GMM	MF0008 - maltose degradation	Product	Placebo - Active	Placebo	Active	0.722065	0.116697	-0.304202	0.192556	129	67	62	124	-1.57981		y ~ Product + Gender + Age + baseline_abundance	FALSE	TRUE	FALSE	FALSE							1.53419	1.67484	1.68258	1.14862	100	100	100	100	100	100	100	100
D120	abundance	GMM	MF0002 - fructan degradation	Product	Placebo - Active	Placebo	Active	0.723651	0.124263	0.0999709	0.0645967	129	67	62	124	1.54762		y ~ Product + Gender + Age + baseline_abundance	FALSE	TRUE	FALSE	FALSE							38.8618	39.4969	39.6146	41.4695	100	100	100	100	100	100	100	100
Placebo_long	abundance	GMM	MF0048 - serine degradation	delta_abundance	V6 - V2	V6	V2	0.723777	0.467896	-0.0134765	0.0184577	67	67	67	66	-0.730127		y ~ 1	FALSE	TRUE	FALSE	FALSE																			78.9723	76.4841	100	100	100	100
Placebo_long	abundance	GMM	MF0096 - succinate production	delta_abundance	V6 - V2	V6	V2	0.723975	0.475337	0.305311	0.425111	63	63	63	62	0.718191		y ~ 1	FALSE	TRUE	FALSE	FALSE																			0.00206356	0.00245154	86.5672	83.5821	86.5672	83.5821
D120	abundance	species	Merdicola sp001915925	Product	Placebo - Active	Placebo	Active	0.724539	0.0303265	3.54751	1.493	19	11	8	16	2.37609		y ~ Product + baseline_abundance	TRUE	TRUE	FALSE	FALSE							0.419125	0.0262084	0.0696814	0.486513	9.67742	9.67742	10.4478	13.4328	9.67742	8.06452	8.95522	11.9403
D120	abundance	species	CALWOS01 sp944383185	Product	Placebo - Active	Placebo	Active	0.726451	0.0310675	-2.80655	1.19988	21	11	10	18	-2.33902		y ~ Product + baseline_abundance	TRUE	TRUE	FALSE	FALSE							0.000691865	0.0054277	0.00244165	0.00251077	11.2903	16.129	14.9254	11.9403	9.67742	16.129	13.4328	10.4478
Placebo_long	abundance	KEGG_module	M00259	delta_abundance	V6 - V2	V6	V2	0.726526	0.180685	0.242181	0.179001	67	67	67	66	1.35296		y ~ 1	FALSE	TRUE	FALSE	FALSE																			0.340338	0.446689	100	100	100	100
Placebo_long	abundance	KEGG_module	M00272	delta_abundance	V6 - V2	V6	V2	0.726526	0.182711	0.340422	0.252798	67	67	67	66	1.34662		y ~ 1	FALSE	TRUE	FALSE	FALSE																			0.770209	0.927159	100	100	100	100
Placebo_long	abundance	KEGG_module	M00458	delta_abundance	V6 - V2	V6	V2	0.726526	0.182663	-0.272913	0.20261	66	66	66	65	-1.34698		y ~ 1	FALSE	TRUE	FALSE	FALSE																			0.267203	0.26729	98.5075	95.5224	98.5075	95.5224
Placebo_long	abundance	KEGG_module	M00017	delta_abundance	V6 - V2	V6	V2	0.726693	0.184192	0.0436329	0.0325131	67	67	67	66	1.34201		y ~ 1	FALSE	TRUE	FALSE	FALSE																			55.6445	55.7575	100	100	100	100
Placebo_long	abundance	KEGG_module	M00331	delta_abundance	V6 - V2	V6	V2	0.72845	0.186079	0.461987	0.345752	67	67	67	66	1.33618		y ~ 1	FALSE	TRUE	FALSE	FALSE																			0.0873624	0.113937	98.5075	98.5075	98.5075	98.5075
Active_long	abundance	genus	Cryptobacteroides	delta_abundance	V6 - V2	V6	V2	0.730197	0.0330542	1.0068	0.445154	25	25	25	24	2.26169		y ~ 1	TRUE	TRUE	FALSE	FALSE																			0.756996	0.00523433	22.5806	37.0968	22.5806	35.4839
D120	abundance	species	Coprobacter fastidiosus	Product	Placebo - Active	Placebo	Active	0.73743	0.0338123	-1.09317	0.506447	87	45	42	82	-2.15851		y ~ Product + Gender + Age + baseline_abundance	TRUE	TRUE	FALSE	FALSE							0.00624344	0.00422787	0.00526505	0.00487168	66.129	66.129	64.1791	64.1791	53.2258	62.9032	55.2239	58.209
D120	abundance	species	QAMM01 sp902766785	Product	Placebo - Active	Placebo	Active	0.73743	0.0334862	-1.11998	0.510615	50	25	25	45	-2.1934		y ~ Product + Gender + Age + baseline_abundance	TRUE	TRUE	FALSE	FALSE							0.000791307	0.00100641	0.000702786	0.000580438	32.2581	37.0968	31.3433	29.8507	29.0323	35.4839	28.3582	28.3582
Active_long	abundance	genus	Amedibacillus	delta_abundance	V6 - V2	V6	V2	0.737566	0.0392073	1.52654	0.652507	12	12	12	11	2.33949		y ~ 1	TRUE	TRUE	FALSE	FALSE																			0.00164701	0.00321714	14.5161	17.7419	14.5161	17.7419
Active_long	abundance	genus	Cloacibacillus	delta_abundance	V6 - V2	V6	V2	0.737566	0.0386151	2.12868	0.944645	17	17	17	16	2.25342		y ~ 1	TRUE	TRUE	FALSE	FALSE																			0.00323411	0.00485291	19.3548	24.1935	16.129	22.5806
Active_long	abundance	genus	KLE1615	delta_abundance	V6 - V2	V6	V2	0.737566	0.0388755	0.448346	0.211872	56	56	56	55	2.11612		y ~ 1	TRUE	TRUE	FALSE	FALSE																			0.158373	0.187136	88.7097	87.0968	85.4839	87.0968
Active_long	abundance	genus	Lactobacillus	delta_abundance	V6 - V2	V6	V2	0.737566	0.0409759	1.28505	0.607918	40	40	40	39	2.11385		y ~ 1	TRUE	TRUE	FALSE	FALSE																			0.00475201	0.00409562	45.1613	54.8387	38.7097	50
Active_long	abundance	genus	UMGS911	delta_abundance	V6 - V2	V6	V2	0.737566	0.0399117	-1.38124	0.648556	38	38	38	37	-2.12972		y ~ 1	TRUE	TRUE	FALSE	FALSE																			0.0422618	0.043761	56.4516	46.7742	54.8387	45.1613
Placebo_long	abundance	KEGG_module	M00045	delta_abundance	V6 - V2	V6	V2	0.738235	0.192964	-0.209502	0.159282	67	67	67	66	-1.31529		y ~ 1	FALSE	TRUE	FALSE	FALSE																			9.11434	7.34441	100	100	100	100
Placebo_long	abundance	KEGG_module	M00222	delta_abundance	V6 - V2	V6	V2	0.738235	0.192553	0.0318792	0.0242147	67	67	67	66	1.31652		y ~ 1	FALSE	TRUE	FALSE	FALSE																			68.5739	71.8883	100	100	100	100
Placebo_long	abundance	KEGG_module	M00739	delta_abundance	V6 - V2	V6	V2	0.738235	0.191693	0.520972	0.394881	66	66	66	65	1.31931		y ~ 1	FALSE	TRUE	FALSE	FALSE																			0.0269456	0.0345381	97.0149	97.0149	97.0149	97.0149
Baseline	abundance	KEGG_module	M00005	Product	Placebo - Active	Placebo	Active	0.738787	0.14419	0.028644	0.0194933	129	67	62	127	1.46943		y ~ Product	FALSE	TRUE	FALSE	FALSE	82.6506	82.1346	100	100	100	100
Baseline	abundance	KEGG_module	M00710	Product	Placebo - Active	Placebo	Active	0.738787	0.141311	0.71702	0.483823	108	55	53	106	1.48199		y ~ Product	FALSE	TRUE	FALSE	FALSE	0.0211439	0.0307603	85.4839	82.0896	85.4839	82.0896
Baseline	abundance	KEGG_module	M00762	Product	Placebo - Active	Placebo	Active	0.738787	0.143882	-0.715283	0.486085	117	62	55	115	-1.47152		y ~ Product	FALSE	TRUE	FALSE	FALSE	0.0448995	0.0239208	88.7097	92.5373	88.7097	92.5373
D120	abundance	GMM	MF0005 - starch degradation	Product	Placebo - Active	Placebo	Active	0.740001	0.171919	0.0617897	0.0449705	129	67	62	124	1.374		y ~ Product + Gender + Age + baseline_abundance	FALSE	TRUE	FALSE	FALSE							49.8565	51.1488	50.8435	51.8557	100	100	100	100	100	100	100	100
D120	abundance	GMM	MF0034 - alanine degradation II	Product	Placebo - Active	Placebo	Active	0.740001	0.152376	-0.205623	0.14279	129	67	62	124	-1.44004		y ~ Product + Gender + Age + baseline_abundance	FALSE	TRUE	FALSE	FALSE							8.98052	9.82201	9.65948	7.77489	100	100	100	100	100	100	100	100
D120	abundance	GMM	MF0047 - glutamine degradation II	Product	Placebo - Active	Placebo	Active	0.740001	0.165008	0.0616076	0.0441104	129	67	62	124	1.39667		y ~ Product + Gender + Age + baseline_abundance	FALSE	TRUE	FALSE	FALSE							65.978	66.3841	66.7141	68.7866	100	100	100	100	100	100	100	100
D120	abundance	GMM	MF0049 - threonine degradation I	Product	Placebo - Active	Placebo	Active	0.740001	0.1356	0.10174	0.0677294	129	67	62	124	1.50215		y ~ Product + Gender + Age + baseline_abundance	FALSE	TRUE	FALSE	FALSE							53.2046	53.5707	52.6915	56.7864	100	100	100	100	100	100	100	100
D120	abundance	GMM	MF0070 - pentose phosphate pathway (oxidative phase)	Product	Placebo - Active	Placebo	Active	0.740001	0.156725	-0.296223	0.207904	129	67	62	124	-1.42481		y ~ Product + Gender + Age + baseline_abundance	FALSE	TRUE	FALSE	FALSE							6.03685	6.63507	4.70126	4.91909	100	100	100	100	100	100	100	100
D120	abundance	GMM	MF0084 - succinate conversion to propionate	Product	Placebo - Active	Placebo	Active	0.740001	0.165032	1.65655	1.17188	46	23	23	41	1.41358		y ~ Product + Gender + Age + baseline_abundance	FALSE	TRUE	FALSE	FALSE							0.00435606	0.00473515	0.0160393	0.0228434	24.1935	27.4194	20.8955	26.8657	24.1935	27.4194	20.8955	26.8657
D120	abundance	species	Butyrivibrio_A crossotus	Product	Placebo - Active	Placebo	Active	0.742444	0.0360958	-3.85855	1.75561	34	28	6	29	-2.19784		y ~ Product + Gender + Age + baseline_abundance	TRUE	TRUE	FALSE	FALSE							1.10253	1.0246	0.129601	0.0414481	6.45161	9.67742	29.8507	32.8358	6.45161	9.67742	28.3582	32.8358
D120	abundance	species	Enterocloster sp900753815	Product	Placebo - Active	Placebo	Active	0.742444	0.0368588	1.21461	0.544884	26	16	10	21	2.22911		y ~ Product + Gender + Age + baseline_abundance	TRUE	TRUE	FALSE	FALSE							0.000917909	0.000250434	0.000954661	0.000830399	12.9032	11.2903	23.8806	19.403	11.2903	8.06452	19.403	16.4179
D120	abundance	species	HGM11616 sp900761075	Product	Placebo - Active	Placebo	Active	0.742444	0.0357035	-1.09377	0.513728	105	57	48	100	-2.12908		y ~ Product + Gender + Age + baseline_abundance	TRUE	TRUE	FALSE	FALSE							0.0021667	0.00241679	0.0024635	0.000935358	74.1935	67.7419	76.1194	76.1194	72.5806	62.9032	71.6418	67.1642
D120	abundance	species	Streptococcus xiaochunlingii	Product	Placebo - Active	Placebo	Active	0.742444	0.0372843	1.36176	0.636074	54	34	20	49	2.14089		y ~ Product + Gender + Age + baseline_abundance	TRUE	TRUE	FALSE	FALSE							0.00207499	0.0040436	0.0020235	0.00303888	27.4194	16.129	32.8358	41.791	22.5806	14.5161	26.8657	34.3284
D120	abundance	species	Acutalibacter timonensis	Product	Placebo - Active	Placebo	Active	0.744202	0.0389975	-2.08005	0.95476	30	16	14	25	-2.17861		y ~ Product + Gender + Age + baseline_abundance	TRUE	TRUE	FALSE	FALSE							0.00613207	0.0027607	0.00245674	0.00277562	16.129	20.9677	20.8955	19.403	16.129	19.3548	17.9104	14.9254
D120	abundance	species	Streptococcus parasanguinis_E	Product	Placebo - Active	Placebo	Active	0.744202	0.0387479	-1.18023	0.536898	27	13	14	22	-2.19824		y ~ Product + Gender + Age + baseline_abundance	TRUE	TRUE	FALSE	FALSE							0.0298087	0.0409272	0.0403737	0.0378093	12.9032	16.129	8.95522	13.4328	4.83871	8.06452	10.4478	5.97015
Placebo_long	abundance	species	Acetatifactor sp900066565	delta_abundance	V6 - V2	V6	V2	0.745828	0.0289849	-0.857573	0.383876	65	65	65	64	-2.23399		y ~ 1	TRUE	TRUE	FALSE	FALSE																			0.346636	0.133435	94.0299	94.0299	94.0299	94.0299
Placebo_long	abundance	species	Agathobaculum pullistercoris	delta_abundance	V6 - V2	V6	V2	0.745828	0.0233159	-1.6351	0.636349	14	14	14	13	-2.5695		y ~ 1	TRUE	TRUE	FALSE	FALSE																			0.00134213	0.000577452	19.403	10.4478	16.4179	8.95522
Placebo_long	abundance	species	Alangreenwoodia gallinarii	delta_abundance	V6 - V2	V6	V2	0.745828	0.0250838	0.703297	0.262134	10	10	10	9	2.68297		y ~ 1	TRUE	TRUE	FALSE	FALSE																			0.0407375	0.0954732	14.9254	14.9254	16.4179	16.4179
Placebo_long	abundance	species	Anaerotardibacter sp000435475	delta_abundance	V6 - V2	V6	V2	0.745828	0.0119388	-0.881907	0.247783	7	7	7	6	-3.55919		y ~ 1	TRUE	TRUE	FALSE	FALSE																			0.106791	0.0603012	10.4478	8.95522	8.95522	8.95522
Placebo_long	abundance	species	Anaerotruncus colihominis	delta_abundance	V6 - V2	V6	V2	0.745828	0.00668422	-0.920174	0.326425	56	56	56	55	-2.81895		y ~ 1	TRUE	TRUE	FALSE	FALSE																			0.00301179	0.00221874	80.597	70.1493	70.1493	67.1642
Placebo_long	abundance	species	Arachnia sp013333945	delta_abundance	V6 - V2	V6	V2	0.745828	0.0243534	1.13569	0.379964	7	7	7	6	2.98894		y ~ 1	TRUE	TRUE	FALSE	FALSE																			0.000440519	0.000465733	2.98507	8.95522	1.49254	5.97015
Placebo_long	abundance	species	CAG-274 sp000432155	delta_abundance	V6 - V2	V6	V2	0.745828	0.0187875	2.18019	0.803073	13	13	13	12	2.71481		y ~ 1	TRUE	TRUE	FALSE	FALSE																			0.0148751	0.244763	13.4328	17.9104	13.4328	17.9104
Placebo_long	abundance	species	CAG-353 sp900066885	delta_abundance	V6 - V2	V6	V2	0.745828	0.0168124	-5.46355	1.75039	8	8	8	7	-3.12133		y ~ 1	TRUE	TRUE	FALSE	FALSE																			0.272533	0.000884411	8.95522	5.97015	8.95522	2.98507
Placebo_long	abundance	species	Clostridium_Q symbiosum	delta_abundance	V6 - V2	V6	V2	0.745828	0.0291442	-1.16432	0.516278	45	45	45	44	-2.25523		y ~ 1	TRUE	TRUE	FALSE	FALSE																			0.00493577	0.00252568	55.2239	50.7463	50.7463	43.2836
Placebo_long	abundance	species	Cryptoclostridium obscurum	delta_abundance	V6 - V2	V6	V2	0.745828	0.0200189	3.32242	1.05745	7	7	7	6	3.14192		y ~ 1	TRUE	TRUE	FALSE	FALSE																			0.000422338	0.00539451	7.46269	10.4478	4.47761	8.95522
Placebo_long	abundance	species	Dysosmobacter sp. hMGS.03207	delta_abundance	V6 - V2	V6	V2	0.745828	0.0246912	1.58223	0.573359	9	9	9	8	2.75957		y ~ 1	TRUE	TRUE	FALSE	FALSE																			0.00166084	0.00256009	8.95522	13.4328	8.95522	13.4328
Placebo_long	abundance	species	Enterocloster sp000431375	delta_abundance	V6 - V2	V6	V2	0.745828	0.0240939	0.882099	0.381319	62	62	62	61	2.31328		y ~ 1	TRUE	TRUE	FALSE	FALSE																			0.102479	0.132669	86.5672	91.0448	85.0746	89.5522
Placebo_long	abundance	species	Enterocloster sp005845215	delta_abundance	V6 - V2	V6	V2	0.745828	0.0102199	-1.12782	0.416672	38	38	38	37	-2.70673		y ~ 1	TRUE	TRUE	FALSE	FALSE																			0.00116726	0.000998476	52.2388	41.791	44.7761	37.3134
Placebo_long	abundance	species	Enterocloster sp900753815	delta_abundance	V6 - V2	V6	V2	0.745828	0.0273068	-1.2341	0.504739	16	16	16	15	-2.44503		y ~ 1	TRUE	TRUE	FALSE	FALSE																			0.000954661	0.000830399	23.8806	19.403	19.403	16.4179
Placebo_long	abundance	species	Gemmiger faecavium	delta_abundance	V6 - V2	V6	V2	0.745828	0.00365897	0.943259	0.284739	20	20	20	19	3.31272		y ~ 1	TRUE	TRUE	FALSE	FALSE																			0.00317859	0.00695302	28.3582	28.3582	28.3582	28.3582
Placebo_long	abundance	species	Gordonibacter pamelaeae	delta_abundance	V6 - V2	V6	V2	0.745828	0.0068533	-0.770549	0.270933	43	43	43	42	-2.84406		y ~ 1	TRUE	TRUE	FALSE	FALSE																			0.00686733	0.00402338	62.6866	55.2239	55.2239	58.209
Placebo_long	abundance	species	Granulicatella adiacens	delta_abundance	V6 - V2	V6	V2	0.745828	0.0253927	0.81845	0.34586	28	28	28	27	2.36642		y ~ 1	TRUE	TRUE	FALSE	FALSE																			0.000429911	0.000506603	25.3731	34.3284	11.9403	23.8806
Placebo_long	abundance	species	Granulicatella sp001071995	delta_abundance	V6 - V2	V6	V2	0.745828	0.00732839	1.35868	0.41418	12	12	12	11	3.28041		y ~ 1	TRUE	TRUE	FALSE	FALSE																			0.00102024	0.000697233	5.97015	16.4179	2.98507	11.9403
Placebo_long	abundance	species	Harryflintia acetispora	delta_abundance	V6 - V2	V6	V2	0.745828	0.0261416	-0.88854	0.385386	43	43	43	42	-2.30558		y ~ 1	TRUE	TRUE	FALSE	FALSE																			0.00338999	0.00220952	64.1791	52.2388	62.6866	52.2388
Placebo_long	abundance	species	Heritagella sp905200265	delta_abundance	V6 - V2	V6	V2	0.745828	0.0286386	1.06392	0.463507	32	32	32	31	2.29537		y ~ 1	TRUE	TRUE	FALSE	FALSE																			0.00106575	0.00190173	35.8209	43.2836	31.3433	43.2836
Placebo_long	abundance	species	HGM11616 sp900761075	delta_abundance	V6 - V2	V6	V2	0.745828	0.0174301	-0.993457	0.405466	57	57	57	56	-2.45016		y ~ 1	TRUE	TRUE	FALSE	FALSE																			0.0024635	0.000935358	76.1194	76.1194	71.6418	67.1642
Placebo_long	abundance	species	Holdemanella porci	delta_abundance	V6 - V2	V6	V2	0.745828	0.016807	1.60139	0.531977	9	9	9	8	3.01026		y ~ 1	TRUE	TRUE	FALSE	FALSE																			0.0420662	0.0757955	8.95522	11.9403	8.95522	7.46269
Placebo_long	abundance	species	Hungatella_A hathewayi_A	delta_abundance	V6 - V2	V6	V2	0.745828	0.0149534	-1.85619	0.662295	14	14	14	13	-2.80266		y ~ 1	TRUE	TRUE	FALSE	FALSE																			0.000324818	0.000677143	20.8955	11.9403	19.403	7.46269
Placebo_long	abundance	species	JAGZMM01 sp. hMGS.02059	delta_abundance	V6 - V2	V6	V2	0.745828	0.0288636	-1.61714	0.683973	20	20	20	19	-2.36433		y ~ 1	TRUE	TRUE	FALSE	FALSE																			0.00344311	0.00202691	28.3582	20.8955	23.8806	17.9104
Placebo_long	abundance	species	JAHZGC01 sp. hMGS.05639	delta_abundance	V6 - V2	V6	V2	0.745828	0.00201586	1.21493	0.309516	13	13	13	12	3.92526		y ~ 1	TRUE	TRUE	FALSE	FALSE																			0.00547975	0.0114888	16.4179	19.403	14.9254	19.403
Placebo_long	abundance	species	JAHZIE01 sp019419895	delta_abundance	V6 - V2	V6	V2	0.745828	0.016642	-1.07598	0.420372	27	27	27	26	-2.55959		y ~ 1	TRUE	TRUE	FALSE	FALSE																			0.00560278	0.00442526	40.2985	35.8209	37.3134	34.3284
Placebo_long	abundance	species	Lachnospira sp003451515	delta_abundance	V6 - V2	V6	V2	0.745828	0.00467962	-1.72722	0.560181	28	28	28	27	-3.08332		y ~ 1	TRUE	TRUE	FALSE	FALSE																			0.353706	0.115173	37.3134	34.3284	40.2985	34.3284
Placebo_long	abundance	species	Lactococcus_A laudensis	delta_abundance	V6 - V2	V6	V2	0.745828	0.0261962	2.38246	0.992296	21	21	21	20	2.40095		y ~ 1	TRUE	TRUE	FALSE	FALSE																			0.000471356	0.000748193	8.95522	22.3881	7.46269	17.9104
Placebo_long	abundance	species	Lentihominibacter excrementipullorum	delta_abundance	V6 - V2	V6	V2	0.745828	0.0222559	-0.831469	0.351167	46	46	46	45	-2.36773		y ~ 1	TRUE	TRUE	FALSE	FALSE																			0.00516376	0.00308703	65.6716	59.7015	61.194	52.2388
Placebo_long	abundance	species	Merdicola sp001915925	delta_abundance	V6 - V2	V6	V2	0.745828	0.0204412	2.33816	0.849915	11	11	11	10	2.75106		y ~ 1	TRUE	TRUE	FALSE	FALSE																			0.0696814	0.486513	10.4478	13.4328	8.95522	11.9403
Placebo_long	abundance	species	Nanogingivalis sp900556165	delta_abundance	V6 - V2	V6	V2	0.745828	0.0230909	1.79783	0.593299	7	7	7	6	3.03023		y ~ 1	TRUE	TRUE	FALSE	FALSE																			0.000340488	0.000558755	2.98507	8.95522	1.49254	7.46269
Placebo_long	abundance	species	Parolsenella catena	delta_abundance	V6 - V2	V6	V2	0.745828	0.0285444	0.929369	0.324178	7	7	7	6	2.86685		y ~ 1	TRUE	TRUE	FALSE	FALSE																			0.31352	0.226884	8.95522	10.4478	8.95522	10.4478
Placebo_long	abundance	species	Pauljensenia hongkongensis	delta_abundance	V6 - V2	V6	V2	0.745828	0.0242657	1.28927	0.476939	10	10	10	9	2.70321		y ~ 1	TRUE	TRUE	FALSE	FALSE																			0.000459642	0.000577067	7.46269	13.4328	0	4.47761
Placebo_long	abundance	species	Pauljensenia sp018375675	delta_abundance	V6 - V2	V6	V2	0.745828	0.0260012	-1.57178	0.590662	10	10	10	9	-2.66105		y ~ 1	TRUE	TRUE	FALSE	FALSE																			0.00844416	0.00613775	11.9403	2.98507	5.97015	0
Placebo_long	abundance	species	Pauljensenia sp916439125	delta_abundance	V6 - V2	V6	V2	0.745828	0.00554242	1.37902	0.454284	26	26	26	25	3.03559		y ~ 1	TRUE	TRUE	FALSE	FALSE																			0.00345462	0.00232693	26.8657	37.3134	23.8806	34.3284
Placebo_long	abundance	species	Ruminococcaceae sp. hMGS.05315	delta_abundance	V6 - V2	V6	V2	0.745828	0.022003	-1.05208	0.440522	39	39	39	38	-2.38825		y ~ 1	TRUE	TRUE	FALSE	FALSE																			0.00359134	0.00324255	55.2239	49.2537	50.7463	47.7612
Placebo_long	abundance	species	Streptococcus intermedius	delta_abundance	V6 - V2	V6	V2	0.745828	0.00518718	1.07618	0.335742	18	18	18	17	3.20538		y ~ 1	TRUE	TRUE	FALSE	FALSE																			0.000686051	0.000583259	8.95522	23.8806	5.97015	14.9254
Placebo_long	abundance	species	UMGS1071 sp900548305	delta_abundance	V6 - V2	V6	V2	0.745828	0.0140096	-0.920841	0.33841	19	19	19	18	-2.72108		y ~ 1	TRUE	TRUE	FALSE	FALSE																			0.000508707	0.00048348	23.8806	11.9403	11.9403	5.97015
Placebo_long	abundance	species	UMGS1696 sp900763885	delta_abundance	V6 - V2	V6	V2	0.745828	0.0265596	-0.878477	0.300635	7	7	7	6	-2.92207		y ~ 1	TRUE	TRUE	FALSE	FALSE																			0.000246166	0.000354312	10.4478	4.47761	5.97015	4.47761
Placebo_long	abundance	species	UMGS1975 sp900751745	delta_abundance	V6 - V2	V6	V2	0.745828	0.0179138	1.74441	0.567089	8	8	8	7	3.07608		y ~ 1	TRUE	TRUE	FALSE	FALSE																			0.010574	0.0268204	11.9403	11.9403	10.4478	11.9403
Placebo_long	abundance	species	UMGS856 sp900546265	delta_abundance	V6 - V2	V6	V2	0.745828	0.0255805	-0.891531	0.389554	62	62	62	61	-2.28859		y ~ 1	TRUE	TRUE	FALSE	FALSE																			0.0102192	0.00540486	91.0448	86.5672	91.0448	85.0746
Placebo_long	abundance	species	Veillonella sp900550455	delta_abundance	V6 - V2	V6	V2	0.745828	0.00617436	2.18663	0.659745	13	13	13	12	3.31436		y ~ 1	TRUE	TRUE	FALSE	FALSE																			0.000724057	0.000781735	7.46269	19.403	4.47761	11.9403
Placebo_long	abundance	GMM	MF0029 - aspartate degradation II	delta_abundance	V6 - V2	V6	V2	0.748519	0.499013	0.0440777	0.0648399	67	67	67	66	0.679793		y ~ 1	FALSE	TRUE	FALSE	FALSE																			19.7024	20.6947	100	100	100	100
Placebo_long	abundance	species	Avimonas_A narfia	delta_abundance	V6 - V2	V6	V2	0.749256	0.0299436	-0.982648	0.439481	50	50	50	49	-2.23593		y ~ 1	TRUE	TRUE	FALSE	FALSE																			0.0168624	0.0105177	71.6418	67.1642	70.1493	64.1791
Placebo_long	abundance	family	CAG-272	delta_abundance	V6 - V2	V6	V2	0.749425	0.0136042	-0.875669	0.343665	57	57	57	56	-2.54803		y ~ 1	TRUE	TRUE	FALSE	FALSE																			0.0993744	0.0888827	83.5821	79.1045	80.597	77.6119
Placebo_long	abundance	family	CAG-74	delta_abundance	V6 - V2	V6	V2	0.749425	0.0247744	-0.577489	0.251086	64	64	64	63	-2.29997		y ~ 1	TRUE	TRUE	FALSE	FALSE																			0.691517	0.503989	94.0299	91.0448	92.5373	91.0448
Placebo_long	abundance	family	Pseudomonadaceae	delta_abundance	V6 - V2	V6	V2	0.749425	0.0230699	-1.94532	0.641818	7	7	7	6	-3.03094		y ~ 1	TRUE	TRUE	FALSE	FALSE																			0.00078683	0.000344473	8.95522	1.49254	5.97015	1.49254
Placebo_long	abundance	family	UBA7702	delta_abundance	V6 - V2	V6	V2	0.749425	0.0196264	3.33893	1.05745	7	7	7	6	3.15753		y ~ 1	TRUE	TRUE	FALSE	FALSE																			0.000422338	0.00539451	7.46269	10.4478	4.47761	8.95522
Placebo_long	abundance	family	Acidaminococcaceae	delta_abundance	V6 - V2	V6	V2	0.749592	0.106086	0.706483	0.43059	61	61	61	60	1.64073		y ~ 1	TRUE	TRUE	FALSE	FALSE																			0.104974	0.282068	83.5821	79.1045	82.0896	74.6269
Placebo_long	abundance	family	Aerococcaceae	delta_abundance	V6 - V2	V6	V2	0.749592	0.079544	0.627595	0.351065	54	54	54	53	1.78769		y ~ 1	TRUE	TRUE	FALSE	FALSE																			0.0010696	0.00143284	62.6866	68.6567	40.2985	58.209
Placebo_long	abundance	family	Anaerovoracaceae	delta_abundance	V6 - V2	V6	V2	0.749592	0.0596891	-0.301099	0.157144	67	67	67	66	-1.91607		y ~ 1	TRUE	TRUE	FALSE	FALSE																			0.318055	0.252074	100	100	100	100
Placebo_long	abundance	family	Aspergillaceae	delta_abundance	V6 - V2	V6	V2	0.749592	0.095596	-2.48837	1.29253	8	8	8	7	-1.9252		y ~ 1	TRUE	TRUE	FALSE	FALSE																			0.00263103	0.000243176	7.46269	5.97015	7.46269	2.98507
Placebo_long	abundance	family	Butyricicoccaceae	delta_abundance	V6 - V2	V6	V2	0.749592	0.135302	0.191908	0.126921	67	67	67	66	1.51202		y ~ 1	TRUE	TRUE	FALSE	FALSE																			0.475017	0.474945	100	100	100	100
Placebo_long	abundance	family	CAG-312	delta_abundance	V6 - V2	V6	V2	0.749592	0.130637	0.77334	0.486891	18	18	18	17	1.58832		y ~ 1	TRUE	TRUE	FALSE	FALSE																			0.00939656	0.00690492	22.3881	23.8806	22.3881	23.8806
Placebo_long	abundance	family	CAG-465	delta_abundance	V6 - V2	V6	V2	0.749592	0.0695986	2.43345	1.24532	16	16	16	15	1.95407		y ~ 1	TRUE	TRUE	FALSE	FALSE																			0.150373	0.0665527	11.9403	20.8955	11.9403	20.8955
Placebo_long	abundance	family	Cellulosilyticaceae	delta_abundance	V6 - V2	V6	V2	0.749592	0.0992033	1.5713	0.879298	13	13	13	12	1.787		y ~ 1	TRUE	TRUE	FALSE	FALSE																			0.00214808	0.00249993	10.4478	14.9254	10.4478	14.9254
Placebo_long	abundance	family	Christensenellaceae	delta_abundance	V6 - V2	V6	V2	0.749592	0.0916597	-0.525242	0.306724	65	65	65	64	-1.71243		y ~ 1	TRUE	TRUE	FALSE	FALSE																			0.0229276	0.0158671	94.0299	95.5224	94.0299	92.5373
Placebo_long	abundance	family	Gemellaceae	delta_abundance	V6 - V2	V6	V2	0.749592	0.136289	0.481757	0.318375	53	53	53	52	1.51318		y ~ 1	TRUE	TRUE	FALSE	FALSE																			0.00104928	0.000953359	59.7015	67.1642	40.2985	44.7761
Placebo_long	abundance	family	HGM11327	delta_abundance	V6 - V2	V6	V2	0.749592	0.126789	-1.51793	0.930465	14	14	14	13	-1.63137		y ~ 1	TRUE	TRUE	FALSE	FALSE																			0.00307768	0.00224255	19.403	14.9254	19.403	13.4328
Placebo_long	abundance	family	Lactobacillaceae	delta_abundance	V6 - V2	V6	V2	0.749592	0.0983685	-0.930113	0.554667	66	66	66	65	-1.67688		y ~ 1	TRUE	TRUE	FALSE	FALSE																			0.00857829	0.00781191	92.5373	85.0746	89.5522	79.1045
Placebo_long	abundance	family	Methanobacteriaceae	delta_abundance	V6 - V2	V6	V2	0.749592	0.106888	-0.79681	0.484526	47	47	47	46	-1.64451		y ~ 1	TRUE	TRUE	FALSE	FALSE																			0.225505	0.249979	67.1642	58.209	65.6716	56.7164
Placebo_long	abundance	family	Oscillospiraceae	delta_abundance	V6 - V2	V6	V2	0.749592	0.102881	-0.234292	0.141654	67	67	67	66	-1.65398		y ~ 1	TRUE	TRUE	FALSE	FALSE																			7.5978	7.47919	100	100	100	100
Placebo_long	abundance	family	QALW01	delta_abundance	V6 - V2	V6	V2	0.749592	0.118653	-0.88771	0.557246	43	43	43	42	-1.59303		y ~ 1	TRUE	TRUE	FALSE	FALSE																			0.01409	0.00378107	53.7313	55.2239	52.2388	44.7761
Placebo_long	abundance	family	Streptococcaceae	delta_abundance	V6 - V2	V6	V2	0.749592	0.0463875	0.489362	0.241061	67	67	67	66	2.03003		y ~ 1	TRUE	TRUE	FALSE	FALSE																			0.0938132	0.14719	98.5075	100	98.5075	100
Placebo_long	abundance	family	UBA11471	delta_abundance	V6 - V2	V6	V2	0.749592	0.128865	0.722173	0.460994	28	28	28	27	1.56656		y ~ 1	TRUE	TRUE	FALSE	FALSE																			0.012316	0.0140258	37.3134	40.2985	34.3284	35.8209
Placebo_long	abundance	family	UMGS416	delta_abundance	V6 - V2	V6	V2	0.749592	0.0354766	-0.99946	0.460656	45	45	45	44	-2.16965		y ~ 1	TRUE	TRUE	FALSE	FALSE																			0.00369732	0.00249172	56.7164	49.2537	55.2239	47.7612
D120	abundance	species	Agathobaculum pullistercoris	Product	Placebo - Active	Placebo	Active	0.74971	0.0451565	-2.98062	1.39003	24	14	10	19	-2.14429		y ~ Product + Gender + Age + baseline_abundance	TRUE	TRUE	FALSE	FALSE							0.000533565	0.00178891	0.00134213	0.000577452	14.5161	12.9032	19.403	10.4478	14.5161	12.9032	16.4179	8.95522
D120	abundance	species	Anaerotruncus colihominis	Product	Placebo - Active	Placebo	Active	0.74971	0.0434184	-0.835926	0.40864	105	56	49	100	-2.04563		y ~ Product + Gender + Age + baseline_abundance	TRUE	TRUE	FALSE	FALSE							0.00303475	0.00256766	0.00301179	0.00221874	75.8065	70.9677	80.597	70.1493	69.3548	64.5161	70.1493	67.1642
D120	abundance	species	Bacteroides ovatus	Product	Placebo - Active	Placebo	Active	0.74971	0.0444684	-0.85816	0.422261	118	61	57	113	-2.0323		y ~ Product + Gender + Age + baseline_abundance	TRUE	TRUE	FALSE	FALSE							0.119376	0.275641	0.0676408	0.0950622	85.4839	85.4839	86.5672	85.0746	85.4839	82.2581	85.0746	85.0746
D120	abundance	species	Bacteroides thetaiotaomicron	Product	Placebo - Active	Placebo	Active	0.74971	0.0458338	-0.945502	0.468478	123	62	61	118	-2.01824		y ~ Product + Gender + Age + baseline_abundance	TRUE	TRUE	FALSE	FALSE							0.0533847	0.0875372	0.0817304	0.0748223	93.5484	95.1613	89.5522	89.5522	90.3226	93.5484	89.5522	86.5672
D120	abundance	species	CALWOS01 sp944383185	Product	Placebo - Active	Placebo	Active	0.74971	0.0437581	-2.85643	1.30482	21	11	10	16	-2.18913		y ~ Product + Gender + Age + baseline_abundance	TRUE	TRUE	FALSE	FALSE							0.000691865	0.0054277	0.00244165	0.00251077	11.2903	16.129	14.9254	11.9403	9.67742	16.129	13.4328	10.4478
D120	abundance	species	Clostridium sp900766315	Product	Placebo - Active	Placebo	Active	0.74971	0.0425839	-2.57678	1.21069	32	16	16	27	-2.12835		y ~ Product + Gender + Age + baseline_abundance	TRUE	TRUE	FALSE	FALSE							0.0295683	0.0109092	0.00824329	0.00312596	24.1935	17.7419	20.8955	17.9104	24.1935	14.5161	17.9104	14.9254
D120	abundance	species	Gemmiger faecavium	Product	Placebo - Active	Placebo	Active	0.74971	0.0456842	1.07295	0.512141	32	20	12	27	2.09502		y ~ Product + Gender + Age + baseline_abundance	TRUE	TRUE	FALSE	FALSE							0.00337316	0.00467127	0.00317859	0.00695302	17.7419	17.7419	28.3582	28.3582	17.7419	16.129	28.3582	28.3582
D120	abundance	species	Gemmiger stercorigallinarum	Product	Placebo - Active	Placebo	Active	0.74971	0.0440615	1.19931	0.569718	34	17	17	29	2.1051		y ~ Product + Gender + Age + baseline_abundance	TRUE	TRUE	FALSE	FALSE							0.00107654	0.000882546	0.00193944	0.00126201	25.8065	19.3548	19.403	22.3881	24.1935	19.3548	16.4179	20.8955
D120	abundance	species	Streptococcus parasanguinis_D	Product	Placebo - Active	Placebo	Active	0.755415	0.0470073	-1.42694	0.692318	39	23	16	34	-2.0611		y ~ Product + Gender + Age + baseline_abundance	TRUE	TRUE	FALSE	FALSE							0.00847523	0.00801544	0.00377521	0.00485315	17.7419	17.7419	25.3731	16.4179	12.9032	12.9032	10.4478	8.95522
Placebo_long	abundance	species	CAG-115 sp003531585	delta_abundance	V6 - V2	V6	V2	0.75548	0.0310071	-1.54125	0.688685	40	40	40	39	-2.23796		y ~ 1	TRUE	TRUE	FALSE	FALSE																			0.101028	0.0500093	52.2388	49.2537	50.7463	44.7761
Placebo_long	abundance	species	Merdicola sp018371855	delta_abundance	V6 - V2	V6	V2	0.75548	0.0322052	3.04779	1.30651	18	18	18	17	2.33276		y ~ 1	TRUE	TRUE	FALSE	FALSE																			0.0136697	1.38446	19.403	20.8955	19.403	16.4179
Placebo_long	abundance	species	Scatosoma sp003150575	delta_abundance	V6 - V2	V6	V2	0.75548	0.0320624	-0.949096	0.424566	35	35	35	34	-2.23545		y ~ 1	TRUE	TRUE	FALSE	FALSE																			0.00165805	0.000600288	44.7761	38.806	35.8209	34.3284
D120	abundance	species	Egerieenecus merdigallinarum	Product	Placebo - Active	Placebo	Active	0.759726	0.0489343	0.981276	0.491002	88	42	46	83	1.99852		y ~ Product + Gender + Age + baseline_abundance	TRUE	TRUE	FALSE	FALSE							0.01236	0.00885913	0.00991113	0.0173889	74.1935	64.5161	55.2239	56.7164	74.1935	64.5161	53.7313	56.7164
D120	abundance	species	Enterocloster lavalensis	Product	Placebo - Active	Placebo	Active	0.759726	0.0482124	-0.972707	0.48529	90	49	41	85	-2.00438		y ~ Product + Gender + Age + baseline_abundance	TRUE	TRUE	FALSE	FALSE							0.00205685	0.00560358	0.00250382	0.0018575	62.9032	59.6774	65.6716	62.6866	61.2903	54.8387	61.194	59.7015
Placebo_long	abundance	species	Lactococcus cremoris	delta_abundance	V6 - V2	V6	V2	0.760643	0.0331008	1.23134	0.558829	43	43	43	42	2.20344		y ~ 1	TRUE	TRUE	FALSE	FALSE																			0.00161638	0.00149878	34.3284	50.7463	29.8507	37.3134
D120	abundance	species	Clostridium_AP scindens	Product	Placebo - Active	Placebo	Active	0.761869	0.0499673	-1.39223	0.690249	48	22	26	43	-2.01699		y ~ Product + Gender + Age + baseline_abundance	TRUE	TRUE	FALSE	FALSE							0.00189371	0.00217241	0.00164557	0.00200824	25.8065	35.4839	22.3881	20.8955	20.9677	30.6452	16.4179	14.9254
D120	abundance	species	Cryptobacteroides sp000431015	Product	Placebo - Active	Placebo	Active	0.761869	0.0507358	-1.90548	0.902096	21	10	11	16	-2.11228		y ~ Product + Gender + Age + baseline_abundance	TRUE	TRUE	FALSE	FALSE							3.03265	0.00294206	0.0716572	0.156662	4.83871	17.7419	10.4478	11.9403	4.83871	17.7419	8.95522	11.9403
Active_long	abundance	phylum	Bacillota_B	delta_abundance	V6 - V2	V6	V2	0.763593	0.169687	-1.0071	0.715747	31	31	31	30	-1.40705		y ~ 1	FALSE	TRUE	FALSE	FALSE																			0.0107464	0.0103004	43.5484	38.7097	43.5484	37.0968
Active_long	abundance	species	Cryptobacteroides sp000431015	delta_abundance	V6 - V2	V6	V2	0.767105	0.00350917	2.07368	0.546292	11	11	11	10	3.79592		y ~ 1	TRUE	TRUE	FALSE	FALSE																			3.03265	0.00294206	4.83871	17.7419	4.83871	17.7419
Baseline	abundance	species	Mediterraneibacter lactaris	Product	Placebo - Active	Placebo	Active	0.768842	0.00160678	2.35335	0.719204	78	44	34	76	3.27216		y ~ Product	TRUE	TRUE	FALSE	FALSE	0.0290852	0.122685	54.8387	65.6716	46.7742	61.194
Baseline	abundance	species	SFJ001 sp004555865	Product	Placebo - Active	Placebo	Active	0.768842	0.000970428	-2.67382	0.702804	24	12	12	22	-3.8045		y ~ Product	TRUE	TRUE	FALSE	FALSE	0.132842	0.0105582	19.3548	17.9104	19.3548	17.9104
Placebo_long	abundance	KEGG_module	M00001	delta_abundance	V6 - V2	V6	V2	0.769228	0.202589	-0.0147182	0.011436	67	67	67	66	-1.287		y ~ 1	FALSE	TRUE	FALSE	FALSE																			87.8087	87.3819	100	100	100	100
Baseline	abundance	KEGG_module	M00546	Product	Placebo - Active	Placebo	Active	0.772498	0.152324	-1.146	0.766717	20	9	11	18	-1.49468		y ~ Product	FALSE	TRUE	FALSE	FALSE	0.000699604	0.000525452	17.7419	13.4328	17.7419	13.4328
Active_long	abundance	phylum	Actinomycetota	delta_abundance	V6 - V2	V6	V2	0.772544	0.386272	-0.150346	0.172286	62	62	62	61	-0.872657		y ~ 1	FALSE	TRUE	FALSE	FALSE																			2.82632	2.48604	100	100	100	100
Active_long	abundance	phylum	Bacillota_C	delta_abundance	V6 - V2	V6	V2	0.772544	0.313428	0.239793	0.235911	62	62	62	61	1.01645		y ~ 1	FALSE	TRUE	FALSE	FALSE																			1.88027	2.49101	100	98.3871	100	98.3871
Active_long	abundance	phylum	Campylobacterota	delta_abundance	V6 - V2	V6	V2	0.772544	0.367268	0.763984	0.829917	23	23	23	22	0.920554		y ~ 1	FALSE	TRUE	FALSE	FALSE																			0.00062875	0.000839243	17.7419	22.5806	14.5161	19.3548
Active_long	abundance	phylum	Methanobacteriota	delta_abundance	V6 - V2	V6	V2	0.772544	0.234752	-0.640659	0.528693	32	32	32	31	-1.21178		y ~ 1	FALSE	TRUE	FALSE	FALSE																			0.299353	0.121168	48.3871	46.7742	46.7742	43.5484
Active_long	abundance	phylum	Synergistota	delta_abundance	V6 - V2	V6	V2	0.772544	0.282573	0.81631	0.741071	23	23	23	22	1.10153		y ~ 1	FALSE	TRUE	FALSE	FALSE																			0.00153846	0.00553503	29.0323	25.8065	24.1935	22.5806
D120	abundance	species	Lactobacillus paragasseri	Product	Placebo - Active	Placebo	Active	0.773687	0.0523675	-2.2597	1.09186	24	12	12	19	-2.06958		y ~ Product + Gender + Age + baseline_abundance	TRUE	TRUE	FALSE	FALSE							0.00760457	0.00695321	0.00370082	0.00639413	12.9032	14.5161	16.4179	7.46269	9.67742	12.9032	10.4478	7.46269
Active_long	abundance	family	Anaerofustaceae	delta_abundance	V6 - V2	V6	V2	0.774422	0.16832	0.490494	0.347982	33	33	33	32	1.40954		y ~ 1	TRUE	TRUE	FALSE	FALSE																			0.000507147	0.000726949	45.1613	41.9355	38.7097	33.871
Active_long	abundance	family	Burkholderiaceae_A	delta_abundance	V6 - V2	V6	V2	0.774422	0.187231	0.415625	0.311612	62	62	62	61	1.33379		y ~ 1	TRUE	TRUE	FALSE	FALSE																			0.0617481	0.0758746	100	98.3871	98.3871	98.3871
Active_long	abundance	family	Butyricicoccaceae	delta_abundance	V6 - V2	V6	V2	0.774422	0.138483	0.28327	0.188706	62	62	62	61	1.50112		y ~ 1	TRUE	TRUE	FALSE	FALSE																			0.462004	0.424812	100	98.3871	100	98.3871
Active_long	abundance	family	CAG-239	delta_abundance	V6 - V2	V6	V2	0.774422	0.12204	-1.00714	0.636412	38	38	38	37	-1.58253		y ~ 1	TRUE	TRUE	FALSE	FALSE																			0.0465415	0.0992588	58.0645	51.6129	56.4516	50
Active_long	abundance	family	CAG-274	delta_abundance	V6 - V2	V6	V2	0.774422	0.195582	-1.02237	0.769611	27	27	27	26	-1.32842		y ~ 1	TRUE	TRUE	FALSE	FALSE																			0.0419663	0.0391778	40.3226	33.871	40.3226	33.871
Active_long	abundance	family	CAG-917	delta_abundance	V6 - V2	V6	V2	0.774422	0.115704	1.4969	0.882748	13	13	13	12	1.69572		y ~ 1	TRUE	TRUE	FALSE	FALSE																			0.0130351	0.0255429	16.129	17.7419	12.9032	16.129
Active_long	abundance	family	Coprobacteraceae	delta_abundance	V6 - V2	V6	V2	0.774422	0.15933	0.582402	0.406981	46	46	46	45	1.43103		y ~ 1	TRUE	TRUE	FALSE	FALSE																			0.00729427	0.00724006	74.1935	72.5806	66.129	72.5806
Active_long	abundance	family	Fusobacteriaceae	delta_abundance	V6 - V2	V6	V2	0.774422	0.112618	1.51859	0.897083	15	15	15	14	1.6928		y ~ 1	TRUE	TRUE	FALSE	FALSE																			0.000446773	0.00159794	17.7419	17.7419	14.5161	12.9032
Active_long	abundance	family	HGM11417	delta_abundance	V6 - V2	V6	V2	0.774422	0.178206	0.768908	0.548811	19	19	19	18	1.40104		y ~ 1	TRUE	TRUE	FALSE	FALSE																			0.000427292	0.00112826	25.8065	22.5806	20.9677	20.9677
Active_long	abundance	family	HGM11507	delta_abundance	V6 - V2	V6	V2	0.774422	0.14852	-1.27305	0.832554	15	15	15	14	-1.52908		y ~ 1	TRUE	TRUE	FALSE	FALSE																			0.00445931	0.00203916	20.9677	19.3548	19.3548	19.3548
Active_long	abundance	family	Lachnospiraceae	delta_abundance	V6 - V2	V6	V2	0.774422	0.107784	0.117681	0.0720988	62	62	62	61	1.63223		y ~ 1	TRUE	TRUE	FALSE	FALSE																			23.556	22.4892	100	100	100	100
Active_long	abundance	family	Lactobacillaceae	delta_abundance	V6 - V2	V6	V2	0.774422	0.119065	0.772544	0.488547	61	61	61	60	1.58131		y ~ 1	TRUE	TRUE	FALSE	FALSE																			0.00881347	0.0142881	85.4839	90.3226	82.2581	85.4839
Active_long	abundance	family	Nanosynbacteraceae	delta_abundance	V6 - V2	V6	V2	0.774422	0.118093	-1.05508	0.6575	34	34	34	33	-1.60468		y ~ 1	TRUE	TRUE	FALSE	FALSE																			0.00511334	0.00412506	43.5484	33.871	33.871	24.1935
Active_long	abundance	family	QAKW01	delta_abundance	V6 - V2	V6	V2	0.774422	0.196661	-0.685271	0.520923	37	37	37	36	-1.31549		y ~ 1	TRUE	TRUE	FALSE	FALSE																			0.00776153	0.00828575	58.0645	46.7742	56.4516	46.7742
Active_long	abundance	family	QALW01	delta_abundance	V6 - V2	V6	V2	0.774422	0.115268	-0.990418	0.610617	31	31	31	30	-1.622		y ~ 1	TRUE	TRUE	FALSE	FALSE																			0.0101747	0.0138422	48.3871	33.871	45.1613	32.2581
Active_long	abundance	family	Saccharimonadaceae	delta_abundance	V6 - V2	V6	V2	0.774422	0.183284	0.763466	0.557826	26	26	26	25	1.36865		y ~ 1	TRUE	TRUE	FALSE	FALSE																			0.00123983	0.00186768	32.2581	32.2581	17.7419	22.5806
Active_long	abundance	family	UBA1255	delta_abundance	V6 - V2	V6	V2	0.774422	0.180377	-1.57121	1.10986	14	14	14	13	-1.41569		y ~ 1	TRUE	TRUE	FALSE	FALSE																			0.00357877	0.0138401	20.9677	12.9032	17.7419	12.9032
Active_long	abundance	family	UBA660	delta_abundance	V6 - V2	V6	V2	0.774422	0.19857	-0.925758	0.709462	46	46	46	45	-1.30487		y ~ 1	TRUE	TRUE	FALSE	FALSE																			1.09754	1.14057	64.5161	56.4516	61.2903	51.6129
Active_long	abundance	family	Veillonellaceae	delta_abundance	V6 - V2	V6	V2	0.774422	0.137322	0.937301	0.620903	52	52	52	51	1.50958		y ~ 1	TRUE	TRUE	FALSE	FALSE																			0.0255742	0.016571	67.7419	77.4194	61.2903	66.129
Placebo_long	abundance	KEGG_module	M00599	delta_abundance	V6 - V2	V6	V2	0.776302	0.205989	-0.193708	0.15166	67	67	67	66	-1.27725		y ~ 1	FALSE	TRUE	FALSE	FALSE																			0.144299	0.138751	98.5075	100	98.5075	100
Placebo_long	abundance	family	CAG-449	delta_abundance	V6 - V2	V6	V2	0.777527	0.162168	1.13515	0.737193	9	9	9	8	1.53982		y ~ 1	TRUE	TRUE	FALSE	FALSE																			0.00208585	0.00311449	11.9403	11.9403	11.9403	11.9403
Placebo_long	abundance	family	Lachnospiraceae	delta_abundance	V6 - V2	V6	V2	0.777527	0.155214	0.112984	0.0785811	67	67	67	66	1.4378		y ~ 1	TRUE	TRUE	FALSE	FALSE																			29.2158	28.561	100	100	100	100
Placebo_long	abundance	family	RGIG6154	delta_abundance	V6 - V2	V6	V2	0.777527	0.176138	-2.17987	1.42185	7	7	7	6	-1.53312		y ~ 1	TRUE	TRUE	FALSE	FALSE																			0.0100164	0.000617018	10.4478	7.46269	8.95522	7.46269
Placebo_long	abundance	family	Rikenellaceae	delta_abundance	V6 - V2	V6	V2	0.777527	0.180315	-0.363626	0.268532	67	67	67	66	-1.35413		y ~ 1	TRUE	TRUE	FALSE	FALSE																			2.34996	1.64676	100	97.0149	100	97.0149
Placebo_long	abundance	family	Selenomonadaceae	delta_abundance	V6 - V2	V6	V2	0.777527	0.171647	1.03108	0.722477	18	18	18	17	1.42715		y ~ 1	TRUE	TRUE	FALSE	FALSE																			0.0723795	0.00435364	17.9104	25.3731	17.9104	19.403
Placebo_long	abundance	family	Trichinellidae	delta_abundance	V6 - V2	V6	V2	0.777527	0.18635	1.32121	0.901876	8	8	8	7	1.46496		y ~ 1	TRUE	TRUE	FALSE	FALSE																			0.00133594	0.00175366	4.47761	8.95522	4.47761	5.97015
Placebo_long	abundance	family	UBA1255	delta_abundance	V6 - V2	V6	V2	0.777527	0.170106	-1.04737	0.7329	19	19	19	18	-1.42908		y ~ 1	TRUE	TRUE	FALSE	FALSE																			0.00328191	0.0053102	25.3731	16.4179	19.403	13.4328
Placebo_long	abundance	GMM	MF0061 - glycerol degradation II	delta_abundance	V6 - V2	V6	V2	0.777599	0.526254	0.174764	0.274306	67	67	67	66	0.637115		y ~ 1	FALSE	TRUE	FALSE	FALSE																			0.785359	0.788601	100	100	100	100
Baseline	abundance	KEGG_module	M00006	Product	Placebo - Active	Placebo	Active	0.7777	0.154914	-0.270761	0.189224	129	67	62	127	-1.4309		y ~ Product	FALSE	TRUE	FALSE	FALSE	7.37251	6.58671	100	100	100	100
Placebo_long	abundance	species	Lentihominibacter faecis	delta_abundance	V6 - V2	V6	V2	0.779074	0.0352866	-0.399149	0.185465	63	63	63	62	-2.15215		y ~ 1	TRUE	TRUE	FALSE	FALSE																			0.0272354	0.0189505	94.0299	88.0597	94.0299	89.5522
Placebo_long	abundance	species	Methanobrevibacter_A smithii	delta_abundance	V6 - V2	V6	V2	0.779074	0.0352004	-1.15598	0.52698	35	35	35	34	-2.19359		y ~ 1	TRUE	TRUE	FALSE	FALSE																			0.126222	0.198261	50.7463	34.3284	46.2687	34.3284
Placebo_long	abundance	KEGG_module	M00004	delta_abundance	V6 - V2	V6	V2	0.780246	0.210126	-0.054423	0.0430037	67	67	67	66	-1.26554		y ~ 1	FALSE	TRUE	FALSE	FALSE																			37.1591	35.8999	100	100	100	100
Placebo_long	abundance	KEGG_module	M00088	delta_abundance	V6 - V2	V6	V2	0.780246	0.208809	-1.07755	0.824814	18	18	18	17	-1.30642		y ~ 1	FALSE	TRUE	FALSE	FALSE																			0.00169203	0.000247414	13.4328	16.4179	13.4328	16.4179
Placebo_long	abundance	GMM	MF0082 - putrescine degradation	delta_abundance	V6 - V2	V6	V2	0.781455	0.536757	0.270463	0.435512	66	66	66	65	0.621021		y ~ 1	FALSE	TRUE	FALSE	FALSE																			0.02664	0.0307964	97.0149	95.5224	97.0149	95.5224
Baseline	abundance	GMM	MF0013 - allose degradation	Product	Placebo - Active	Placebo	Active	0.784339	0.0792262	-0.692242	0.391203	128	67	61	126	-1.76952		y ~ Product	FALSE	TRUE	FALSE	FALSE	0.060293	0.0526811	98.3871	100	98.3871	100
D120	abundance	species	CAG-273 sp003507395	Product	Placebo - Active	Placebo	Active	0.786324	0.0540812	5.46189	2.63961	22	10	12	17	2.06921		y ~ Product + Gender + Age + baseline_abundance	TRUE	TRUE	FALSE	FALSE							0.078971	0.0015424	4.54166	1.33244	11.2903	11.2903	10.4478	10.4478	9.67742	6.45161	10.4478	10.4478
D120	abundance	species	Weissella confusa	Product	Placebo - Active	Placebo	Active	0.788429	0.0344355	-1.78263	0.747373	15	6	9	12	-2.38519		y ~ Product + baseline_abundance	TRUE	TRUE	FALSE	FALSE							0.00189051	0.00116974	0.0039805	0.000276077	4.83871	11.2903	4.47761	4.47761	4.83871	9.67742	4.47761	1.49254
D120	abundance	species	Faecalibacterium prausnitzii_E	Product	Placebo - Active	Placebo	Active	0.790321	0.0564721	1.78584	0.910446	47	24	23	42	1.9615		y ~ Product + Gender + Age + baseline_abundance	TRUE	TRUE	FALSE	FALSE							0.0030752	0.00272654	0.00147178	0.00215513	22.5806	22.5806	13.4328	28.3582	19.3548	17.7419	10.4478	26.8657
D120	abundance	species	Lachnoclostridium_A edouardi	Product	Placebo - Active	Placebo	Active	0.790321	0.0569445	-1.51733	0.769947	39	21	18	34	-1.9707		y ~ Product + Gender + Age + baseline_abundance	TRUE	TRUE	FALSE	FALSE							0.00493849	0.00912451	0.00666775	0.00198654	27.4194	25.8065	28.3582	29.8507	27.4194	25.8065	26.8657	25.3731
D120	abundance	species	Rubneribacter badeniensis	Product	Placebo - Active	Placebo	Active	0.790321	0.0556484	0.962709	0.48839	45	23	22	40	1.97119		y ~ Product + Gender + Age + baseline_abundance	TRUE	TRUE	FALSE	FALSE							0.000942573	0.000556774	0.000908551	0.00131837	32.2581	24.1935	32.8358	29.8507	25.8065	17.7419	29.8507	28.3582
Baseline	abundance	KEGG_module	M00008	Product	Placebo - Active	Placebo	Active	0.790449	0.160047	-0.382925	0.270965	129	67	62	127	-1.41319		y ~ Product	FALSE	TRUE	FALSE	FALSE	4.95108	3.42349	100	100	100	100
Baseline	abundance	KEGG_module	M00215	Product	Placebo - Active	Placebo	Active	0.790449	0.160634	-0.461393	0.326954	129	67	62	127	-1.41119		y ~ Product	FALSE	TRUE	FALSE	FALSE	0.0571981	0.0543982	100	100	100	100
D120	abundance	GMM	MF0002 - fructan degradation	Product	Placebo - Active	Placebo	Active	0.791378	0.0876331	0.10741	0.0623967	129	67	62	126	1.7214		y ~ Product + baseline_abundance	FALSE	TRUE	FALSE	FALSE							38.8618	39.4969	39.6146	41.4695	100	100	100	100	100	100	100	100
D120	abundance	GMM	MF0007 - lactose and galactose degradation	Product	Placebo - Active	Placebo	Active	0.791378	0.082483	0.858916	0.490665	128	67	61	125	1.75051		y ~ Product + baseline_abundance	FALSE	TRUE	FALSE	FALSE							0.00787573	0.00483841	0.00901609	0.0135771	91.9355	91.9355	94.0299	97.0149	91.9355	91.9355	94.0299	97.0149
D120	abundance	GMM	MF0008 - maltose degradation	Product	Placebo - Active	Placebo	Active	0.791378	0.0792266	-0.341429	0.192951	129	67	62	126	-1.76952		y ~ Product + baseline_abundance	FALSE	TRUE	FALSE	FALSE							1.53419	1.67484	1.68258	1.14862	100	100	100	100	100	100	100	100
D120	abundance	GMM	MF0010 - sucrose degradation I	Product	Placebo - Active	Placebo	Active	0.791378	0.0341132	0.196587	0.0917749	129	67	62	126	2.14205		y ~ Product + baseline_abundance	FALSE	TRUE	FALSE	FALSE							23.4616	22.0727	22.8489	26.1318	100	100	100	100	100	100	100	100
D120	abundance	GMM	MF0011 - sucrose degradation II	Product	Placebo - Active	Placebo	Active	0.791378	0.0364832	0.238874	0.112994	129	67	62	126	2.11404		y ~ Product + baseline_abundance	FALSE	TRUE	FALSE	FALSE							12.2392	11.337	10.8811	12.1707	100	100	100	100	100	100	100	100
D120	abundance	GMM	MF0025 - tryptophan degradation	Product	Placebo - Active	Placebo	Active	0.791378	0.0969118	-0.357078	0.213503	129	67	62	126	-1.67248		y ~ Product + baseline_abundance	FALSE	TRUE	FALSE	FALSE							8.54648	8.43629	7.58795	6.63731	100	100	100	100	100	100	100	100
D120	abundance	GMM	MF0028 - aspartate degradation I	Product	Placebo - Active	Placebo	Active	0.791378	0.143053	0.0430459	0.0292092	129	67	62	126	1.47371		y ~ Product + baseline_abundance	FALSE	TRUE	FALSE	FALSE							75.9272	75.5687	76.6707	76.5049	100	100	100	100	100	100	100	100
D120	abundance	GMM	MF0033 - alanine degradation I	Product	Placebo - Active	Placebo	Active	0.791378	0.155337	0.491775	0.34402	129	67	62	126	1.42949		y ~ Product + baseline_abundance	FALSE	TRUE	FALSE	FALSE							0.553348	0.492923	0.321174	0.466698	100	100	100	100	100	100	100	100
D120	abundance	GMM	MF0036 - isoleucine degradation	Product	Placebo - Active	Placebo	Active	0.791378	0.0952616	0.414161	0.246394	129	67	62	126	1.68089		y ~ Product + baseline_abundance	FALSE	TRUE	FALSE	FALSE							0.378685	0.366338	0.45444	0.556468	100	100	100	100	100	100	100	100
D120	abundance	GMM	MF0046 - glutamine degradation I	Product	Placebo - Active	Placebo	Active	0.791378	0.125635	-0.231006	0.149831	129	67	62	126	-1.54178		y ~ Product + baseline_abundance	FALSE	TRUE	FALSE	FALSE							12.9868	14.4975	12.3296	10.8616	100	100	100	100	100	100	100	100
D120	abundance	GMM	MF0047 - glutamine degradation II	Product	Placebo - Active	Placebo	Active	0.791378	0.14242	0.0654504	0.0443411	129	67	62	126	1.47607		y ~ Product + baseline_abundance	FALSE	TRUE	FALSE	FALSE							65.978	66.3841	66.7141	68.7866	100	100	100	100	100	100	100	100
D120	abundance	GMM	MF0049 - threonine degradation I	Product	Placebo - Active	Placebo	Active	0.791378	0.158276	0.0960819	0.0676958	129	67	62	126	1.41932		y ~ Product + baseline_abundance	FALSE	TRUE	FALSE	FALSE							53.2046	53.5707	52.6915	56.7864	100	100	100	100	100	100	100	100
D120	abundance	GMM	MF0051 - arginine degradation I	Product	Placebo - Active	Placebo	Active	0.791378	0.131836	0.0994764	0.0655854	129	67	62	126	1.51675		y ~ Product + baseline_abundance	FALSE	TRUE	FALSE	FALSE							50.9554	52.1064	50.05	53.8595	100	100	100	100	100	100	100	100
D120	abundance	GMM	MF0053 - arginine degradation III	Product	Placebo - Active	Placebo	Active	0.791378	0.0648283	-1.95473	0.952914	14	6	8	11	-2.05132		y ~ Product + baseline_abundance	FALSE	TRUE	FALSE	FALSE							0.00058267	0.00106883	0.000750589	0.000344473	8.06452	9.67742	7.46269	1.49254	8.06452	9.67742	7.46269	1.49254
D120	abundance	GMM	MF0054 - arginine degradation IV	Product	Placebo - Active	Placebo	Active	0.791378	0.0988329	-0.329453	0.198128	129	67	62	126	-1.66283		y ~ Product + baseline_abundance	FALSE	TRUE	FALSE	FALSE							0.83711	0.807942	0.60224	0.639657	100	100	100	100	100	100	100	100
D120	abundance	GMM	MF0056 - histidine degradation	Product	Placebo - Active	Placebo	Active	0.791378	0.136396	-0.265136	0.176885	129	67	62	126	-1.49892		y ~ Product + baseline_abundance	FALSE	TRUE	FALSE	FALSE							10.1361	10.6762	9.11434	7.34441	100	100	100	100	100	100	100	100
D120	abundance	GMM	MF0062 - glycerol degradation III	Product	Placebo - Active	Placebo	Active	0.791378	0.14786	1.68504	1.14438	48	17	31	45	1.47245		y ~ Product + baseline_abundance	FALSE	TRUE	FALSE	FALSE							0.00258777	0.0032453	0.00486192	0.020214	37.0968	19.3548	16.4179	16.4179	37.0968	19.3548	16.4179	16.4179
D120	abundance	GMM	MF0092 - lactate production	Product	Placebo - Active	Placebo	Active	0.791378	0.15045	-0.0554259	0.0383106	129	67	62	126	-1.44675		y ~ Product + baseline_abundance	FALSE	TRUE	FALSE	FALSE							63.3235	65.6707	62.5711	61.5425	100	100	100	100	100	100	100	100
D120	abundance	GMM	MF0094 - propionate production II	Product	Placebo - Active	Placebo	Active	0.791378	0.051505	0.254287	0.129346	129	67	62	126	1.96594		y ~ Product + baseline_abundance	FALSE	TRUE	FALSE	FALSE							3.27347	3.18129	3.49536	3.77396	100	100	100	100	100	100	100	100
D120	abundance	GMM	MF0097 - homoacetogenesis	Product	Placebo - Active	Placebo	Active	0.791378	0.114517	0.189745	0.119395	129	67	62	126	1.58922		y ~ Product + baseline_abundance	FALSE	TRUE	FALSE	FALSE							3.86392	3.75462	3.73947	3.92624	100	100	100	100	100	100	100	100
Placebo_long	abundance	KEGG_module	M00140	delta_abundance	V6 - V2	V6	V2	0.791412	0.218244	-0.0305502	0.0245766	67	67	67	66	-1.24306		y ~ 1	FALSE	TRUE	FALSE	FALSE																			68.2037	67.0387	100	100	100	100
Placebo_long	abundance	KEGG_module	M00144	delta_abundance	V6 - V2	V6	V2	0.791412	0.217361	-0.280724	0.225396	67	67	67	66	-1.24547		y ~ 1	FALSE	TRUE	FALSE	FALSE																			6.17665	6.08114	100	100	100	100
Placebo_long	abundance	KEGG_module	M00150	delta_abundance	V6 - V2	V6	V2	0.791412	0.219401	0.481012	0.387943	67	67	67	66	1.2399		y ~ 1	FALSE	TRUE	FALSE	FALSE																			0.0471236	0.0451999	97.0149	97.0149	97.0149	97.0149
Placebo_long	abundance	KEGG_module	M00655	delta_abundance	V6 - V2	V6	V2	0.791412	0.217132	-1.3815	1.04876	11	11	11	10	-1.31727		y ~ 1	FALSE	TRUE	FALSE	FALSE																			0.00723909	0.00178769	11.9403	7.46269	11.9403	7.46269
D120	abundance	GMM	MF0085 - urea degradation	Product	Placebo - Active	Placebo	Active	0.792419	0.192102	0.184797	0.140902	129	67	62	124	1.31153		y ~ Product + Gender + Age + baseline_abundance	FALSE	TRUE	FALSE	FALSE							2.18859	2.17697	2.32818	2.2405	100	100	100	100	100	100	100	100
Placebo_long	abundance	species	Eubacterium_F sp000433735	delta_abundance	V6 - V2	V6	V2	0.793074	0.0366251	1.72704	0.782102	26	26	26	25	2.2082		y ~ 1	TRUE	TRUE	FALSE	FALSE																			0.0127378	0.02359	26.8657	37.3134	25.3731	34.3284
D120	abundance	GMM	MF0050 - threonine degradation II	Product	Placebo - Active	Placebo	Active	0.797002	0.201263	0.113864	0.0886252	129	67	62	124	1.28478		y ~ Product + Gender + Age + baseline_abundance	FALSE	TRUE	FALSE	FALSE							13.3198	12.1234	12.5376	12.7266	100	100	100	100	100	100	100	100
Placebo_long	abundance	KEGG_module	M00232	delta_abundance	V6 - V2	V6	V2	0.797719	0.229048	0.396263	0.326392	67	67	67	66	1.21407		y ~ 1	FALSE	TRUE	FALSE	FALSE																			0.106523	0.152035	98.5075	100	98.5075	100
Placebo_long	abundance	KEGG_module	M00240	delta_abundance	V6 - V2	V6	V2	0.797719	0.227927	-0.0438925	0.0360653	67	67	67	66	-1.21703		y ~ 1	FALSE	TRUE	FALSE	FALSE																			52.0187	51.6079	100	100	100	100
Placebo_long	abundance	KEGG_module	M00338	delta_abundance	V6 - V2	V6	V2	0.797719	0.227411	-0.73242	0.598851	48	48	48	47	-1.22304		y ~ 1	FALSE	TRUE	FALSE	FALSE																			0.00190251	0.00263477	59.7015	49.2537	59.7015	49.2537
Placebo_long	abundance	KEGG_module	M00442	delta_abundance	V6 - V2	V6	V2	0.797719	0.222938	0.130258	0.105872	67	67	67	66	1.23034		y ~ 1	FALSE	TRUE	FALSE	FALSE																			1.42932	1.55406	100	100	100	100
Placebo_long	abundance	KEGG_module	M00497	delta_abundance	V6 - V2	V6	V2	0.797719	0.226635	0.393898	0.322747	67	67	67	66	1.22045		y ~ 1	FALSE	TRUE	FALSE	FALSE																			0.158845	0.177563	98.5075	100	98.5075	100
Baseline	abundance	genus	Actinomyces	Product	Placebo - Active	Placebo	Active	0.800974	0.0186973	-0.84253	0.35298	112	59	53	110	-2.38691		y ~ Product	TRUE	TRUE	FALSE	FALSE	0.00594264	0.00248368	85.4839	88.0597	69.3548	70.1493
Baseline	abundance	genus	CAG-267	Product	Placebo - Active	Placebo	Active	0.800974	0.0106969	-2.5275	0.9241	30	16	14	28	-2.73509		y ~ Product	TRUE	TRUE	FALSE	FALSE	0.0949529	0.0161634	22.5806	23.8806	22.5806	20.8955
Baseline	abundance	genus	Mailhella	Product	Placebo - Active	Placebo	Active	0.800974	0.0247542	1.16408	0.507604	74	38	36	72	2.29328		y ~ Product	TRUE	TRUE	FALSE	FALSE	0.00245861	0.00486142	58.0645	56.7164	58.0645	55.2239
Baseline	abundance	genus	Merdiplasma	Product	Placebo - Active	Placebo	Active	0.800974	0.0154734	1.71594	0.675972	39	21	18	37	2.53848		y ~ Product	TRUE	TRUE	FALSE	FALSE	0.000562586	0.00255955	29.0323	31.3433	27.4194	26.8657
Baseline	abundance	genus	Pediococcus	Product	Placebo - Active	Placebo	Active	0.800974	0.0233811	2.36157	0.969247	24	14	10	22	2.4365		y ~ Product	TRUE	TRUE	FALSE	FALSE	0.000546239	0.00280062	16.129	20.8955	11.2903	19.403
Baseline	abundance	genus	Prevotella	Product	Placebo - Active	Placebo	Active	0.800974	0.020354	2.2322	0.948051	110	57	53	108	2.35451		y ~ Product	TRUE	TRUE	FALSE	FALSE	0.0320912	0.914568	85.4839	85.0746	74.1935	82.0896
Baseline	abundance	genus	QANA01	Product	Placebo - Active	Placebo	Active	0.800974	0.0139052	1.19312	0.474392	82	40	42	80	2.51504		y ~ Product	TRUE	TRUE	FALSE	FALSE	0.00648248	0.0156206	67.7419	59.7015	61.2903	59.7015
Baseline	abundance	genus	Sarcina	Product	Placebo - Active	Placebo	Active	0.800974	0.0243185	3.30407	1.35044	21	7	14	19	2.44666		y ~ Product	TRUE	TRUE	FALSE	FALSE	0.00121209	0.0401105	22.5806	10.4478	17.7419	10.4478
Baseline	abundance	genus	Victivallis	Product	Placebo - Active	Placebo	Active	0.800974	0.0234937	-1.49331	0.638186	50	26	24	48	-2.33993		y ~ Product	TRUE	TRUE	FALSE	FALSE	0.00380246	0.00100365	38.7097	38.806	35.4839	31.3433
D120	abundance	species	Clostridium saudiense	Product	Placebo - Active	Placebo	Active	0.802191	0.0620269	1.39615	0.738747	94	47	47	89	1.88989		y ~ Product + Gender + Age + baseline_abundance	TRUE	TRUE	FALSE	FALSE							0.0238255	0.0406609	0.0361214	0.0165342	72.5806	56.4516	58.209	62.6866	67.7419	54.8387	55.2239	61.194
D120	abundance	species	Eubacterium_R sp000434995	Product	Placebo - Active	Placebo	Active	0.802191	0.0609876	2.09083	1.07896	39	21	18	34	1.93781		y ~ Product + Gender + Age + baseline_abundance	TRUE	TRUE	FALSE	FALSE							0.60876	0.0657989	0.20345	0.278645	20.9677	20.9677	20.8955	26.8657	19.3548	16.129	16.4179	23.8806
D120	abundance	species	HGM13222 sp900757485	Product	Placebo - Active	Placebo	Active	0.802191	0.0616396	-1.34418	0.70719	72	35	37	67	-1.90074		y ~ Product + Gender + Age + baseline_abundance	TRUE	TRUE	FALSE	FALSE							0.00335859	0.00690682	0.00287273	0.00258865	51.6129	45.1613	43.2836	38.806	51.6129	45.1613	41.791	32.8358
D120	abundance	species	Pauljensenia sp000466265	Product	Placebo - Active	Placebo	Active	0.802191	0.0621785	1.13798	0.599497	69	37	32	64	1.89822		y ~ Product + Gender + Age + baseline_abundance	TRUE	TRUE	FALSE	FALSE							0.00418568	0.002975	0.00577557	0.00439035	48.3871	41.9355	46.2687	52.2388	45.1613	38.7097	44.7761	50.7463
D120	abundance	species	Veillonella sp900757715	Product	Placebo - Active	Placebo	Active	0.802191	0.0606036	-0.914455	0.476556	56	25	31	51	-1.91888		y ~ Product + Gender + Age + baseline_abundance	TRUE	TRUE	FALSE	FALSE							0.00214144	0.00149571	0.00175895	0.00129852	33.871	38.7097	25.3731	23.8806	29.0323	29.0323	20.8955	20.8955
Placebo_long	abundance	species	Actinomyces dentalis	delta_abundance	V6 - V2	V6	V2	0.802397	0.0444529	0.661816	0.318094	38	38	38	37	2.08057		y ~ 1	TRUE	TRUE	FALSE	FALSE																			0.000361578	0.000371136	38.806	46.2687	26.8657	29.8507
Placebo_long	abundance	species	Actinomyces oris_C	delta_abundance	V6 - V2	V6	V2	0.802397	0.0573969	1.16929	0.498487	7	7	7	6	2.34567		y ~ 1	TRUE	TRUE	FALSE	FALSE																			0.00136943	0.00163054	5.97015	10.4478	4.47761	4.47761
Placebo_long	abundance	species	Agathobacter faecis	delta_abundance	V6 - V2	V6	V2	0.802397	0.0390761	0.919531	0.436772	67	67	67	66	2.10529		y ~ 1	TRUE	TRUE	FALSE	FALSE																			0.723014	1.17128	95.5224	97.0149	92.5373	97.0149
Placebo_long	abundance	species	Bariatricus comes	delta_abundance	V6 - V2	V6	V2	0.802397	0.0448887	0.51979	0.253549	59	59	59	58	2.05006		y ~ 1	TRUE	TRUE	FALSE	FALSE																			0.358533	0.307044	82.0896	86.5672	82.0896	83.5821
Placebo_long	abundance	species	Bifidobacterium catenulatum	delta_abundance	V6 - V2	V6	V2	0.802397	0.0520671	-3.53562	1.46274	7	7	7	6	-2.41712		y ~ 1	TRUE	TRUE	FALSE	FALSE																			0.102284	0.205061	10.4478	2.98507	7.46269	2.98507
Placebo_long	abundance	species	Blautia_A intestinalis	delta_abundance	V6 - V2	V6	V2	0.802397	0.0393389	-0.702408	0.328114	36	36	36	35	-2.14074		y ~ 1	TRUE	TRUE	FALSE	FALSE																			0.00581748	0.00633307	44.7761	34.3284	35.8209	26.8657
Placebo_long	abundance	species	Blautia_A schinkii	delta_abundance	V6 - V2	V6	V2	0.802397	0.0471191	1.00545	0.454564	13	13	13	12	2.2119		y ~ 1	TRUE	TRUE	FALSE	FALSE																			0.0551106	0.053546	14.9254	19.403	14.9254	19.403
Placebo_long	abundance	species	Blautia_A sp900066355	delta_abundance	V6 - V2	V6	V2	0.802397	0.0477073	0.568228	0.280799	58	58	58	57	2.02361		y ~ 1	TRUE	TRUE	FALSE	FALSE																			0.119679	0.144387	82.0896	85.0746	82.0896	83.5821
Placebo_long	abundance	species	CAG-103 sp000432375	delta_abundance	V6 - V2	V6	V2	0.802397	0.0597955	-1.13359	0.576929	28	28	28	27	-1.96488		y ~ 1	TRUE	TRUE	FALSE	FALSE																			0.60388	0.528824	38.806	37.3134	35.8209	37.3134
Placebo_long	abundance	species	CAG-302 sp934162325	delta_abundance	V6 - V2	V6	V2	0.802397	0.0494497	-1.94475	0.937639	24	24	24	23	-2.07409		y ~ 1	TRUE	TRUE	FALSE	FALSE																			0.566369	0.335527	29.8507	25.3731	26.8657	23.8806
Placebo_long	abundance	species	CAG-793 sp000433915	delta_abundance	V6 - V2	V6	V2	0.802397	0.053714	-1.03931	0.48999	14	14	14	13	-2.12109		y ~ 1	TRUE	TRUE	FALSE	FALSE																			0.250677	0.303548	17.9104	14.9254	14.9254	11.9403
Placebo_long	abundance	species	Clostridium_AQ sp900552125	delta_abundance	V6 - V2	V6	V2	0.802397	0.0522536	1.04151	0.465965	10	10	10	9	2.23517		y ~ 1	TRUE	TRUE	FALSE	FALSE																			0.00671858	0.0084329	13.4328	14.9254	13.4328	11.9403
Placebo_long	abundance	species	Clostridium_Q sp000435655	delta_abundance	V6 - V2	V6	V2	0.802397	0.0561125	1.248	0.599264	15	15	15	14	2.08256		y ~ 1	TRUE	TRUE	FALSE	FALSE																			0.0248464	0.0134928	16.4179	22.3881	14.9254	20.8955
Placebo_long	abundance	species	Coprococcus eutactus_A	delta_abundance	V6 - V2	V6	V2	0.802397	0.0427619	-1.55468	0.74561	46	46	46	45	-2.08511		y ~ 1	TRUE	TRUE	FALSE	FALSE																			0.739713	0.176699	58.209	55.2239	56.7164	52.2388
Placebo_long	abundance	species	Dysosmobacter_A sp014334055	delta_abundance	V6 - V2	V6	V2	0.802397	0.0470996	1.27254	0.605021	23	23	23	22	2.10331		y ~ 1	TRUE	TRUE	FALSE	FALSE																			0.000634249	0.00247112	25.3731	32.8358	23.8806	31.3433
Placebo_long	abundance	species	Faecalimonas umbilicata	delta_abundance	V6 - V2	V6	V2	0.802397	0.0491377	-2.54937	1.12169	10	10	10	9	-2.2728		y ~ 1	TRUE	TRUE	FALSE	FALSE																			0.0501416	0.0272146	13.4328	8.95522	10.4478	7.46269
Placebo_long	abundance	species	Fimisoma sp000435715	delta_abundance	V6 - V2	V6	V2	0.802397	0.0598591	-0.706202	0.366923	52	52	52	51	-1.92466		y ~ 1	TRUE	TRUE	FALSE	FALSE																			0.0145875	0.0136207	77.6119	73.1343	76.1194	70.1493
Placebo_long	abundance	species	Fimisoma sp900540145	delta_abundance	V6 - V2	V6	V2	0.802397	0.053339	-0.80244	0.394856	25	25	25	24	-2.03223		y ~ 1	TRUE	TRUE	FALSE	FALSE																			0.016567	0.0101883	35.8209	31.3433	35.8209	31.3433
Placebo_long	abundance	species	HGM12545 sp900761925	delta_abundance	V6 - V2	V6	V2	0.802397	0.0529068	1.15326	0.572246	31	31	31	30	2.01532		y ~ 1	TRUE	TRUE	FALSE	FALSE																			0.00251921	0.00644105	41.791	44.7761	40.2985	44.7761
Placebo_long	abundance	species	HGM13006 sp905202605	delta_abundance	V6 - V2	V6	V2	0.802397	0.0576511	0.98277	0.433329	8	8	8	7	2.26795		y ~ 1	TRUE	TRUE	FALSE	FALSE																			0.000405625	0.000239507	4.47761	10.4478	1.49254	5.97015
Placebo_long	abundance	species	Lancefieldella rimae	delta_abundance	V6 - V2	V6	V2	0.802397	0.0531747	0.914577	0.446376	22	22	22	21	2.04889		y ~ 1	TRUE	TRUE	FALSE	FALSE																			0.000384834	0.000468286	17.9104	25.3731	11.9403	16.4179
Placebo_long	abundance	species	Metalachnospira sp900548595	delta_abundance	V6 - V2	V6	V2	0.802397	0.0581885	-1.51936	0.731519	14	14	14	13	-2.077		y ~ 1	TRUE	TRUE	FALSE	FALSE																			0.0422703	0.0427487	20.8955	19.403	20.8955	17.9104
Placebo_long	abundance	species	Pauljensenia bouchesdurhonensis	delta_abundance	V6 - V2	V6	V2	0.802397	0.0551908	0.866907	0.425747	21	21	21	20	2.0362		y ~ 1	TRUE	TRUE	FALSE	FALSE																			0.00392119	0.00589359	26.8657	29.8507	25.3731	26.8657
Placebo_long	abundance	species	Ruminococcus_C sp000437175	delta_abundance	V6 - V2	V6	V2	0.802397	0.0422478	-5.12875	1.99443	7	7	7	6	-2.57153		y ~ 1	TRUE	TRUE	FALSE	FALSE																			0.0541172	0.000281693	8.95522	2.98507	7.46269	1.49254
Placebo_long	abundance	species	Saccharimonas sp018127705	delta_abundance	V6 - V2	V6	V2	0.802397	0.0405042	1.1775	0.507318	12	12	12	11	2.32103		y ~ 1	TRUE	TRUE	FALSE	FALSE																			0.000674133	0.000945614	10.4478	16.4179	4.47761	5.97015
Placebo_long	abundance	species	Scatomorpha sp900759385	delta_abundance	V6 - V2	V6	V2	0.802397	0.0467501	-0.657073	0.314709	27	27	27	26	-2.08788		y ~ 1	TRUE	TRUE	FALSE	FALSE																			0.00173452	0.00123574	37.3134	32.8358	31.3433	26.8657
Placebo_long	abundance	species	Streptococcus xiaochunlingii	delta_abundance	V6 - V2	V6	V2	0.802397	0.0578778	0.939277	0.478001	34	34	34	33	1.96501		y ~ 1	TRUE	TRUE	FALSE	FALSE																			0.0020235	0.00303888	32.8358	41.791	26.8657	34.3284
Placebo_long	abundance	species	Thomasclavelia sp000508865	delta_abundance	V6 - V2	V6	V2	0.802397	0.0588307	-1.42165	0.691167	15	15	15	14	-2.05688		y ~ 1	TRUE	TRUE	FALSE	FALSE																			0.00519777	0.00537233	22.3881	16.4179	22.3881	16.4179
Placebo_long	abundance	species	UBA11524 sp000437595	delta_abundance	V6 - V2	V6	V2	0.802397	0.0475321	-0.958888	0.471758	50	50	50	49	-2.03259		y ~ 1	TRUE	TRUE	FALSE	FALSE																			0.457724	0.209003	68.6567	65.6716	65.6716	61.194
Placebo_long	abundance	species	UBA1417 sp900549945	delta_abundance	V6 - V2	V6	V2	0.802397	0.0538423	-2.12092	0.939054	9	9	9	8	-2.25857		y ~ 1	TRUE	TRUE	FALSE	FALSE																			0.00675008	0.0010882	13.4328	11.9403	13.4328	11.9403
Placebo_long	abundance	species	UBA737 sp900549755	delta_abundance	V6 - V2	V6	V2	0.802397	0.0579629	1.19793	0.576163	14	14	14	13	2.07914		y ~ 1	TRUE	TRUE	FALSE	FALSE																			0.0381297	0.0373761	17.9104	20.8955	17.9104	20.8955
Placebo_long	abundance	species	UMGS1975 sp900546685	delta_abundance	V6 - V2	V6	V2	0.802397	0.0439427	-0.662408	0.321754	60	60	60	59	-2.05874		y ~ 1	TRUE	TRUE	FALSE	FALSE																			0.0262119	0.0235858	88.0597	82.0896	86.5672	79.1045
D120	abundance	species	Frisingicoccus sp900757195	Product	Placebo - Active	Placebo	Active	0.802437	0.0357775	-3.25552	1.39026	16	8	8	13	-2.34166		y ~ Product + baseline_abundance	TRUE	TRUE	FALSE	FALSE							0.0590005	0.126981	0.119603	0.00609742	12.9032	12.9032	10.4478	11.9403	12.9032	12.9032	10.4478	8.95522
Placebo_long	abundance	GMM	MF0022 - galacturonate degradation I	delta_abundance	V6 - V2	V6	V2	0.803573	0.560066	0.0384622	0.0656674	67	67	67	66	0.585712		y ~ 1	FALSE	TRUE	FALSE	FALSE																			25.9008	27.827	100	100	100	100
D120	abundance	GMM	MF0066 - Entner-Doudoroff pathway	Product	Placebo - Active	Placebo	Active	0.80648	0.211803	-0.312398	0.248903	129	67	62	124	-1.2551		y ~ Product + Gender + Age + baseline_abundance	FALSE	TRUE	FALSE	FALSE							4.95108	4.91981	3.42349	3.39752	100	100	100	100	100	100	100	100
Placebo_long	abundance	family	QAMH01	delta_abundance	V6 - V2	V6	V2	0.81023	0.200884	0.624294	0.477002	30	30	30	29	1.30879		y ~ 1	TRUE	TRUE	FALSE	FALSE																			0.0265489	0.0354414	35.8209	38.806	29.8507	32.8358
Placebo_long	abundance	family	QAKW01	delta_abundance	V6 - V2	V6	V2	0.810771	0.207718	-0.736443	0.574845	40	40	40	39	-1.28112		y ~ 1	TRUE	TRUE	FALSE	FALSE																			0.0100944	0.0142435	55.2239	49.2537	55.2239	46.2687
D120	abundance	species	UMGS856 sp900546265	Product	Placebo - Active	Placebo	Active	0.811238	0.0637655	-0.854494	0.456569	122	62	60	117	-1.87156		y ~ Product + Gender + Age + baseline_abundance	TRUE	TRUE	FALSE	FALSE							0.00724431	0.00921126	0.0102192	0.00540486	93.5484	90.3226	91.0448	86.5672	91.9355	88.7097	91.0448	85.0746
Placebo_long	abundance	KEGG_module	M00020	delta_abundance	V6 - V2	V6	V2	0.811835	0.236797	-0.178297	0.149342	67	67	67	66	-1.19388		y ~ 1	FALSE	TRUE	FALSE	FALSE																			8.32939	8.51485	100	100	100	100
Placebo_long	abundance	KEGG_module	M00099	delta_abundance	V6 - V2	V6	V2	0.811835	0.240577	-1.74554	1.377	9	9	9	8	-1.26764		y ~ 1	FALSE	TRUE	FALSE	FALSE																			0.00263103	0.000269526	7.46269	7.46269	7.46269	7.46269
Placebo_long	abundance	KEGG_module	M00244	delta_abundance	V6 - V2	V6	V2	0.811835	0.240895	0.266967	0.225593	67	67	67	66	1.1834		y ~ 1	FALSE	TRUE	FALSE	FALSE																			0.983356	1.21835	100	100	100	100
Placebo_long	abundance	KEGG_module	M00270	delta_abundance	V6 - V2	V6	V2	0.811835	0.241139	0.177371	0.149961	67	67	67	66	1.18278		y ~ 1	FALSE	TRUE	FALSE	FALSE																			0.570184	0.699957	100	100	100	100
Placebo_long	abundance	KEGG_module	M00362	delta_abundance	V6 - V2	V6	V2	0.811835	0.234988	-0.0998988	0.0833496	67	67	67	66	-1.19855		y ~ 1	FALSE	TRUE	FALSE	FALSE																			14.6634	13.5772	100	100	100	100
D120	abundance	GMM	MF0092 - lactate production	Product	Placebo - Active	Placebo	Active	0.812508	0.221593	-0.0461549	0.0375707	129	67	62	124	-1.22848		y ~ Product + Gender + Age + baseline_abundance	FALSE	TRUE	FALSE	FALSE							63.3235	65.6707	62.5711	61.5425	100	100	100	100	100	100	100	100
D120	abundance	species	Agathobaculum pullistercoris	Product	Placebo - Active	Placebo	Active	0.812861	0.0473203	-3.08335	1.46342	24	14	10	21	-2.10694		y ~ Product + baseline_abundance	TRUE	TRUE	FALSE	FALSE							0.000533565	0.00178891	0.00134213	0.000577452	14.5161	12.9032	19.403	10.4478	14.5161	12.9032	16.4179	8.95522
D120	abundance	species	Agathobaculum sp900544475	Product	Placebo - Active	Placebo	Active	0.812861	0.0476091	-2.11337	0.936355	13	6	7	10	-2.25702		y ~ Product + baseline_abundance	TRUE	TRUE	FALSE	FALSE							0.0127835	0.0362498	0.00356458	0.0087742	9.67742	11.2903	7.46269	7.46269	8.06452	11.2903	7.46269	5.97015
D120	abundance	species	Alistipes_A pullistercoris	Product	Placebo - Active	Placebo	Active	0.812861	0.050149	1.08692	0.537278	41	25	16	38	2.02301		y ~ Product + baseline_abundance	TRUE	TRUE	FALSE	FALSE							0.0399315	0.0298554	0.088922	0.0457982	22.5806	19.3548	31.3433	35.8209	17.7419	16.129	29.8507	34.3284
D120	abundance	species	Anaeromassilibacillus sp001305115	Product	Placebo - Active	Placebo	Active	0.812861	0.046265	-2.49753	1.17545	23	12	11	20	-2.12474		y ~ Product + baseline_abundance	TRUE	TRUE	FALSE	FALSE							0.0229414	0.072118	0.0373867	0.0104016	16.129	16.129	17.9104	14.9254	14.5161	16.129	16.4179	14.9254
D120	abundance	species	CAG-170 sp900548625	Product	Placebo - Active	Placebo	Active	0.812861	0.0384529	2.16251	0.92002	14	7	7	11	2.35051		y ~ Product + baseline_abundance	TRUE	TRUE	FALSE	FALSE							0.00107429	0.000759713	0.00477007	0.00167164	8.06452	6.45161	7.46269	10.4478	8.06452	6.45161	7.46269	10.4478
D120	abundance	species	CAG-269 sp900551615	Product	Placebo - Active	Placebo	Active	0.812861	0.0425161	3.86602	1.71929	16	9	7	13	2.24861		y ~ Product + baseline_abundance	TRUE	TRUE	FALSE	FALSE							0.224013	0.0894006	0.0967939	0.059133	8.06452	8.06452	11.9403	13.4328	8.06452	4.83871	11.9403	13.4328
D120	abundance	species	Collinsella aerofaciens_F	Product	Placebo - Active	Placebo	Active	0.812861	0.0517746	0.70585	0.357413	82	43	39	79	1.97489		y ~ Product + baseline_abundance	TRUE	TRUE	FALSE	FALSE							0.0337066	0.0282658	0.0319041	0.0343566	45.1613	45.1613	50.7463	55.2239	61.2903	53.2258	61.194	61.194
D120	abundance	species	Desulfovibrio sp900556755	Product	Placebo - Active	Placebo	Active	0.812861	0.0513454	1.94938	0.92562	19	12	7	16	2.10603		y ~ Product + baseline_abundance	TRUE	TRUE	FALSE	FALSE							0.119559	0.04973	0.103855	0.293885	11.2903	9.67742	16.4179	17.9104	11.2903	9.67742	16.4179	17.9104
D120	abundance	species	Faecalibacterium prausnitzii_E	Product	Placebo - Active	Placebo	Active	0.812861	0.0376352	1.8913	0.882318	47	24	23	44	2.14355		y ~ Product + baseline_abundance	TRUE	TRUE	FALSE	FALSE							0.0030752	0.00272654	0.00147178	0.00215513	22.5806	22.5806	13.4328	28.3582	19.3548	17.7419	10.4478	26.8657
D120	abundance	species	Lachnoclostridium_A edouardi	Product	Placebo - Active	Placebo	Active	0.812861	0.0481637	-1.49016	0.7285	39	21	18	36	-2.04552		y ~ Product + baseline_abundance	TRUE	TRUE	FALSE	FALSE							0.00493849	0.00912451	0.00666775	0.00198654	27.4194	25.8065	28.3582	29.8507	27.4194	25.8065	26.8657	25.3731
D120	abundance	species	Lactiplantibacillus plantarum	Product	Placebo - Active	Placebo	Active	0.812861	0.04998	-1.86734	0.923109	42	20	22	39	-2.02288		y ~ Product + baseline_abundance	TRUE	TRUE	FALSE	FALSE							0.00208676	0.00544926	0.00118661	0.00405735	20.9677	22.5806	20.8955	11.9403	14.5161	22.5806	14.9254	10.4478
D120	abundance	species	Lactobacillus paragasseri	Product	Placebo - Active	Placebo	Active	0.812861	0.0418209	-2.36908	1.0929	24	12	12	21	-2.1677		y ~ Product + baseline_abundance	TRUE	TRUE	FALSE	FALSE							0.00760457	0.00695321	0.00370082	0.00639413	12.9032	14.5161	16.4179	7.46269	9.67742	12.9032	10.4478	7.46269
D120	abundance	species	Lawsonibacter sp900066825	Product	Placebo - Active	Placebo	Active	0.812861	0.042284	-1.88789	0.89836	41	22	19	38	-2.10148		y ~ Product + baseline_abundance	TRUE	TRUE	FALSE	FALSE							0.060787	0.0532393	0.0762026	0.0229735	29.0323	29.0323	26.8657	25.3731	29.0323	27.4194	26.8657	23.8806
D120	abundance	species	Parasutterella excrementihominis	Product	Placebo - Active	Placebo	Active	0.812861	0.04809	-1.09749	0.546406	80	43	37	77	-2.00856		y ~ Product + baseline_abundance	TRUE	TRUE	FALSE	FALSE							0.00858637	0.00797957	0.00839939	0.00779109	50	56.4516	55.2239	53.7313	45.1613	46.7742	41.791	46.2687
D120	abundance	species	Parolsenella catena	Product	Placebo - Active	Placebo	Active	0.812861	0.0443586	2.39264	1.04091	13	7	6	10	2.29862		y ~ Product + baseline_abundance	TRUE	TRUE	FALSE	FALSE							0.18054	0.0650107	0.31352	0.226884	9.67742	8.06452	8.95522	10.4478	9.67742	8.06452	8.95522	10.4478
D120	abundance	species	Pauljensenia sp000466265	Product	Placebo - Active	Placebo	Active	0.812861	0.044062	1.19304	0.581181	69	37	32	66	2.05278		y ~ Product + baseline_abundance	TRUE	TRUE	FALSE	FALSE							0.00418568	0.002975	0.00577557	0.00439035	48.3871	41.9355	46.2687	52.2388	45.1613	38.7097	44.7761	50.7463
D120	abundance	species	QAMM01 sp900552945	Product	Placebo - Active	Placebo	Active	0.812861	0.0495321	-1.91822	0.910957	21	11	10	18	-2.10572		y ~ Product + baseline_abundance	TRUE	TRUE	FALSE	FALSE							0.00329759	0.00263009	0.00356607	0.000815556	14.5161	14.5161	13.4328	14.9254	14.5161	14.5161	13.4328	11.9403
D120	abundance	species	QAMM01 sp902766785	Product	Placebo - Active	Placebo	Active	0.812861	0.0396077	-1.08806	0.514036	50	25	25	47	-2.1167		y ~ Product + baseline_abundance	TRUE	TRUE	FALSE	FALSE							0.000791307	0.00100641	0.000702786	0.000580438	32.2581	37.0968	31.3433	29.8507	29.0323	35.4839	28.3582	28.3582
D120	abundance	species	Ruminococcus_C sp000437255	Product	Placebo - Active	Placebo	Active	0.812861	0.042611	4.33206	1.91029	15	5	10	12	2.26775		y ~ Product + baseline_abundance	TRUE	TRUE	FALSE	FALSE							0.0740714	0.00264862	0.0224871	0.118704	12.9032	9.67742	5.97015	5.97015	12.9032	8.06452	4.47761	5.97015
D120	abundance	species	UMGS1071 sp900548305	Product	Placebo - Active	Placebo	Active	0.812861	0.0483312	-1.05182	0.516005	42	19	23	39	-2.0384		y ~ Product + baseline_abundance	TRUE	TRUE	FALSE	FALSE							0.000466589	0.000468765	0.000508707	0.00048348	24.1935	22.5806	23.8806	11.9403	12.9032	16.129	11.9403	5.97015
D120	abundance	species	UMGS1271 sp900550255	Product	Placebo - Active	Placebo	Active	0.812861	0.0507666	3.1166	1.45867	17	9	8	14	2.13661		y ~ Product + baseline_abundance	TRUE	TRUE	FALSE	FALSE							0.216341	0.00994361	0.229261	0.0117342	9.67742	8.06452	7.46269	13.4328	6.45161	6.45161	7.46269	13.4328
Placebo_long	abundance	alpha_diversity	Shannon	delta_abundance	V6 - V2	V6	V2	0.813069	0.406535	-0.0342471	0.0409973	67	67	67	66	-0.83535		y ~ 1	FALSE	TRUE	FALSE	FALSE																			4.09568	4.06842	100	100
Placebo_long	abundance	GMM	MF0007 - lactose and galactose degradation	delta_abundance	V6 - V2	V6	V2	0.816094	0.592599	0.193702	0.360248	67	67	67	66	0.537691		y ~ 1	FALSE	TRUE	FALSE	FALSE																			0.00901609	0.0135771	94.0299	97.0149	94.0299	97.0149
Placebo_long	abundance	GMM	MF0038 - methionine degradation I	delta_abundance	V6 - V2	V6	V2	0.816094	0.593523	-0.0991168	0.1848	67	67	67	66	-0.536346		y ~ 1	FALSE	TRUE	FALSE	FALSE																			0.66308	0.621168	100	100	100	100
Placebo_long	abundance	GMM	MF0076 - 4-aminobutyrate degradation	delta_abundance	V6 - V2	V6	V2	0.816094	0.584961	0.0952384	0.173524	67	67	67	66	0.54885		y ~ 1	FALSE	TRUE	FALSE	FALSE																			0.485383	0.547619	100	100	100	100
Placebo_long	abundance	KEGG_module	M00555	delta_abundance	V6 - V2	V6	V2	0.817357	0.244398	0.134173	0.114234	67	67	67	66	1.17454		y ~ 1	FALSE	TRUE	FALSE	FALSE																			1.74679	2.25908	100	100	100	100
Baseline	abundance	KEGG_module	M00460	Product	Placebo - Active	Placebo	Active	0.818194	0.167919	-0.536918	0.386579	103	51	52	101	-1.3889		y ~ Product	FALSE	TRUE	FALSE	FALSE	0.00202822	0.000924133	83.871	76.1194	83.871	76.1194
D120	prevalence	phylum	Ascomycota	Product	Placebo - Active	Placebo	Active	0.820168	0.400112	-0.357062	0.424355	129	67	62		-0.841422		y ~ Product + Gender + Age + baseline_abundance	FALSE	FALSE	FALSE	FALSE							0.00075107	0.00107407	0.000944066	0.000330721	38.7097	40.3226	28.3582	34.3284	35.4839	29.0323	23.8806	22.3881
D120	prevalence	phylum	Bacillota_B	Product	Placebo - Active	Placebo	Active	0.820168	0.220658	0.669205	0.546387	129	67	62		1.22478		y ~ Product + Gender + Age + baseline_abundance	FALSE	FALSE	FALSE	FALSE							0.0107464	0.0103004	0.0162634	0.0128374	43.5484	38.7097	43.2836	38.806	43.5484	37.0968	34.3284	37.3134
D120	prevalence	phylum	Bacillota_G	Product	Placebo - Active	Placebo	Active	0.820168	0.304904	-0.482738	0.470517	129	67	62		-1.02597		y ~ Product + Gender + Age + baseline_abundance	FALSE	FALSE	FALSE	FALSE							0.00143245	0.00179923	0.00190088	0.00318681	41.9355	37.0968	43.2836	40.2985	37.0968	37.0968	38.806	31.3433
D120	prevalence	phylum	Campylobacterota	Product	Placebo - Active	Placebo	Active	0.820168	0.468535	-0.345501	0.476642	129	67	62		-0.724865		y ~ Product + Gender + Age + baseline_abundance	FALSE	FALSE	FALSE	FALSE							0.00062875	0.000839243	0.00098938	0.000846005	17.7419	22.5806	22.3881	19.403	14.5161	19.3548	20.8955	16.4179
D120	prevalence	phylum	Patescibacteria	Product	Placebo - Active	Placebo	Active	0.820168	0.46968	0.27876	0.385561	129	67	62		0.723		y ~ Product + Gender + Age + baseline_abundance	FALSE	FALSE	FALSE	FALSE							0.00473912	0.00274491	0.00273721	0.00395818	83.871	69.3548	77.6119	76.1194	69.3548	54.8387	65.6716	58.209
D120	prevalence	phylum	Verrucomicrobiota	Product	Placebo - Active	Placebo	Active	0.820168	0.492101	-0.372502	0.542238	129	67	62		-0.686971		y ~ Product + Gender + Age + baseline_abundance	FALSE	FALSE	FALSE	FALSE							0.542298	0.157774	0.558987	0.440404	82.2581	88.7097	80.597	86.5672	80.6452	87.0968	79.1045	82.0896
Placebo_long	abundance	KEGG_module	M00324	delta_abundance	V6 - V2	V6	V2	0.82048	0.246956	0.488498	0.418188	67	67	67	66	1.16813		y ~ 1	FALSE	TRUE	FALSE	FALSE																			0.02664	0.0307964	97.0149	98.5075	97.0149	98.5075
D120	abundance	GMM	MF0005 - starch degradation	Product	Placebo - Active	Placebo	Active	0.820632	0.255616	0.050752	0.044441	129	67	62	126	1.14201		y ~ Product + baseline_abundance	FALSE	TRUE	FALSE	FALSE							49.8565	51.1488	50.8435	51.8557	100	100	100	100	100	100	100	100
D120	abundance	GMM	MF0009 - melibiose degradation	Product	Placebo - Active	Placebo	Active	0.820632	0.216498	0.0492543	0.0396533	129	67	62	126	1.24212		y ~ Product + baseline_abundance	FALSE	TRUE	FALSE	FALSE							53.1521	53.4985	53.5956	57.6433	100	100	100	100	100	100	100	100
D120	abundance	GMM	MF0016 - fucose degradation	Product	Placebo - Active	Placebo	Active	0.820632	0.263819	0.153001	0.136314	129	67	62	126	1.12242		y ~ Product + baseline_abundance	FALSE	TRUE	FALSE	FALSE							9.64004	8.85066	9.15967	10.6105	100	100	100	100	100	100	100	100
D120	abundance	GMM	MF0031 - glutamate degradation II	Product	Placebo - Active	Placebo	Active	0.820632	0.201469	-0.216266	0.16842	129	67	62	126	-1.28408		y ~ Product + baseline_abundance	FALSE	TRUE	FALSE	FALSE							10.3185	11.3114	9.61454	8.95265	100	100	100	100	100	100	100	100
D120	abundance	GMM	MF0034 - alanine degradation II	Product	Placebo - Active	Placebo	Active	0.820632	0.27778	-0.158919	0.145793	129	67	62	126	-1.09003		y ~ Product + baseline_abundance	FALSE	TRUE	FALSE	FALSE							8.98052	9.82201	9.65948	7.77489	100	100	100	100	100	100	100	100
D120	abundance	GMM	MF0037 - leucine degradation	Product	Placebo - Active	Placebo	Active	0.820632	0.215934	-1.82225	1.43026	25	12	13	22	-1.27407		y ~ Product + baseline_abundance	FALSE	TRUE	FALSE	FALSE							0.00125521	0.00239264	0.00163799	0.0107525	14.5161	16.129	16.4179	7.46269	14.5161	16.129	16.4179	7.46269
D120	abundance	GMM	MF0043 - cysteine biosynthesis/homocysteine degradation	Product	Placebo - Active	Placebo	Active	0.820632	0.273199	-1.11515	1.00949	71	33	38	68	-1.10466		y ~ Product + baseline_abundance	FALSE	TRUE	FALSE	FALSE							0.00939197	0.00463173	0.00751314	0.0342925	33.871	50	41.791	26.8657	33.871	50	41.791	26.8657
D120	abundance	GMM	MF0050 - threonine degradation II	Product	Placebo - Active	Placebo	Active	0.820632	0.284896	0.0959357	0.0893294	129	67	62	126	1.07395		y ~ Product + baseline_abundance	FALSE	TRUE	FALSE	FALSE							13.3198	12.1234	12.5376	12.7266	100	100	100	100	100	100	100	100
D120	abundance	GMM	MF0060 - glycerol degradation I	Product	Placebo - Active	Placebo	Active	0.820632	0.250675	-0.29747	0.257768	129	67	62	126	-1.15402		y ~ Product + baseline_abundance	FALSE	TRUE	FALSE	FALSE							0.0746712	0.0855733	0.0589375	0.0687687	98.3871	100	100	100	98.3871	100	100	100
D120	abundance	GMM	MF0070 - pentose phosphate pathway (oxidative phase)	Product	Placebo - Active	Placebo	Active	0.820632	0.248241	-0.239363	0.206347	129	67	62	126	-1.16		y ~ Product + baseline_abundance	FALSE	TRUE	FALSE	FALSE							6.03685	6.63507	4.70126	4.91909	100	100	100	100	100	100	100	100
D120	abundance	GMM	MF0081 - methanol conversion	Product	Placebo - Active	Placebo	Active	0.820632	0.294889	-0.932279	0.881854	60	37	23	57	-1.05718		y ~ Product + baseline_abundance	FALSE	TRUE	FALSE	FALSE							0.294141	0.0508707	0.115594	0.234846	29.0323	30.6452	52.2388	37.3134	29.0323	30.6452	52.2388	37.3134
D120	abundance	GMM	MF0084 - succinate conversion to propionate	Product	Placebo - Active	Placebo	Active	0.820632	0.243382	1.26342	1.06815	46	23	23	43	1.18281		y ~ Product + baseline_abundance	FALSE	TRUE	FALSE	FALSE							0.00435606	0.00473515	0.0160393	0.0228434	24.1935	27.4194	20.8955	26.8657	24.1935	27.4194	20.8955	26.8657
D120	abundance	GMM	MF0085 - urea degradation	Product	Placebo - Active	Placebo	Active	0.820632	0.278313	0.1489	0.136754	129	67	62	126	1.08882		y ~ Product + baseline_abundance	FALSE	TRUE	FALSE	FALSE							2.18859	2.17697	2.32818	2.2405	100	100	100	100	100	100	100	100
D120	abundance	GMM	MF0086 - acetyl-CoA to acetate	Product	Placebo - Active	Placebo	Active	0.820632	0.284612	0.0281794	0.0262234	129	67	62	126	1.07459		y ~ Product + baseline_abundance	FALSE	TRUE	FALSE	FALSE							68.5848	70.9328	70.12	73.4984	100	100	100	100	100	100	100	100
D120	abundance	GMM	MF0099 - methanogenesis - methyl-coM	Product	Placebo - Active	Placebo	Active	0.820632	0.295427	-0.931383	0.881999	60	37	23	57	-1.05599		y ~ Product + baseline_abundance	FALSE	TRUE	FALSE	FALSE							0.294141	0.0508707	0.115594	0.234846	29.0323	30.6452	52.2388	37.3134	29.0323	30.6452	52.2388	37.3134
D120	abundance	GMM	MF0100 - methanogenesis from carbon dioxide	Product	Placebo - Active	Placebo	Active	0.820632	0.294846	-0.93228	0.881774	60	37	23	57	-1.05728		y ~ Product + baseline_abundance	FALSE	TRUE	FALSE	FALSE							0.294141	0.0508707	0.115594	0.234846	29.0323	30.6452	52.2388	37.3134	29.0323	30.6452	52.2388	37.3134
Placebo_long	abundance	KEGG_module	M00172	delta_abundance	V6 - V2	V6	V2	0.822735	0.250045	0.473027	0.404004	34	34	34	33	1.17085		y ~ 1	FALSE	TRUE	FALSE	FALSE																			0.121124	0.0870723	46.2687	50.7463	46.2687	50.7463
Placebo_long	abundance	KEGG_module	M00211	delta_abundance	V6 - V2	V6	V2	0.822735	0.250893	-0.169742	0.146537	67	67	67	66	-1.15836		y ~ 1	FALSE	TRUE	FALSE	FALSE																			5.94474	5.12457	100	100	100	100
D120	abundance	GMM	MF0009 - melibiose degradation	Product	Placebo - Active	Placebo	Active	0.822904	0.328352	0.040013	0.0407753	129	67	62	124	0.981306		y ~ Product + Gender + Age + baseline_abundance	FALSE	TRUE	FALSE	FALSE							53.1521	53.4985	53.5956	57.6433	100	100	100	100	100	100	100	100
D120	abundance	GMM	MF0014 - arabinose degradation	Product	Placebo - Active	Placebo	Active	0.822904	0.313486	-0.255063	0.252027	129	67	62	124	-1.01205		y ~ Product + Gender + Age + baseline_abundance	FALSE	TRUE	FALSE	FALSE							1.11511	1.25674	1.00478	0.83309	100	100	100	100	100	100	100	100
D120	abundance	GMM	MF0015 - fructose degradation	Product	Placebo - Active	Placebo	Active	0.822904	0.338503	0.0623858	0.0649285	129	67	62	124	0.960839		y ~ Product + Gender + Age + baseline_abundance	FALSE	TRUE	FALSE	FALSE							57.3398	58.3709	55.4913	57.0873	100	100	100	100	100	100	100	100
D120	abundance	GMM	MF0028 - aspartate degradation I	Product	Placebo - Active	Placebo	Active	0.822904	0.279513	0.0313997	0.0289088	129	67	62	124	1.08617		y ~ Product + Gender + Age + baseline_abundance	FALSE	TRUE	FALSE	FALSE							75.9272	75.5687	76.6707	76.5049	100	100	100	100	100	100	100	100
D120	abundance	GMM	MF0045 - cysteine degradation II	Product	Placebo - Active	Placebo	Active	0.822904	0.303251	0.206275	0.199535	129	67	62	124	1.03378		y ~ Product + Gender + Age + baseline_abundance	FALSE	TRUE	FALSE	FALSE							1.0995	0.956761	0.96031	0.894943	100	100	100	100	100	100	100	100
D120	abundance	GMM	MF0051 - arginine degradation I	Product	Placebo - Active	Placebo	Active	0.822904	0.246752	0.0730376	0.0627595	129	67	62	124	1.16377		y ~ Product + Gender + Age + baseline_abundance	FALSE	TRUE	FALSE	FALSE							50.9554	52.1064	50.05	53.8595	100	100	100	100	100	100	100	100
D120	abundance	GMM	MF0076 - 4-aminobutyrate degradation	Product	Placebo - Active	Placebo	Active	0.822904	0.294227	0.2401	0.227938	129	67	62	124	1.05335		y ~ Product + Gender + Age + baseline_abundance	FALSE	TRUE	FALSE	FALSE							0.50812	0.552977	0.485383	0.547619	100	100	100	100	100	100	100	100
D120	abundance	GMM	MF0078 - lactaldehyde degradation	Product	Placebo - Active	Placebo	Active	0.822904	0.334143	0.0498983	0.0514639	129	67	62	124	0.96958		y ~ Product + Gender + Age + baseline_abundance	FALSE	TRUE	FALSE	FALSE							54.3692	57.4532	55.8584	55.8705	100	100	100	100	100	100	100	100
D120	abundance	GMM	MF0081 - methanol conversion	Product	Placebo - Active	Placebo	Active	0.822904	0.340037	-0.856043	0.889443	60	37	23	55	-0.962448		y ~ Product + Gender + Age + baseline_abundance	FALSE	TRUE	FALSE	FALSE							0.294141	0.0508707	0.115594	0.234846	29.0323	30.6452	52.2388	37.3134	29.0323	30.6452	52.2388	37.3134
D120	abundance	GMM	MF0086 - acetyl-CoA to acetate	Product	Placebo - Active	Placebo	Active	0.822904	0.298684	0.0275716	0.0264188	129	67	62	124	1.04364		y ~ Product + Gender + Age + baseline_abundance	FALSE	TRUE	FALSE	FALSE							68.5848	70.9328	70.12	73.4984	100	100	100	100	100	100	100	100
D120	abundance	GMM	MF0093 - propionate production I	Product	Placebo - Active	Placebo	Active	0.822904	0.319631	1.21413	1.20705	52	22	30	47	1.00587		y ~ Product + Gender + Age + baseline_abundance	FALSE	TRUE	FALSE	FALSE							0.0050769	0.0103933	0.0105279	0.00829542	29.0323	35.4839	17.9104	26.8657	29.0323	35.4839	17.9104	26.8657
D120	abundance	GMM	MF0098 - hydrogen metabolism	Product	Placebo - Active	Placebo	Active	0.822904	0.330815	0.215163	0.220385	129	67	62	124	0.976304		y ~ Product + Gender + Age + baseline_abundance	FALSE	TRUE	FALSE	FALSE							0.600642	0.565859	0.561004	0.640749	100	100	100	100	100	100	100	100
D120	abundance	GMM	MF0099 - methanogenesis - methyl-coM	Product	Placebo - Active	Placebo	Active	0.822904	0.340799	-0.854883	0.889652	60	37	23	55	-0.960918		y ~ Product + Gender + Age + baseline_abundance	FALSE	TRUE	FALSE	FALSE							0.294141	0.0508707	0.115594	0.234846	29.0323	30.6452	52.2388	37.3134	29.0323	30.6452	52.2388	37.3134
D120	abundance	GMM	MF0100 - methanogenesis from carbon dioxide	Product	Placebo - Active	Placebo	Active	0.822904	0.339832	-0.856233	0.88926	60	37	23	55	-0.962859		y ~ Product + Gender + Age + baseline_abundance	FALSE	TRUE	FALSE	FALSE							0.294141	0.0508707	0.115594	0.234846	29.0323	30.6452	52.2388	37.3134	29.0323	30.6452	52.2388	37.3134
D120	abundance	GMM	MF0067 - glycolysis (preparatory phase)	Product	Placebo - Active	Placebo	Active	0.823166	0.357537	-0.0214597	0.0232372	129	67	62	124	-0.923507		y ~ Product + Gender + Age + baseline_abundance	FALSE	TRUE	FALSE	FALSE							81.3388	82.3463	81.627	81.3964	100	100	100	100	100	100	100	100
D120	abundance	GMM	MF0074 - pyruvate:formate lyase	Product	Placebo - Active	Placebo	Active	0.823166	0.351704	0.0360428	0.0385563	129	67	62	124	0.934808		y ~ Product + Gender + Age + baseline_abundance	FALSE	TRUE	FALSE	FALSE							72.4071	74.3254	71.7588	76.402	100	100	100	100	100	100	100	100
Active_long	abundance	phylum	Desulfobacterota	delta_abundance	V6 - V2	V6	V2	0.823338	0.45741	-0.252991	0.338245	61	61	61	60	-0.747953		y ~ 1	FALSE	TRUE	FALSE	FALSE																			0.0685575	0.0674314	98.3871	96.7742	98.3871	96.7742
Baseline	abundance	KEGG_module	M00156	Product	Placebo - Active	Placebo	Active	0.823978	0.178481	0.61264	0.445931	36	21	15	34	1.37384		y ~ Product	FALSE	TRUE	FALSE	FALSE	0.00058267	0.00101929	24.1935	31.3433	24.1935	31.3433
Baseline	abundance	KEGG_module	M00216	Product	Placebo - Active	Placebo	Active	0.823978	0.179046	-0.188991	0.139873	129	67	62	127	-1.35116		y ~ Product	FALSE	TRUE	FALSE	FALSE	3.09031	2.75326	100	100	100	100
Baseline	abundance	KEGG_module	M00237	Product	Placebo - Active	Placebo	Active	0.823978	0.174131	-0.0737804	0.053984	129	67	62	127	-1.36671		y ~ Product	FALSE	TRUE	FALSE	FALSE	47.6961	44.8101	100	100	100	100
Baseline	abundance	KEGG_module	M00435	Product	Placebo - Active	Placebo	Active	0.823978	0.175445	-0.453244	0.332636	128	67	61	126	-1.36258		y ~ Product	FALSE	TRUE	FALSE	FALSE	0.171053	0.111503	98.3871	100	98.3871	100
Baseline	abundance	KEGG_module	M00489	Product	Placebo - Active	Placebo	Active	0.823978	0.179054	-0.517169	0.382714	126	65	61	124	-1.35132		y ~ Product	FALSE	TRUE	FALSE	FALSE	0.0182225	0.0127959	98.3871	97.0149	98.3871	97.0149
Baseline	abundance	KEGG_module	M00727	Product	Placebo - Active	Placebo	Active	0.823978	0.17812	-0.54404	0.401782	129	67	62	127	-1.35407		y ~ Product	FALSE	TRUE	FALSE	FALSE	0.211376	0.139879	100	100	100	100
D120	abundance	phylum	Actinomycetota	Product	Placebo - Active	Placebo	Active	0.82472	0.21888	0.247024	0.199895	129	67	62	124	1.23577		y ~ Product + Gender + Age + baseline_abundance	FALSE	TRUE	FALSE	FALSE							2.82632	2.48604	2.48586	2.47626	100	100	100	100	100	100	100	100
D120	abundance	phylum	Ascomycota	Product	Placebo - Active	Placebo	Active	0.82472	0.229981	-0.66771	0.551169	72	33	39	67	-1.21144		y ~ Product + Gender + Age + baseline_abundance	FALSE	TRUE	FALSE	FALSE							0.00075107	0.00107407	0.000944066	0.000330721	38.7097	40.3226	28.3582	34.3284	35.4839	29.0323	23.8806	22.3881
D120	abundance	phylum	Bacillota_A	Product	Placebo - Active	Placebo	Active	0.82472	0.145018	0.0631532	0.0430611	129	67	62	124	1.4666		y ~ Product + Gender + Age + baseline_abundance	FALSE	TRUE	FALSE	FALSE							75.3484	72.5948	73.6462	74.0766	100	100	100	100	100	100	100	100
D120	abundance	phylum	Bacillota_C	Product	Placebo - Active	Placebo	Active	0.82472	0.320725	-0.310677	0.311624	129	67	62	124	-0.996962		y ~ Product + Gender + Age + baseline_abundance	FALSE	TRUE	FALSE	FALSE							1.88027	2.49101	2.23965	1.68594	100	98.3871	100	100	100	98.3871	100	100
D120	abundance	phylum	Bacteroidota	Product	Placebo - Active	Placebo	Active	0.82472	0.21414	-0.29792	0.238591	129	67	62	124	-1.24867		y ~ Product + Gender + Age + baseline_abundance	FALSE	TRUE	FALSE	FALSE							10.9401	12.5845	11.1661	9.1897	100	100	100	100	100	100	100	100
D120	abundance	phylum	Desulfobacterota	Product	Placebo - Active	Placebo	Active	0.82472	0.277459	0.509407	0.466882	123	62	61	118	1.09108		y ~ Product + Gender + Age + baseline_abundance	FALSE	TRUE	FALSE	FALSE							0.0685575	0.0674314	0.086815	0.121806	98.3871	96.7742	89.5522	89.5522	98.3871	96.7742	88.0597	89.5522
D120	abundance	phylum	Patescibacteria	Product	Placebo - Active	Placebo	Active	0.82472	0.132233	0.824495	0.543714	117	61	56	112	1.51641		y ~ Product + Gender + Age + baseline_abundance	FALSE	TRUE	FALSE	FALSE							0.00473912	0.00274491	0.00273721	0.00395818	83.871	69.3548	77.6119	76.1194	69.3548	54.8387	65.6716	58.209
Placebo_long	abundance	GMM	MF0072 - pyruvate dehydrogenase complex	delta_abundance	V6 - V2	V6	V2	0.8286	0.610988	0.184834	0.361435	60	60	60	59	0.511388		y ~ 1	FALSE	TRUE	FALSE	FALSE																			0.00169859	0.00180465	82.0896	79.1045	82.0896	79.1045
Placebo_long	abundance	KEGG_module	M00007	delta_abundance	V6 - V2	V6	V2	0.829851	0.293028	-0.0150089	0.0141599	67	67	67	66	-1.05996		y ~ 1	FALSE	TRUE	FALSE	FALSE																			89.6363	89.3923	100	100	100	100
Placebo_long	abundance	KEGG_module	M00027	delta_abundance	V6 - V2	V6	V2	0.829851	0.264519	0.437606	0.388864	67	67	67	66	1.12534		y ~ 1	FALSE	TRUE	FALSE	FALSE																			0.0164206	0.0319995	100	97.0149	100	97.0149
Placebo_long	abundance	KEGG_module	M00048	delta_abundance	V6 - V2	V6	V2	0.829851	0.262506	0.0249155	0.0220463	67	67	67	66	1.13014		y ~ 1	FALSE	TRUE	FALSE	FALSE																			84.5201	86.8431	100	100	100	100
Placebo_long	abundance	KEGG_module	M00116	delta_abundance	V6 - V2	V6	V2	0.829851	0.29858	0.167234	0.159614	67	67	67	66	1.04774		y ~ 1	FALSE	TRUE	FALSE	FALSE																			6.26071	6.97078	100	100	100	100
Placebo_long	abundance	KEGG_module	M00117	delta_abundance	V6 - V2	V6	V2	0.829851	0.281539	0.479434	0.441513	66	66	66	65	1.08589		y ~ 1	FALSE	TRUE	FALSE	FALSE																			0.0262897	0.0323872	97.0149	95.5224	97.0149	95.5224
Placebo_long	abundance	KEGG_module	M00118	delta_abundance	V6 - V2	V6	V2	0.829851	0.302362	0.373245	0.359059	67	67	67	66	1.03951		y ~ 1	FALSE	TRUE	FALSE	FALSE																			0.0957648	0.108709	100	100	100	100
Placebo_long	abundance	KEGG_module	M00133	delta_abundance	V6 - V2	V6	V2	0.829851	0.299731	0.0411292	0.0393495	67	67	67	66	1.04523		y ~ 1	FALSE	TRUE	FALSE	FALSE																			32.754	32.8424	100	100	100	100
Placebo_long	abundance	KEGG_module	M00134	delta_abundance	V6 - V2	V6	V2	0.829851	0.278745	0.604685	0.552852	57	57	57	56	1.09375		y ~ 1	FALSE	TRUE	FALSE	FALSE																			0.011993	0.00900293	68.6567	77.6119	68.6567	77.6119
Placebo_long	abundance	KEGG_module	M00149	delta_abundance	V6 - V2	V6	V2	0.829851	0.301653	-0.180783	0.173655	67	67	67	66	-1.04104		y ~ 1	FALSE	TRUE	FALSE	FALSE																			5.42704	6.01762	100	100	100	100
Placebo_long	abundance	KEGG_module	M00191	delta_abundance	V6 - V2	V6	V2	0.829851	0.274058	0.366737	0.332508	67	67	67	66	1.10294		y ~ 1	FALSE	TRUE	FALSE	FALSE																			0.0304062	0.0341147	100	100	100	100
Placebo_long	abundance	KEGG_module	M00228	delta_abundance	V6 - V2	V6	V2	0.829851	0.273396	0.129799	0.117521	67	67	67	66	1.10448		y ~ 1	FALSE	TRUE	FALSE	FALSE																			3.53122	3.9159	100	100	100	100
Placebo_long	abundance	KEGG_module	M00242	delta_abundance	V6 - V2	V6	V2	0.829851	0.290822	-0.0383494	0.0360137	67	67	67	66	-1.06486		y ~ 1	FALSE	TRUE	FALSE	FALSE																			47.6413	46.7387	100	100	100	100
Placebo_long	abundance	KEGG_module	M00268	delta_abundance	V6 - V2	V6	V2	0.829851	0.293506	0.188056	0.177596	67	67	67	66	1.0589		y ~ 1	FALSE	TRUE	FALSE	FALSE																			3.91775	5.29558	100	100	100	100
Placebo_long	abundance	KEGG_module	M00377	delta_abundance	V6 - V2	V6	V2	0.829851	0.265236	0.099693	0.0887232	67	67	67	66	1.12364		y ~ 1	FALSE	TRUE	FALSE	FALSE																			4.83014	5.16784	100	100	100	100
Placebo_long	abundance	KEGG_module	M00429	delta_abundance	V6 - V2	V6	V2	0.829851	0.289634	0.193314	0.18109	67	67	67	66	1.0675		y ~ 1	FALSE	TRUE	FALSE	FALSE																			0.429752	0.535834	100	100	100	100
Placebo_long	abundance	KEGG_module	M00449	delta_abundance	V6 - V2	V6	V2	0.829851	0.291469	0.47652	0.448048	66	66	66	65	1.06355		y ~ 1	FALSE	TRUE	FALSE	FALSE																			0.0234746	0.0323872	97.0149	95.5224	97.0149	95.5224
Placebo_long	abundance	KEGG_module	M00461	delta_abundance	V6 - V2	V6	V2	0.829851	0.28588	0.221845	0.206191	67	67	67	66	1.07592		y ~ 1	FALSE	TRUE	FALSE	FALSE																			0.265381	0.353724	100	100	100	100
Placebo_long	abundance	KEGG_module	M00472	delta_abundance	V6 - V2	V6	V2	0.829851	0.290799	0.445008	0.417833	66	66	66	65	1.06504		y ~ 1	FALSE	TRUE	FALSE	FALSE																			0.0169643	0.0297464	97.0149	97.0149	97.0149	97.0149
Placebo_long	abundance	KEGG_module	M00479	delta_abundance	V6 - V2	V6	V2	0.829851	0.288947	0.265017	0.247902	67	67	67	66	1.06904		y ~ 1	FALSE	TRUE	FALSE	FALSE																			0.0351605	0.0445782	100	98.5075	100	98.5075
Placebo_long	abundance	KEGG_module	M00484	delta_abundance	V6 - V2	V6	V2	0.829851	0.269122	0.643474	0.574584	43	43	43	42	1.1199		y ~ 1	FALSE	TRUE	FALSE	FALSE																			0.000746389	0.000851681	38.806	46.2687	38.806	46.2687
Placebo_long	abundance	KEGG_module	M00502	delta_abundance	V6 - V2	V6	V2	0.829851	0.262083	0.506711	0.447899	66	66	66	65	1.1313		y ~ 1	FALSE	TRUE	FALSE	FALSE																			0.0262897	0.0307964	97.0149	95.5224	97.0149	95.5224
Placebo_long	abundance	KEGG_module	M00552	delta_abundance	V6 - V2	V6	V2	0.829851	0.283263	0.311655	0.288081	67	67	67	66	1.08183		y ~ 1	FALSE	TRUE	FALSE	FALSE																			0.109587	0.141393	100	100	100	100
Placebo_long	abundance	KEGG_module	M00618	delta_abundance	V6 - V2	V6	V2	0.829851	0.281455	0.0981349	0.0903684	67	67	67	66	1.08594		y ~ 1	FALSE	TRUE	FALSE	FALSE																			4.59309	4.86291	100	100	100	100
Placebo_long	abundance	KEGG_module	M00634	delta_abundance	V6 - V2	V6	V2	0.829851	0.293239	-0.585913	0.550126	41	41	41	40	-1.06505		y ~ 1	FALSE	TRUE	FALSE	FALSE																			0.000830771	0.000461404	46.2687	41.791	46.2687	41.791
Placebo_long	abundance	KEGG_module	M00648	delta_abundance	V6 - V2	V6	V2	0.829851	0.274634	0.48442	0.439683	66	66	66	65	1.10175		y ~ 1	FALSE	TRUE	FALSE	FALSE																			0.02664	0.0337332	97.0149	95.5224	97.0149	95.5224
Placebo_long	abundance	KEGG_module	M00700	delta_abundance	V6 - V2	V6	V2	0.829851	0.256516	-0.579579	0.505667	58	58	58	57	-1.14617		y ~ 1	FALSE	TRUE	FALSE	FALSE																			0.00287744	0.00292729	71.6418	61.194	71.6418	61.194
Placebo_long	abundance	KEGG_module	M00715	delta_abundance	V6 - V2	V6	V2	0.829851	0.299228	-0.789877	0.751703	44	44	44	43	-1.05078		y ~ 1	FALSE	TRUE	FALSE	FALSE																			0.0046094	0.00201253	44.7761	43.2836	44.7761	43.2836
Placebo_long	abundance	KEGG_module	M00719	delta_abundance	V6 - V2	V6	V2	0.829851	0.255118	0.371902	0.323568	59	59	59	58	1.14938		y ~ 1	FALSE	TRUE	FALSE	FALSE																			0.00158649	0.00149795	64.1791	76.1194	64.1791	76.1194
Placebo_long	abundance	KEGG_module	M00761	delta_abundance	V6 - V2	V6	V2	0.829851	0.301975	0.432482	0.415659	66	66	66	65	1.04047		y ~ 1	FALSE	TRUE	FALSE	FALSE																			0.0271857	0.0386506	97.0149	95.5224	97.0149	95.5224
Placebo_long	abundance	KEGG_module	M00764	delta_abundance	V6 - V2	V6	V2	0.829851	0.269212	0.220465	0.197859	67	67	67	66	1.11425		y ~ 1	FALSE	TRUE	FALSE	FALSE																			0.308628	0.340808	100	100	100	100
D120	abundance	GMM	MF0073 - pyruvate:ferredoxin oxidoreductase	Product	Placebo - Active	Placebo	Active	0.831406	0.30762	-0.0275384	0.0268831	129	67	62	126	-1.02438		y ~ Product + baseline_abundance	FALSE	TRUE	FALSE	FALSE							70.7665	71.6561	73.9349	71.3523	100	100	100	100	100	100	100	100
Baseline	prevalence	phylum	Fusobacteriota	Product	Placebo - Active	Placebo	Active	0.832602	0.666082	-0.225029	0.521465	129	67	62		-0.431531		y ~ Product	FALSE	FALSE	FALSE	FALSE	0.000446773	0.000755571	17.7419	14.9254	14.5161	11.9403
Baseline	prevalence	phylum	Patescibacteria	Product	Placebo - Active	Placebo	Active	0.832602	0.655702	-0.168066	0.376952	129	67	62		-0.445854		y ~ Product	FALSE	FALSE	FALSE	FALSE	0.00473912	0.00273721	83.871	77.6119	69.3548	65.6716
Placebo_long	abundance	alpha_diversity	Richness	delta_abundance	V6 - V2	V6	V2	0.832677	0.832677	-1.0597	4.99605	67	67	67	66	-0.212108		y ~ 1	FALSE	TRUE	FALSE	FALSE																			403	401	100	100
Placebo_long	abundance	KEGG_module	M00119	delta_abundance	V6 - V2	V6	V2	0.833706	0.305417	0.0905236	0.0876396	67	67	67	66	1.03291		y ~ 1	FALSE	TRUE	FALSE	FALSE																			10.7444	10.509	100	100	100	100
Baseline	abundance	genus	Coprobacillus	Product	Placebo - Active	Placebo	Active	0.834385	0.0294706	1.6361	0.731544	56	29	27	54	2.23651		y ~ Product	TRUE	TRUE	FALSE	FALSE	0.00144231	0.00778463	43.5484	43.2836	40.3226	41.791
Baseline	abundance	genus	Oliverpabstia	Product	Placebo - Active	Placebo	Active	0.834385	0.0286997	0.887901	0.400346	108	56	52	106	2.21783		y ~ Product	TRUE	TRUE	FALSE	FALSE	0.143681	0.187578	83.871	83.5821	82.2581	83.5821
Placebo_long	abundance	species	Actinomyces sp001278845	delta_abundance	V6 - V2	V6	V2	0.834399	0.0833258	0.951427	0.499591	12	12	12	11	1.90441		y ~ 1	TRUE	TRUE	FALSE	FALSE																			0.000269774	0.000398198	8.95522	13.4328	2.98507	7.46269
Placebo_long	abundance	species	Alangreenwoodia sp905206455	delta_abundance	V6 - V2	V6	V2	0.834399	0.0893719	-0.698648	0.397505	30	30	30	29	-1.75758		y ~ 1	TRUE	TRUE	FALSE	FALSE																			0.0538316	0.0558354	44.7761	41.791	43.2836	41.791
Placebo_long	abundance	species	Alectryocaccomicrobium faecavium	delta_abundance	V6 - V2	V6	V2	0.834399	0.0638365	-1.32315	0.679555	24	24	24	23	-1.94708		y ~ 1	TRUE	TRUE	FALSE	FALSE																			0.00795154	0.0092798	34.3284	29.8507	34.3284	29.8507
Placebo_long	abundance	species	Anaerofustis stercorihominis	delta_abundance	V6 - V2	V6	V2	0.834399	0.087789	-1.4313	0.756546	11	11	11	10	-1.89188		y ~ 1	TRUE	TRUE	FALSE	FALSE																			0.00248997	0.0010239	14.9254	11.9403	14.9254	8.95522
Placebo_long	abundance	species	Anaerotardibacter sp900538545	delta_abundance	V6 - V2	V6	V2	0.834399	0.0773326	-1.40355	0.740102	16	16	16	15	-1.89642		y ~ 1	TRUE	TRUE	FALSE	FALSE																			0.00436497	0.00283686	17.9104	10.4478	14.9254	14.9254
Placebo_long	abundance	species	Anaerotignum faecicola	delta_abundance	V6 - V2	V6	V2	0.834399	0.0946438	0.725403	0.425063	47	47	47	46	1.70658		y ~ 1	TRUE	TRUE	FALSE	FALSE																			0.0684908	0.0663617	61.194	65.6716	61.194	62.6866
Placebo_long	abundance	species	Anaerotruncus sp014385085	delta_abundance	V6 - V2	V6	V2	0.834399	0.0650933	-0.562153	0.298047	51	51	51	50	-1.88612		y ~ 1	TRUE	TRUE	FALSE	FALSE																			0.00281273	0.00219148	74.6269	71.6418	70.1493	65.6716
Placebo_long	abundance	species	Arachnia propionica	delta_abundance	V6 - V2	V6	V2	0.834399	0.108627	0.989149	0.55543	10	10	10	9	1.78087		y ~ 1	TRUE	TRUE	FALSE	FALSE																			0.000449258	0.00040192	4.47761	11.9403	1.49254	2.98507
Placebo_long	abundance	species	Avispirillum sp018370615	delta_abundance	V6 - V2	V6	V2	0.834399	0.0964301	1.12516	0.57132	7	7	7	6	1.9694		y ~ 1	TRUE	TRUE	FALSE	FALSE																			0.00992599	0.00743118	5.97015	10.4478	7.46269	8.95522
Placebo_long	abundance	species	Bariatricus comes_A	delta_abundance	V6 - V2	V6	V2	0.834399	0.105619	0.94255	0.534622	12	12	12	11	1.76302		y ~ 1	TRUE	TRUE	FALSE	FALSE																			0.030207	0.0054668	11.9403	16.4179	17.9104	11.9403
Placebo_long	abundance	species	Blautia pullicola	delta_abundance	V6 - V2	V6	V2	0.834399	0.103794	1.16532	0.669747	15	15	15	14	1.73994		y ~ 1	TRUE	TRUE	FALSE	FALSE																			0.000505267	0.000678782	16.4179	20.8955	8.95522	16.4179
Placebo_long	abundance	species	Blautia_A sp900548245	delta_abundance	V6 - V2	V6	V2	0.834399	0.0719545	-1.11992	0.592433	23	23	23	22	-1.89037		y ~ 1	TRUE	TRUE	FALSE	FALSE																			0.0028627	0.00853953	32.8358	22.3881	25.3731	22.3881
Placebo_long	abundance	species	CAG-196 sp002102975	delta_abundance	V6 - V2	V6	V2	0.834399	0.0678093	-1.46096	0.763873	25	25	25	24	-1.91257		y ~ 1	TRUE	TRUE	FALSE	FALSE																			0.0489046	0.0168152	34.3284	31.3433	34.3284	29.8507
Placebo_long	abundance	species	CAG-95 sp000438155	delta_abundance	V6 - V2	V6	V2	0.834399	0.0734022	-0.728454	0.395631	39	39	39	38	-1.84125		y ~ 1	TRUE	TRUE	FALSE	FALSE																			0.00692405	0.00593042	53.7313	52.2388	49.2537	46.2687
Placebo_long	abundance	species	Coprobacillus cateniformis	delta_abundance	V6 - V2	V6	V2	0.834399	0.0813418	-1.44557	0.804762	35	35	35	34	-1.79627		y ~ 1	TRUE	TRUE	FALSE	FALSE																			0.00778463	0.00348464	43.2836	38.806	41.791	37.3134
Placebo_long	abundance	species	Corynebacterium variabile	delta_abundance	V6 - V2	V6	V2	0.834399	0.105493	2.92947	1.53809	7	7	7	6	1.90462		y ~ 1	TRUE	TRUE	FALSE	FALSE																			0.000264934	0.0129709	4.47761	5.97015	1.49254	5.97015
Placebo_long	abundance	species	Desulfovibrio sp900556755	delta_abundance	V6 - V2	V6	V2	0.834399	0.0923357	1.36576	0.740841	12	12	12	11	1.84353		y ~ 1	TRUE	TRUE	FALSE	FALSE																			0.103855	0.293885	16.4179	17.9104	16.4179	17.9104
Placebo_long	abundance	species	Dysosmobacter excrementavium	delta_abundance	V6 - V2	V6	V2	0.834399	0.0780472	-0.767388	0.421527	33	33	33	32	-1.8205		y ~ 1	TRUE	TRUE	FALSE	FALSE																			0.00380887	0.00452176	46.2687	38.806	35.8209	34.3284
Placebo_long	abundance	species	Enterenecus sp905210385	delta_abundance	V6 - V2	V6	V2	0.834399	0.0640235	-2.33633	1.03106	7	7	7	6	-2.26594		y ~ 1	TRUE	TRUE	FALSE	FALSE																			0.0371608	0.0064114	8.95522	8.95522	8.95522	8.95522
Placebo_long	abundance	species	Eubacterium_G sp000435815	delta_abundance	V6 - V2	V6	V2	0.834399	0.0864989	1.37141	0.753748	18	18	18	17	1.81946		y ~ 1	TRUE	TRUE	FALSE	FALSE																			0.0270275	0.0276179	20.8955	23.8806	19.403	22.3881
Placebo_long	abundance	species	Eubacterium_G ventriosum	delta_abundance	V6 - V2	V6	V2	0.834399	0.0928834	0.544135	0.31848	59	59	59	58	1.70854		y ~ 1	TRUE	TRUE	FALSE	FALSE																			0.0712446	0.0825548	83.5821	85.0746	82.0896	85.0746
Placebo_long	abundance	species	Eubacterium_R sp000434995	delta_abundance	V6 - V2	V6	V2	0.834399	0.0662675	1.16945	0.601978	21	21	21	20	1.94268		y ~ 1	TRUE	TRUE	FALSE	FALSE																			0.20345	0.278645	20.8955	26.8657	16.4179	23.8806
Placebo_long	abundance	species	Extibacter muris	delta_abundance	V6 - V2	V6	V2	0.834399	0.110402	-1.66741	0.890805	7	7	7	6	-1.87181		y ~ 1	TRUE	TRUE	FALSE	FALSE																			0.00101459	0.00209971	10.4478	4.47761	8.95522	4.47761
Placebo_long	abundance	species	Ezakiella coagulans	delta_abundance	V6 - V2	V6	V2	0.834399	0.0727529	-1.60816	0.74004	7	7	7	6	-2.17307		y ~ 1	TRUE	TRUE	FALSE	FALSE																			0.00120932	0.000369854	7.46269	4.47761	5.97015	1.49254
Placebo_long	abundance	species	Faecalibacterium prausnitzii_J	delta_abundance	V6 - V2	V6	V2	0.834399	0.104	1.11605	0.634428	13	13	13	12	1.75914		y ~ 1	TRUE	TRUE	FALSE	FALSE																			0.039438	0.0756016	17.9104	19.403	16.4179	17.9104
Placebo_long	abundance	species	Fimisoma avicola	delta_abundance	V6 - V2	V6	V2	0.834399	0.102818	-0.840399	0.498899	30	30	30	29	-1.68451		y ~ 1	TRUE	TRUE	FALSE	FALSE																			0.0249602	0.0169172	41.791	40.2985	40.2985	38.806
Placebo_long	abundance	species	GCA-900066495 sp014323405	delta_abundance	V6 - V2	V6	V2	0.834399	0.0691013	-1.1545	0.559521	10	10	10	9	-2.06338		y ~ 1	TRUE	TRUE	FALSE	FALSE																			0.000336705	0.000198616	11.9403	5.97015	17.9104	2.98507
Placebo_long	abundance	species	Granulicatella sp001058355	delta_abundance	V6 - V2	V6	V2	0.834399	0.099644	0.547006	0.325917	50	50	50	49	1.67836		y ~ 1	TRUE	TRUE	FALSE	FALSE																			0.000977447	0.000992655	56.7164	62.6866	37.3134	49.2537
Placebo_long	abundance	species	HGM13006 sp900756575	delta_abundance	V6 - V2	V6	V2	0.834399	0.0976541	-0.504554	0.297311	40	40	40	39	-1.69706		y ~ 1	TRUE	TRUE	FALSE	FALSE																			0.0187659	0.0140936	59.7015	58.209	59.7015	59.7015
Placebo_long	abundance	species	Holdemania massiliensis	delta_abundance	V6 - V2	V6	V2	0.834399	0.103563	-0.644175	0.382356	28	28	28	27	-1.68475		y ~ 1	TRUE	TRUE	FALSE	FALSE																			0.00345468	0.00272709	40.2985	35.8209	35.8209	35.8209
Placebo_long	abundance	species	Intestinimonas butyriciproducens	delta_abundance	V6 - V2	V6	V2	0.834399	0.105293	-0.627377	0.381489	61	61	61	60	-1.64455		y ~ 1	TRUE	TRUE	FALSE	FALSE																			0.00620003	0.00357218	86.5672	85.0746	86.5672	82.0896
Placebo_long	abundance	species	Lachnospira sp000437735	delta_abundance	V6 - V2	V6	V2	0.834399	0.101333	-0.896816	0.539099	62	62	62	61	-1.66355		y ~ 1	TRUE	TRUE	FALSE	FALSE																			0.0332164	0.0276825	91.0448	76.1194	85.0746	74.6269
Placebo_long	abundance	species	Lactobacillus paragasseri	delta_abundance	V6 - V2	V6	V2	0.834399	0.0937013	-1.92896	1.05133	12	12	12	11	-1.83478		y ~ 1	TRUE	TRUE	FALSE	FALSE																			0.00370082	0.00639413	16.4179	7.46269	10.4478	7.46269
Placebo_long	abundance	species	Lawsonibacter sp. hMGS.05443	delta_abundance	V6 - V2	V6	V2	0.834399	0.110135	1.02937	0.60034	14	14	14	13	1.71464		y ~ 1	TRUE	TRUE	FALSE	FALSE																			0.000943832	0.00156961	11.9403	14.9254	8.95522	11.9403
Placebo_long	abundance	species	Lawsonibacter sp000177015	delta_abundance	V6 - V2	V6	V2	0.834399	0.0917982	-1.02877	0.580892	21	21	21	20	-1.77101		y ~ 1	TRUE	TRUE	FALSE	FALSE																			0.0209526	0.0065659	28.3582	29.8507	28.3582	25.3731
Placebo_long	abundance	species	Lawsonibacter sp900066825	delta_abundance	V6 - V2	V6	V2	0.834399	0.0671693	-1.57984	0.818392	22	22	22	21	-1.93042		y ~ 1	TRUE	TRUE	FALSE	FALSE																			0.0762026	0.0229735	26.8657	25.3731	26.8657	23.8806
Placebo_long	abundance	species	Leuconostoc carnosum	delta_abundance	V6 - V2	V6	V2	0.834399	0.0969521	-1.43273	0.830783	26	26	26	25	-1.72456		y ~ 1	TRUE	TRUE	FALSE	FALSE																			0.000443425	0.00029189	29.8507	19.403	23.8806	8.95522
Placebo_long	abundance	species	Limiplasma sp900548145	delta_abundance	V6 - V2	V6	V2	0.834399	0.0795833	-0.953353	0.524718	30	30	30	29	-1.81689		y ~ 1	TRUE	TRUE	FALSE	FALSE																			0.037652	0.0302816	44.7761	41.791	41.791	40.2985
Placebo_long	abundance	species	Limivicinus sp900547315	delta_abundance	V6 - V2	V6	V2	0.834399	0.0976642	1.16688	0.65746	15	15	15	14	1.77482		y ~ 1	TRUE	TRUE	FALSE	FALSE																			0.256875	0.110478	17.9104	20.8955	16.4179	19.403
Placebo_long	abundance	species	Longicatena caecimuris	delta_abundance	V6 - V2	V6	V2	0.834399	0.0903034	-1.11932	0.60283	12	12	12	11	-1.85677		y ~ 1	TRUE	TRUE	FALSE	FALSE																			0.00702248	0.00143343	14.9254	14.9254	14.9254	13.4328
Placebo_long	abundance	species	Marvinbryantia sp900550755	delta_abundance	V6 - V2	V6	V2	0.834399	0.0885124	0.824888	0.459444	20	20	20	19	1.79541		y ~ 1	TRUE	TRUE	FALSE	FALSE																			0.000414811	0.000507169	22.3881	26.8657	19.403	22.3881
Placebo_long	abundance	species	Massilicoli timonensis	delta_abundance	V6 - V2	V6	V2	0.834399	0.107353	-1.08987	0.643088	19	19	19	18	-1.69475		y ~ 1	TRUE	TRUE	FALSE	FALSE																			0.00185659	0.00147281	23.8806	17.9104	20.8955	14.9254
Placebo_long	abundance	species	Merdisoma sp900066385	delta_abundance	V6 - V2	V6	V2	0.834399	0.100542	0.497074	0.297302	53	53	53	52	1.67195		y ~ 1	TRUE	TRUE	FALSE	FALSE																			0.0146634	0.0260906	74.6269	74.6269	73.1343	71.6418
Placebo_long	abundance	species	Merdousia gallistercoris	delta_abundance	V6 - V2	V6	V2	0.834399	0.0856839	0.98694	0.480335	7	7	7	6	2.05469		y ~ 1	TRUE	TRUE	FALSE	FALSE																			0.0031758	0.00308194	5.97015	10.4478	5.97015	8.95522
Placebo_long	abundance	species	Muricomes contortus_B	delta_abundance	V6 - V2	V6	V2	0.834399	0.106517	-0.614321	0.372033	41	41	41	40	-1.65126		y ~ 1	TRUE	TRUE	FALSE	FALSE																			0.00202705	0.00144445	52.2388	49.2537	52.2388	44.7761
Placebo_long	abundance	species	Onthocola_B sp000437355	delta_abundance	V6 - V2	V6	V2	0.834399	0.103339	2.65479	1.48122	11	11	11	10	1.7923		y ~ 1	TRUE	TRUE	FALSE	FALSE																			0.135516	0.212188	7.46269	13.4328	7.46269	10.4478
Placebo_long	abundance	species	Parachristensenella sp900542005	delta_abundance	V6 - V2	V6	V2	0.834399	0.0913135	-0.920592	0.529305	34	34	34	33	-1.73924		y ~ 1	TRUE	TRUE	FALSE	FALSE																			0.0035521	0.00284717	44.7761	34.3284	35.8209	29.8507
Placebo_long	abundance	species	Penicillium roqueforti	delta_abundance	V6 - V2	V6	V2	0.834399	0.0938161	-2.50488	1.29253	8	8	8	7	-1.93796		y ~ 1	TRUE	TRUE	FALSE	FALSE																			0.00263103	0.000243176	7.46269	5.97015	7.46269	2.98507
Placebo_long	abundance	species	Peptostreptococcus stomatis	delta_abundance	V6 - V2	V6	V2	0.834399	0.104584	0.979709	0.564483	15	15	15	14	1.73559		y ~ 1	TRUE	TRUE	FALSE	FALSE																			0.000450981	0.00075836	11.9403	16.4179	8.95522	16.4179
Placebo_long	abundance	species	Phocaeicola plebeius_A	delta_abundance	V6 - V2	V6	V2	0.834399	0.102281	1.28232	0.736854	16	16	16	15	1.74027		y ~ 1	TRUE	TRUE	FALSE	FALSE																			0.0560604	0.414486	23.8806	20.8955	22.3881	20.8955
Placebo_long	abundance	species	Porphyromonas sp900538385	delta_abundance	V6 - V2	V6	V2	0.834399	0.090994	0.963691	0.524426	13	13	13	12	1.83761		y ~ 1	TRUE	TRUE	FALSE	FALSE																			0.00139503	0.00165521	11.9403	17.9104	7.46269	14.9254
Placebo_long	abundance	species	Prevotella sp000434975	delta_abundance	V6 - V2	V6	V2	0.834399	0.0708075	-1.72625	0.810948	8	8	8	7	-2.12869		y ~ 1	TRUE	TRUE	FALSE	FALSE																			2.29896	0.0891506	10.4478	10.4478	10.4478	10.4478
Placebo_long	abundance	species	QALW01 sp003150515	delta_abundance	V6 - V2	V6	V2	0.834399	0.072135	-2.41239	1.16493	9	9	9	8	-2.07084		y ~ 1	TRUE	TRUE	FALSE	FALSE																			0.00285338	0.000849443	11.9403	10.4478	10.4478	7.46269
Placebo_long	abundance	species	QAMM01 sp900552945	delta_abundance	V6 - V2	V6	V2	0.834399	0.0759583	-1.1474	0.579694	11	11	11	10	-1.97932		y ~ 1	TRUE	TRUE	FALSE	FALSE																			0.00356607	0.000815556	13.4328	14.9254	13.4328	11.9403
Placebo_long	abundance	species	Streptococcus parasanguinis	delta_abundance	V6 - V2	V6	V2	0.834399	0.109857	0.583437	0.357861	47	47	47	46	1.63035		y ~ 1	TRUE	TRUE	FALSE	FALSE																			0.00581262	0.00681307	50.7463	58.209	34.3284	44.7761
Placebo_long	abundance	species	Tidjanibacter inops	delta_abundance	V6 - V2	V6	V2	0.834399	0.106271	-1.02244	0.616701	36	36	36	35	-1.65792		y ~ 1	TRUE	TRUE	FALSE	FALSE																			0.0731725	0.0284228	47.7612	44.7761	41.791	41.791
Placebo_long	abundance	species	UBA10677 sp003533505	delta_abundance	V6 - V2	V6	V2	0.834399	0.0966402	1.6476	0.859103	8	8	8	7	1.91781		y ~ 1	TRUE	TRUE	FALSE	FALSE																			0.000685531	0.00174529	11.9403	10.4478	10.4478	8.95522
Placebo_long	abundance	species	UBA11471 sp000434215	delta_abundance	V6 - V2	V6	V2	0.834399	0.0988651	0.801177	0.46807	27	27	27	26	1.71166		y ~ 1	TRUE	TRUE	FALSE	FALSE																			0.010446	0.0136754	35.8209	38.806	32.8358	34.3284
Placebo_long	abundance	species	UBA11512 sp003522145	delta_abundance	V6 - V2	V6	V2	0.834399	0.0782729	-1.35609	0.68275	10	10	10	9	-1.98621		y ~ 1	TRUE	TRUE	FALSE	FALSE																			0.00733424	0.0110082	13.4328	10.4478	11.9403	8.95522
Placebo_long	abundance	species	UBA644 sp014872655	delta_abundance	V6 - V2	V6	V2	0.834399	0.107374	-1.35642	0.804619	21	21	21	20	-1.6858		y ~ 1	TRUE	TRUE	FALSE	FALSE																			0.0113755	0.0099137	28.3582	25.3731	26.8657	23.8806
Placebo_long	abundance	species	UBA644 sp900547165	delta_abundance	V6 - V2	V6	V2	0.834399	0.0959418	0.686113	0.391672	20	20	20	19	1.75175		y ~ 1	TRUE	TRUE	FALSE	FALSE																			0.0221773	0.0454512	28.3582	28.3582	26.8657	28.3582
Placebo_long	abundance	species	UBA737 sp900549055	delta_abundance	V6 - V2	V6	V2	0.834399	0.110413	-0.76059	0.460203	27	27	27	26	-1.65273		y ~ 1	TRUE	TRUE	FALSE	FALSE																			0.0267118	0.0198958	38.806	37.3134	37.3134	37.3134
Placebo_long	abundance	species	UMGS882 sp900757905	delta_abundance	V6 - V2	V6	V2	0.834399	0.102673	-0.74676	0.419518	12	12	12	11	-1.78005		y ~ 1	TRUE	TRUE	FALSE	FALSE																			0.0116644	0.00754086	17.9104	16.4179	17.9104	16.4179
Placebo_long	abundance	species	Yeguia hominis	delta_abundance	V6 - V2	V6	V2	0.834399	0.0816881	0.3869	0.2169	43	43	43	42	1.78377		y ~ 1	TRUE	TRUE	FALSE	FALSE																			0.00392404	0.00636822	64.1791	61.194	64.1791	61.194
Placebo_long	abundance	species	Zhenhengia yiwuensis	delta_abundance	V6 - V2	V6	V2	0.834399	0.102413	1.5548	0.879298	13	13	13	12	1.76823		y ~ 1	TRUE	TRUE	FALSE	FALSE																			0.00214808	0.00249993	10.4478	14.9254	10.4478	14.9254
D120	abundance	genus	Scatacola_A	Product	Placebo - Active	Placebo	Active	0.835093	0.0152761	-2.8261	1.10258	35	25	10	32	-2.56317		y ~ Product + baseline_abundance	TRUE	TRUE	FALSE	FALSE							0.052577	0.202134	0.0208489	0.0393176	14.5161	16.129	29.8507	29.8507	14.5161	16.129	26.8657	28.3582
D120	abundance	species	Alectryocaccomicrobium excrementavium	Product	Placebo - Active	Placebo	Active	0.836506	0.0666648	1.25295	0.655621	32	17	15	27	1.91108		y ~ Product + Gender + Age + baseline_abundance	TRUE	TRUE	FALSE	FALSE							0.000418352	0.000787852	0.00122177	0.00120091	19.3548	16.129	22.3881	23.8806	11.2903	14.5161	20.8955	23.8806
D120	abundance	GMM	MF0026 - tyrosine degradation I	Product	Placebo - Active	Placebo	Active	0.837829	0.419658	-0.179498	0.221681	129	67	62	124	-0.80971		y ~ Product + Gender + Age + baseline_abundance	FALSE	TRUE	FALSE	FALSE							0.175653	0.143144	0.172717	0.14237	100	100	100	100	100	100	100	100
D120	abundance	GMM	MF0043 - cysteine biosynthesis/homocysteine degradation	Product	Placebo - Active	Placebo	Active	0.837829	0.407059	-0.87831	1.05261	71	33	38	66	-0.834412		y ~ Product + Gender + Age + baseline_abundance	FALSE	TRUE	FALSE	FALSE							0.00939197	0.00463173	0.00751314	0.0342925	33.871	50	41.791	26.8657	33.871	50	41.791	26.8657
D120	abundance	GMM	MF0048 - serine degradation	Product	Placebo - Active	Placebo	Active	0.837829	0.431559	-0.0222439	0.0281889	129	67	62	124	-0.789101		y ~ Product + Gender + Age + baseline_abundance	FALSE	TRUE	FALSE	FALSE							77.2411	78.6914	78.9723	76.4841	100	100	100	100	100	100	100	100
D120	abundance	GMM	MF0060 - glycerol degradation I	Product	Placebo - Active	Placebo	Active	0.837829	0.397314	-0.224912	0.264799	129	67	62	124	-0.849366		y ~ Product + Gender + Age + baseline_abundance	FALSE	TRUE	FALSE	FALSE							0.0746712	0.0855733	0.0589375	0.0687687	98.3871	100	100	100	98.3871	100	100	100
D120	abundance	GMM	MF0065 - Bifidobacterium shunt	Product	Placebo - Active	Placebo	Active	0.837829	0.431609	-0.0388391	0.0492248	129	67	62	124	-0.789016		y ~ Product + Gender + Age + baseline_abundance	FALSE	TRUE	FALSE	FALSE							44.6593	42.3539	41.9501	40.7441	100	100	100	100	100	100	100	100
D120	abundance	GMM	MF0072 - pyruvate dehydrogenase complex	Product	Placebo - Active	Placebo	Active	0.837829	0.389015	0.398295	0.460596	118	60	58	113	0.864738		y ~ Product + Gender + Age + baseline_abundance	FALSE	TRUE	FALSE	FALSE							0.00212886	0.00259389	0.00169859	0.00180465	90.3226	83.871	82.0896	79.1045	90.3226	83.871	82.0896	79.1045
D120	abundance	GMM	MF0073 - pyruvate:ferredoxin oxidoreductase	Product	Placebo - Active	Placebo	Active	0.837829	0.399902	-0.0225267	0.0266681	129	67	62	124	-0.844706		y ~ Product + Gender + Age + baseline_abundance	FALSE	TRUE	FALSE	FALSE							70.7665	71.6561	73.9349	71.3523	100	100	100	100	100	100	100	100
D120	abundance	GMM	MF0080 - lactate consumption II	Product	Placebo - Active	Placebo	Active	0.837829	0.412894	0.440686	0.536375	128	66	62	123	0.8216		y ~ Product + Gender + Age + baseline_abundance	FALSE	TRUE	FALSE	FALSE							0.0603056	0.0597288	0.0283602	0.0522883	96.7742	98.3871	98.5075	97.0149	96.7742	98.3871	98.5075	97.0149
Placebo_long	abundance	KEGG_module	M00716	delta_abundance	V6 - V2	V6	V2	0.83928	0.309121	-0.793184	0.760989	22	22	22	21	-1.04231		y ~ 1	FALSE	TRUE	FALSE	FALSE																			0.000658271	0.000381594	22.3881	16.4179	22.3881	16.4179
Baseline	abundance	KEGG_module	M00003	Product	Placebo - Active	Placebo	Active	0.839423	0.184099	0.0239733	0.0179507	129	67	62	127	1.33551		y ~ Product	FALSE	TRUE	FALSE	FALSE	89.3608	91.3658	100	100	100	100
Placebo_long	abundance	KEGG_module	M00087	delta_abundance	V6 - V2	V6	V2	0.839575	0.332852	0.418943	0.429396	66	66	66	65	0.975655		y ~ 1	FALSE	TRUE	FALSE	FALSE																			0.0267928	0.0335204	98.5075	95.5224	98.5075	95.5224
Placebo_long	abundance	KEGG_module	M00121	delta_abundance	V6 - V2	V6	V2	0.839575	0.319821	0.0676936	0.0675328	67	67	67	66	1.00238		y ~ 1	FALSE	TRUE	FALSE	FALSE																			18.264	18.5591	100	100	100	100
Placebo_long	abundance	KEGG_module	M00125	delta_abundance	V6 - V2	V6	V2	0.839575	0.320593	0.0654492	0.0653988	67	67	67	66	1.00077		y ~ 1	FALSE	TRUE	FALSE	FALSE																			36.2802	37.988	100	100	100	100
Placebo_long	abundance	KEGG_module	M00155	delta_abundance	V6 - V2	V6	V2	0.839575	0.334333	-0.330747	0.339836	61	61	61	60	-0.973257		y ~ 1	FALSE	TRUE	FALSE	FALSE																			0.00146097	0.00197145	89.5522	77.6119	89.5522	77.6119
Placebo_long	abundance	KEGG_module	M00185	delta_abundance	V6 - V2	V6	V2	0.839575	0.324393	0.107436	0.108206	67	67	67	66	0.992883		y ~ 1	FALSE	TRUE	FALSE	FALSE																			10.1194	11.2551	100	100	100	100
Placebo_long	abundance	KEGG_module	M00229	delta_abundance	V6 - V2	V6	V2	0.839575	0.331854	0.388219	0.397079	66	66	66	65	0.977687		y ~ 1	FALSE	TRUE	FALSE	FALSE																			0.0269456	0.0318463	97.0149	97.0149	97.0149	97.0149
Placebo_long	abundance	KEGG_module	M00237	delta_abundance	V6 - V2	V6	V2	0.839575	0.333224	-0.0350921	0.0359996	67	67	67	66	-0.97479		y ~ 1	FALSE	TRUE	FALSE	FALSE																			44.8101	41.6205	100	100	100	100
Placebo_long	abundance	KEGG_module	M00332	delta_abundance	V6 - V2	V6	V2	0.839575	0.330979	0.442829	0.451888	62	62	62	61	0.979954		y ~ 1	FALSE	TRUE	FALSE	FALSE																			0.0613874	0.0603731	88.0597	89.5522	88.0597	89.5522
Placebo_long	abundance	KEGG_module	M00452	delta_abundance	V6 - V2	V6	V2	0.839575	0.329888	0.431125	0.439162	66	66	66	65	0.9817		y ~ 1	FALSE	TRUE	FALSE	FALSE																			0.0231743	0.0415359	98.5075	94.0299	98.5075	94.0299
Placebo_long	abundance	KEGG_module	M00453	delta_abundance	V6 - V2	V6	V2	0.839575	0.318269	0.314986	0.313224	67	67	67	66	1.00562		y ~ 1	FALSE	TRUE	FALSE	FALSE																			0.185638	0.179304	100	100	100	100
Placebo_long	abundance	KEGG_module	M00459	delta_abundance	V6 - V2	V6	V2	0.839575	0.337444	-0.0988517	0.102304	67	67	67	66	-0.966254		y ~ 1	FALSE	TRUE	FALSE	FALSE																			9.69385	9.12077	100	100	100	100
Placebo_long	abundance	KEGG_module	M00486	delta_abundance	V6 - V2	V6	V2	0.839575	0.337492	0.42585	0.440717	66	66	66	65	0.966266		y ~ 1	FALSE	TRUE	FALSE	FALSE																			0.0262897	0.0323872	97.0149	95.5224	97.0149	95.5224
Placebo_long	abundance	KEGG_module	M00583	delta_abundance	V6 - V2	V6	V2	0.839575	0.317472	0.678395	0.64099	10	10	10	9	1.05835		y ~ 1	FALSE	TRUE	FALSE	FALSE																			0.000264708	0.000274391	8.95522	10.4478	8.95522	10.4478
Placebo_long	abundance	KEGG_module	M00616	delta_abundance	V6 - V2	V6	V2	0.839575	0.32236	0.110482	0.110804	67	67	67	66	0.997096		y ~ 1	FALSE	TRUE	FALSE	FALSE																			9.86626	10.5158	100	100	100	100
Placebo_long	abundance	KEGG_module	M00669	delta_abundance	V6 - V2	V6	V2	0.839575	0.314608	-0.194575	0.192018	67	67	67	66	-1.01332		y ~ 1	FALSE	TRUE	FALSE	FALSE																			13.6746	12.207	100	100	100	100
Placebo_long	abundance	KEGG_module	M00670	delta_abundance	V6 - V2	V6	V2	0.839575	0.314608	-0.194575	0.192018	67	67	67	66	-1.01332		y ~ 1	FALSE	TRUE	FALSE	FALSE																			13.6746	12.207	100	100	100	100
Placebo_long	abundance	KEGG_module	M00729	delta_abundance	V6 - V2	V6	V2	0.839575	0.327324	-0.343537	0.346986	47	47	47	46	-0.990062		y ~ 1	FALSE	TRUE	FALSE	FALSE																			0.00291987	0.00165339	67.1642	65.6716	67.1642	65.6716
D120	abundance	species	Streptococcus parasanguinis_D	Product	Placebo - Active	Placebo	Active	0.840853	0.0543226	-1.40472	0.706184	39	23	16	36	-1.98917		y ~ Product + baseline_abundance	TRUE	TRUE	FALSE	FALSE							0.00847523	0.00801544	0.00377521	0.00485315	17.7419	17.7419	25.3731	16.4179	12.9032	12.9032	10.4478	8.95522
Active_long	abundance	genus	Anaerotignum	delta_abundance	V6 - V2	V6	V2	0.841271	0.0720902	-0.880744	0.479729	53	53	53	52	-1.83592		y ~ 1	TRUE	TRUE	FALSE	FALSE																			0.136922	0.0968305	82.2581	75.8065	80.6452	72.5806
Active_long	abundance	genus	Aphodoplasma	delta_abundance	V6 - V2	V6	V2	0.841271	0.0727024	-2.70259	1.33003	10	10	10	9	-2.03197		y ~ 1	TRUE	TRUE	FALSE	FALSE																			0.00316642	0.000739966	14.5161	8.06452	9.67742	8.06452
Active_long	abundance	genus	CAG-492	delta_abundance	V6 - V2	V6	V2	0.841271	0.0664286	-2.60041	1.29797	14	14	14	13	-2.00345		y ~ 1	TRUE	TRUE	FALSE	FALSE																			0.0926143	0.0862492	20.9677	12.9032	19.3548	12.9032
Active_long	abundance	genus	Hafnia	delta_abundance	V6 - V2	V6	V2	0.841271	0.0648478	2.33734	1.15001	13	13	13	12	2.03245		y ~ 1	TRUE	TRUE	FALSE	FALSE																			0.00154594	0.00282625	6.45161	16.129	6.45161	16.129
Active_long	abundance	genus	Mediterraneibacter_A	delta_abundance	V6 - V2	V6	V2	0.841271	0.0492436	0.439341	0.217509	47	47	47	46	2.01987		y ~ 1	TRUE	TRUE	FALSE	FALSE																			0.00927068	0.0124206	72.5806	72.5806	72.5806	72.5806
Active_long	abundance	genus	Nanoperiomorbus	delta_abundance	V6 - V2	V6	V2	0.841271	0.0698248	0.959819	0.504747	24	24	24	23	1.90159		y ~ 1	TRUE	TRUE	FALSE	FALSE																			0.000381277	0.000637994	24.1935	27.4194	11.2903	17.7419
Active_long	abundance	genus	Oxalobacter	delta_abundance	V6 - V2	V6	V2	0.841271	0.071007	-1.05008	0.553495	23	23	23	22	-1.89719		y ~ 1	TRUE	TRUE	FALSE	FALSE																			0.0229153	0.0144767	37.0968	32.2581	37.0968	33.871
Active_long	abundance	genus	Parasutterella	delta_abundance	V6 - V2	V6	V2	0.841271	0.0639924	0.752345	0.397187	51	51	51	50	1.89418		y ~ 1	TRUE	TRUE	FALSE	FALSE																			0.0242273	0.0222631	75.8065	79.0323	70.9677	67.7419
Active_long	abundance	genus	Pediococcus	delta_abundance	V6 - V2	V6	V2	0.841271	0.0684772	2.10238	1.08484	19	19	19	18	1.93796		y ~ 1	TRUE	TRUE	FALSE	FALSE																			0.000546239	0.000696991	16.129	22.5806	11.2903	19.3548
Active_long	abundance	genus	Pseudoruminococcus	delta_abundance	V6 - V2	V6	V2	0.841271	0.0715444	1.77699	0.870259	10	10	10	9	2.04191		y ~ 1	TRUE	TRUE	FALSE	FALSE																			0.020915	0.00201672	6.45161	14.5161	6.45161	11.2903
Active_long	abundance	genus	Ruminococcus_B	delta_abundance	V6 - V2	V6	V2	0.841271	0.0576448	1.12428	0.575611	42	42	42	41	1.95319		y ~ 1	TRUE	TRUE	FALSE	FALSE																			0.0356182	0.0618282	61.2903	62.9032	59.6774	56.4516
Active_long	abundance	genus	Scatacola_A	delta_abundance	V6 - V2	V6	V2	0.841271	0.0652071	2.13026	1.01482	10	10	10	9	2.09916		y ~ 1	TRUE	TRUE	FALSE	FALSE																			0.052577	0.202134	14.5161	16.129	14.5161	16.129
Active_long	abundance	genus	UBA6398	delta_abundance	V6 - V2	V6	V2	0.841271	0.0591565	1.56233	0.749523	13	13	13	12	2.08443		y ~ 1	TRUE	TRUE	FALSE	FALSE																			0.0445187	0.0311155	12.9032	19.3548	12.9032	19.3548
Active_long	abundance	genus	UMGS1623	delta_abundance	V6 - V2	V6	V2	0.841271	0.053216	0.932923	0.470171	47	47	47	46	1.98422		y ~ 1	TRUE	TRUE	FALSE	FALSE																			0.0119411	0.0138572	66.129	69.3548	62.9032	67.7419
Active_long	abundance	genus	Vescimonas	delta_abundance	V6 - V2	V6	V2	0.841271	0.0712645	-0.583324	0.317561	60	60	60	59	-1.83689		y ~ 1	TRUE	TRUE	FALSE	FALSE																			1.99632	1.35634	96.7742	93.5484	95.1613	93.5484
D120	abundance	family	Anaerofustaceae	Product	Placebo - Active	Placebo	Active	0.841338	0.0826691	-0.833333	0.473315	73	40	33	70	-1.76063		y ~ Product + baseline_abundance	TRUE	TRUE	FALSE	FALSE							0.000507147	0.000726949	0.000527156	0.000322964	45.1613	41.9355	50.7463	46.2687	38.7097	33.871	38.806	34.3284
D120	abundance	family	Blastocystidae	Product	Placebo - Active	Placebo	Active	0.841338	0.0275371	2.64108	1.13359	30	15	15	27	2.32984		y ~ Product + baseline_abundance	TRUE	TRUE	FALSE	FALSE							0.00782732	0.00233164	0.0171303	0.0132508	20.9677	14.5161	16.4179	22.3881	20.9677	14.5161	19.403	20.8955
D120	abundance	family	Coriobacteriaceae	Product	Placebo - Active	Placebo	Active	0.841338	0.0211232	1.13067	0.483515	116	61	55	113	2.33843		y ~ Product + baseline_abundance	TRUE	TRUE	FALSE	FALSE							0.0571713	0.050869	0.131998	0.146151	87.0968	79.0323	88.0597	88.0597	90.3226	77.4194	88.0597	91.0448
D120	abundance	family	HGM11514	Product	Placebo - Active	Placebo	Active	0.841338	0.074292	1.58032	0.867611	55	31	24	52	1.82146		y ~ Product + baseline_abundance	TRUE	TRUE	FALSE	FALSE							0.00174271	0.00110959	0.00647989	0.00235606	37.0968	24.1935	37.3134	37.3134	33.871	17.7419	35.8209	34.3284
D120	abundance	family	Lactobacillaceae	Product	Placebo - Active	Placebo	Active	0.841338	0.0452089	-1.32632	0.655573	127	66	61	124	-2.02314		y ~ Product + baseline_abundance	TRUE	TRUE	FALSE	FALSE							0.00881347	0.0142881	0.00857829	0.00781191	85.4839	90.3226	92.5373	85.0746	82.2581	85.4839	89.5522	79.1045
D120	abundance	family	Nanogingivalaceae	Product	Placebo - Active	Placebo	Active	0.841338	0.0926898	0.884399	0.517168	60	31	29	57	1.71008		y ~ Product + baseline_abundance	TRUE	TRUE	FALSE	FALSE							0.00118157	0.000964519	0.000862965	0.00107115	41.9355	25.8065	37.3134	35.8209	27.4194	17.7419	29.8507	25.3731
D120	abundance	family	Nanosynbacteraceae	Product	Placebo - Active	Placebo	Active	0.841338	0.0467931	1.40614	0.693993	69	35	34	66	2.02616		y ~ Product + baseline_abundance	TRUE	TRUE	FALSE	FALSE							0.00511334	0.00412506	0.00408766	0.00698019	43.5484	33.871	40.2985	41.791	33.871	24.1935	25.3731	26.8657
D120	abundance	family	Nanosyncoccaceae	Product	Placebo - Active	Placebo	Active	0.841338	0.0722362	-0.947972	0.515727	51	27	24	48	-1.83813		y ~ Product + baseline_abundance	TRUE	TRUE	FALSE	FALSE							0.000463018	0.0010179	0.000326708	0.000367755	30.6452	22.5806	23.8806	25.3731	20.9677	16.129	11.9403	8.95522
D120	abundance	family	Pseudomonadaceae	Product	Placebo - Active	Placebo	Active	0.841338	0.0414926	-2.0869	0.914317	15	7	8	12	-2.28247		y ~ Product + baseline_abundance	TRUE	TRUE	FALSE	FALSE							0.00058267	0.00106883	0.00078683	0.000344473	8.06452	9.67742	8.95522	1.49254	6.45161	4.83871	5.97015	1.49254
D120	abundance	family	Saccharimonadaceae	Product	Placebo - Active	Placebo	Active	0.841338	0.0769149	-1.10777	0.612207	49	23	26	46	-1.80947		y ~ Product + baseline_abundance	TRUE	TRUE	FALSE	FALSE							0.00123983	0.00186768	0.000722812	0.000956518	32.2581	32.2581	22.3881	23.8806	17.7419	22.5806	8.95522	8.95522
D120	abundance	family	Synergistaceae	Product	Placebo - Active	Placebo	Active	0.841338	0.0863597	-1.83298	1.02836	29	12	17	26	-1.78244		y ~ Product + baseline_abundance	TRUE	TRUE	FALSE	FALSE							0.00336633	0.00621714	0.0101132	0.00163681	19.3548	24.1935	13.4328	16.4179	16.129	22.5806	10.4478	13.4328
D120	abundance	family	UMGS1253	Product	Placebo - Active	Placebo	Active	0.841338	0.0656041	2.42344	1.25615	27	17	10	24	1.92926		y ~ Product + baseline_abundance	TRUE	TRUE	FALSE	FALSE							0.00316642	0.000739966	0.00054404	0.000678837	14.5161	8.06452	17.9104	17.9104	9.67742	8.06452	13.4328	13.4328
Placebo_long	abundance	KEGG_module	M00586	delta_abundance	V6 - V2	V6	V2	0.841519	0.33994	-0.162796	0.169361	67	67	67	66	-0.961239		y ~ 1	FALSE	TRUE	FALSE	FALSE																			0.202451	0.195821	100	100	100	100
Baseline	prevalence	phylum	Bacillota_G	Product	Placebo - Active	Placebo	Active	0.841618	0.841618	0.0725919	0.363278	129	67	62		0.199825		y ~ Product	FALSE	FALSE	FALSE	FALSE	0.00143245	0.00190088	41.9355	43.2836	37.0968	38.806
Baseline	prevalence	phylum	Verrucomicrobiota	Product	Placebo - Active	Placebo	Active	0.841618	0.82751	-0.0958818	0.440034	129	67	62		-0.217896		y ~ Product	FALSE	FALSE	FALSE	FALSE	0.542298	0.558987	82.2581	80.597	80.6452	79.1045
D120	abundance	species	Ruminococcus_E sp003526955	Product	Placebo - Active	Placebo	Active	0.843131	0.0681132	2.35807	1.26408	54	30	24	49	1.86544		y ~ Product + Gender + Age + baseline_abundance	TRUE	TRUE	FALSE	FALSE							0.0054115	0.0120409	1.46107	0.154911	30.6452	22.5806	28.3582	34.3284	29.0323	20.9677	26.8657	31.3433
Baseline	abundance	genus	Gordonibacter	Product	Placebo - Active	Placebo	Active	0.843351	0.0335106	1.11819	0.518266	96	46	50	94	2.15757		y ~ Product	TRUE	TRUE	FALSE	FALSE	0.00296383	0.0135613	80.6452	68.6567	67.7419	64.1791
Baseline	abundance	genus	Parachristensenella	Product	Placebo - Active	Placebo	Active	0.843351	0.0334003	1.0649	0.491006	74	38	36	72	2.16882		y ~ Product	TRUE	TRUE	FALSE	FALSE	0.00165051	0.00369732	58.0645	56.7164	53.2258	55.2239
Active_long	abundance	genus	Fusobacterium	delta_abundance	V6 - V2	V6	V2	0.843647	0.077628	2.12515	1.06719	10	10	10	9	1.99135		y ~ 1	TRUE	TRUE	FALSE	FALSE																			0.000596884	0.00426549	8.06452	9.67742	6.45161	8.06452
Active_long	abundance	genus	Haemophilus_D	delta_abundance	V6 - V2	V6	V2	0.843647	0.0792887	2.81763	1.42434	10	10	10	9	1.9782		y ~ 1	TRUE	TRUE	FALSE	FALSE																			0.00694308	0.0497584	4.83871	11.2903	4.83871	9.67742
Active_long	abundance	genus	Lachnoclostridium_B	delta_abundance	V6 - V2	V6	V2	0.843647	0.0798514	0.421782	0.236724	61	61	61	60	1.78175		y ~ 1	TRUE	TRUE	FALSE	FALSE																			0.0336146	0.0351088	96.7742	96.7742	96.7742	96.7742
Active_long	abundance	genus	UBA10677	delta_abundance	V6 - V2	V6	V2	0.843647	0.0769593	1.1301	0.615435	29	29	29	28	1.83626		y ~ 1	TRUE	TRUE	FALSE	FALSE																			0.00137976	0.00223993	38.7097	40.3226	33.871	35.4839
Placebo_long	abundance	GMM	MF0032 - glutamate degradation III	delta_abundance	V6 - V2	V6	V2	0.844402	0.631169	-0.0968241	0.200743	67	67	67	66	-0.482327		y ~ 1	FALSE	TRUE	FALSE	FALSE																			0.700069	0.706287	100	100	100	100
Placebo_long	abundance	KEGG_module	M00003	delta_abundance	V6 - V2	V6	V2	0.844975	0.358527	-0.0087994	0.00951668	67	67	67	66	-0.924629		y ~ 1	FALSE	TRUE	FALSE	FALSE																			91.3658	89.681	100	100	100	100
Placebo_long	abundance	KEGG_module	M00009	delta_abundance	V6 - V2	V6	V2	0.844975	0.458889	0.0609215	0.0817688	67	67	67	66	0.745046		y ~ 1	FALSE	TRUE	FALSE	FALSE																			14.125	13.5134	100	100	100	100
Placebo_long	abundance	KEGG_module	M00012	delta_abundance	V6 - V2	V6	V2	0.844975	0.377417	0.368864	0.415082	67	67	67	66	0.888652		y ~ 1	FALSE	TRUE	FALSE	FALSE																			0.02664	0.0307964	100	98.5075	100	98.5075
Placebo_long	abundance	KEGG_module	M00015	delta_abundance	V6 - V2	V6	V2	0.844975	0.463986	0.014282	0.0193895	67	67	67	66	0.736583		y ~ 1	FALSE	TRUE	FALSE	FALSE																			85.7383	87.9226	100	100	100	100
Placebo_long	abundance	KEGG_module	M00029	delta_abundance	V6 - V2	V6	V2	0.844975	0.443114	0.111118	0.144013	67	67	67	66	0.771585		y ~ 1	FALSE	TRUE	FALSE	FALSE																			1.42205	1.51444	100	100	100	100
Placebo_long	abundance	KEGG_module	M00034	delta_abundance	V6 - V2	V6	V2	0.844975	0.388261	0.235219	0.27083	67	67	67	66	0.868512		y ~ 1	FALSE	TRUE	FALSE	FALSE																			0.090915	0.111635	100	100	100	100
Placebo_long	abundance	KEGG_module	M00072	delta_abundance	V6 - V2	V6	V2	0.844975	0.360332	-0.567492	0.612694	38	38	38	37	-0.926224		y ~ 1	FALSE	TRUE	FALSE	FALSE																			0.00165428	0.000376078	34.3284	41.791	34.3284	41.791
Placebo_long	abundance	KEGG_module	M00156	delta_abundance	V6 - V2	V6	V2	0.844975	0.447453	-0.538956	0.700149	31	31	31	30	-0.769774		y ~ 1	FALSE	TRUE	FALSE	FALSE																			0.00101929	0.000656329	31.3433	28.3582	31.3433	28.3582
Placebo_long	abundance	KEGG_module	M00165	delta_abundance	V6 - V2	V6	V2	0.844975	0.464371	-0.0346281	0.0470526	67	67	67	66	-0.735946		y ~ 1	FALSE	TRUE	FALSE	FALSE																			34.0007	32.5986	100	100	100	100
Placebo_long	abundance	KEGG_module	M00169	delta_abundance	V6 - V2	V6	V2	0.844975	0.39956	-0.164001	0.193421	67	67	67	66	-0.847897		y ~ 1	FALSE	TRUE	FALSE	FALSE																			9.09774	8.4848	100	100	100	100
Placebo_long	abundance	KEGG_module	M00186	delta_abundance	V6 - V2	V6	V2	0.844975	0.437739	0.149085	0.190932	66	66	66	65	0.780827		y ~ 1	FALSE	TRUE	FALSE	FALSE																			0.216518	0.252227	98.5075	98.5075	98.5075	98.5075
Placebo_long	abundance	KEGG_module	M00188	delta_abundance	V6 - V2	V6	V2	0.844975	0.455538	-0.0240545	0.0320454	67	67	67	66	-0.750638		y ~ 1	FALSE	TRUE	FALSE	FALSE																			52.7434	50.4701	100	100	100	100
Placebo_long	abundance	KEGG_module	M00192	delta_abundance	V6 - V2	V6	V2	0.844975	0.435477	0.346563	0.441648	66	66	66	65	0.784705		y ~ 1	FALSE	TRUE	FALSE	FALSE																			0.02664	0.0323872	97.0149	95.5224	97.0149	95.5224
Placebo_long	abundance	KEGG_module	M00196	delta_abundance	V6 - V2	V6	V2	0.844975	0.364478	0.0450603	0.049345	67	67	67	66	0.913169		y ~ 1	FALSE	TRUE	FALSE	FALSE																			46.822	47.6385	100	100	100	100
Placebo_long	abundance	KEGG_module	M00198	delta_abundance	V6 - V2	V6	V2	0.844975	0.45058	0.0658499	0.0867636	67	67	67	66	0.758957		y ~ 1	FALSE	TRUE	FALSE	FALSE																			5.15426	5.39774	100	100	100	100
Placebo_long	abundance	KEGG_module	M00199	delta_abundance	V6 - V2	V6	V2	0.844975	0.375767	0.10412	0.116759	67	67	67	66	0.891749		y ~ 1	FALSE	TRUE	FALSE	FALSE																			5.86737	6.10949	100	100	100	100
Placebo_long	abundance	KEGG_module	M00205	delta_abundance	V6 - V2	V6	V2	0.844975	0.394649	0.083393	0.0973294	67	67	67	66	0.856812		y ~ 1	FALSE	TRUE	FALSE	FALSE																			5.00276	5.62817	100	100	100	100
Placebo_long	abundance	KEGG_module	M00206	delta_abundance	V6 - V2	V6	V2	0.844975	0.462612	-0.17979	0.243334	67	67	67	66	-0.738859		y ~ 1	FALSE	TRUE	FALSE	FALSE																			0.0792782	0.0837283	100	100	100	100
Placebo_long	abundance	KEGG_module	M00213	delta_abundance	V6 - V2	V6	V2	0.844975	0.368683	0.382838	0.422915	66	66	66	65	0.905237		y ~ 1	FALSE	TRUE	FALSE	FALSE																			0.0264698	0.0386285	97.0149	97.0149	97.0149	97.0149
Placebo_long	abundance	KEGG_module	M00220	delta_abundance	V6 - V2	V6	V2	0.844975	0.363339	0.104318	0.113965	67	67	67	66	0.915352		y ~ 1	FALSE	TRUE	FALSE	FALSE																			1.53262	1.4531	100	100	100	100
Placebo_long	abundance	KEGG_module	M00223	delta_abundance	V6 - V2	V6	V2	0.844975	0.408421	-0.0962833	0.115728	67	67	67	66	-0.831979		y ~ 1	FALSE	TRUE	FALSE	FALSE																			5.73047	6.01895	100	100	100	100
Placebo_long	abundance	KEGG_module	M00225	delta_abundance	V6 - V2	V6	V2	0.844975	0.391571	0.38074	0.441426	66	66	66	65	0.862524		y ~ 1	FALSE	TRUE	FALSE	FALSE																			0.0262897	0.0307964	97.0149	95.5224	97.0149	95.5224
Placebo_long	abundance	KEGG_module	M00226	delta_abundance	V6 - V2	V6	V2	0.844975	0.391571	0.38074	0.441426	66	66	66	65	0.862524		y ~ 1	FALSE	TRUE	FALSE	FALSE																			0.0262897	0.0307964	97.0149	95.5224	97.0149	95.5224
Placebo_long	abundance	KEGG_module	M00227	delta_abundance	V6 - V2	V6	V2	0.844975	0.413285	0.325511	0.395359	67	67	67	66	0.82333		y ~ 1	FALSE	TRUE	FALSE	FALSE																			0.029739	0.0329282	100	97.0149	100	97.0149
Placebo_long	abundance	KEGG_module	M00253	delta_abundance	V6 - V2	V6	V2	0.844975	0.413825	-0.151397	0.184097	67	67	67	66	-0.822374		y ~ 1	FALSE	TRUE	FALSE	FALSE																			2.49267	2.33392	100	100	100	100
Placebo_long	abundance	KEGG_module	M00254	delta_abundance	V6 - V2	V6	V2	0.844975	0.427048	0.00315724	0.00395057	67	67	67	66	0.799188		y ~ 1	FALSE	TRUE	FALSE	FALSE																			97.3886	97.3871	100	100	100	100
Placebo_long	abundance	KEGG_module	M00260	delta_abundance	V6 - V2	V6	V2	0.844975	0.458673	-0.004817	0.00646225	67	67	67	66	-0.745406		y ~ 1	FALSE	TRUE	FALSE	FALSE																			96.1561	96.0346	100	100	100	100
Placebo_long	abundance	KEGG_module	M00267	delta_abundance	V6 - V2	V6	V2	0.844975	0.435695	0.121025	0.154319	67	67	67	66	0.784258		y ~ 1	FALSE	TRUE	FALSE	FALSE																			2.15482	3.15288	100	100	100	100
Placebo_long	abundance	KEGG_module	M00274	delta_abundance	V6 - V2	V6	V2	0.844975	0.37971	0.0889704	0.100604	67	67	67	66	0.884365		y ~ 1	FALSE	TRUE	FALSE	FALSE																			3.12101	3.264	100	100	100	100
Placebo_long	abundance	KEGG_module	M00303	delta_abundance	V6 - V2	V6	V2	0.844975	0.432367	-0.344476	0.435576	57	57	57	56	-0.790852		y ~ 1	FALSE	TRUE	FALSE	FALSE																			0.0078257	0.00459728	73.1343	74.6269	73.1343	74.6269
Placebo_long	abundance	KEGG_module	M00308	delta_abundance	V6 - V2	V6	V2	0.844975	0.425461	-0.0400045	0.0498841	67	67	67	66	-0.801948		y ~ 1	FALSE	TRUE	FALSE	FALSE																			37.6103	37.817	100	100	100	100
Placebo_long	abundance	KEGG_module	M00316	delta_abundance	V6 - V2	V6	V2	0.844975	0.430941	-0.232112	0.292759	62	62	62	61	-0.792844		y ~ 1	FALSE	TRUE	FALSE	FALSE																			0.0025072	0.00207891	86.5672	85.0746	86.5672	85.0746
Placebo_long	abundance	KEGG_module	M00326	delta_abundance	V6 - V2	V6	V2	0.844975	0.459236	-1.22365	1.5476	7	7	7	6	-0.790675		y ~ 1	FALSE	TRUE	FALSE	FALSE																			0.00119429	0.254997	8.95522	1.49254	8.95522	1.49254
Placebo_long	abundance	KEGG_module	M00334	delta_abundance	V6 - V2	V6	V2	0.844975	0.452732	0.330177	0.437083	66	66	66	65	0.75541		y ~ 1	FALSE	TRUE	FALSE	FALSE																			0.0375726	0.0402537	95.5224	92.5373	95.5224	92.5373
Placebo_long	abundance	KEGG_module	M00344	delta_abundance	V6 - V2	V6	V2	0.844975	0.440194	0.486247	0.623837	42	42	42	41	0.779445		y ~ 1	FALSE	TRUE	FALSE	FALSE																			0.00170719	0.00453091	47.7612	49.2537	47.7612	49.2537
Placebo_long	abundance	KEGG_module	M00416	delta_abundance	V6 - V2	V6	V2	0.844975	0.439068	-0.647084	0.819589	21	21	21	20	-0.789522		y ~ 1	FALSE	TRUE	FALSE	FALSE																			0.00108468	0.00162577	20.8955	16.4179	20.8955	16.4179
Placebo_long	abundance	KEGG_module	M00451	delta_abundance	V6 - V2	V6	V2	0.844975	0.407866	0.371918	0.446452	66	66	66	65	0.833052		y ~ 1	FALSE	TRUE	FALSE	FALSE																			0.0262897	0.0323872	97.0149	95.5224	97.0149	95.5224
Placebo_long	abundance	KEGG_module	M00468	delta_abundance	V6 - V2	V6	V2	0.844975	0.351401	0.400753	0.426587	59	59	59	58	0.93944		y ~ 1	FALSE	TRUE	FALSE	FALSE																			0.00222812	0.0020489	68.6567	76.1194	68.6567	76.1194
Placebo_long	abundance	KEGG_module	M00469	delta_abundance	V6 - V2	V6	V2	0.844975	0.423488	-0.616259	0.755616	23	23	23	22	-0.815571		y ~ 1	FALSE	TRUE	FALSE	FALSE																			0.00076278	0.00055849	22.3881	17.9104	22.3881	17.9104
Placebo_long	abundance	KEGG_module	M00474	delta_abundance	V6 - V2	V6	V2	0.844975	0.439649	0.338794	0.435715	66	66	66	65	0.77756		y ~ 1	FALSE	TRUE	FALSE	FALSE																			0.02664	0.0323872	97.0149	95.5224	97.0149	95.5224
Placebo_long	abundance	KEGG_module	M00475	delta_abundance	V6 - V2	V6	V2	0.844975	0.458336	0.325458	0.436251	66	66	66	65	0.746035		y ~ 1	FALSE	TRUE	FALSE	FALSE																			0.02664	0.0323872	97.0149	95.5224	97.0149	95.5224
Placebo_long	abundance	KEGG_module	M00477	delta_abundance	V6 - V2	V6	V2	0.844975	0.365416	0.405647	0.445048	66	66	66	65	0.911469		y ~ 1	FALSE	TRUE	FALSE	FALSE																			0.0159588	0.0307964	97.0149	95.5224	97.0149	95.5224
Placebo_long	abundance	KEGG_module	M00490	delta_abundance	V6 - V2	V6	V2	0.844975	0.453827	0.219078	0.290745	67	67	67	66	0.753504		y ~ 1	FALSE	TRUE	FALSE	FALSE																			0.101718	0.141988	100	100	100	100
Placebo_long	abundance	KEGG_module	M00491	delta_abundance	V6 - V2	V6	V2	0.844975	0.345424	-0.0672026	0.0707168	67	67	67	66	-0.950306		y ~ 1	FALSE	TRUE	FALSE	FALSE																			19.442	18.6747	100	100	100	100
Placebo_long	abundance	KEGG_module	M00501	delta_abundance	V6 - V2	V6	V2	0.844975	0.413079	0.556773	0.668425	25	25	25	24	0.832962		y ~ 1	FALSE	TRUE	FALSE	FALSE																			0.00239254	0.00505754	26.8657	31.3433	26.8657	31.3433
Placebo_long	abundance	KEGG_module	M00507	delta_abundance	V6 - V2	V6	V2	0.844975	0.435592	0.381453	0.484344	41	41	41	40	0.787567		y ~ 1	FALSE	TRUE	FALSE	FALSE																			0.00993368	0.0123595	50.7463	56.7164	50.7463	56.7164
Placebo_long	abundance	KEGG_module	M00519	delta_abundance	V6 - V2	V6	V2	0.844975	0.421648	0.042881	0.0530309	67	67	67	66	0.808605		y ~ 1	FALSE	TRUE	FALSE	FALSE																			35.747	34.4167	100	100	100	100
Placebo_long	abundance	KEGG_module	M00527	delta_abundance	V6 - V2	V6	V2	0.844975	0.436288	0.0156165	0.0199383	67	67	67	66	0.78324		y ~ 1	FALSE	TRUE	FALSE	FALSE																			76.6753	76.4395	100	100	100	100
Placebo_long	abundance	KEGG_module	M00546	delta_abundance	V6 - V2	V6	V2	0.844975	0.391723	0.994753	1.12553	15	15	15	14	0.883811		y ~ 1	FALSE	TRUE	FALSE	FALSE																			0.000525452	0.00887063	13.4328	10.4478	13.4328	10.4478
Placebo_long	abundance	KEGG_module	M00554	delta_abundance	V6 - V2	V6	V2	0.844975	0.422305	0.0366057	0.0453346	67	67	67	66	0.807455		y ~ 1	FALSE	TRUE	FALSE	FALSE																			51.2078	53.9417	100	100	100	100
Placebo_long	abundance	KEGG_module	M00565	delta_abundance	V6 - V2	V6	V2	0.844975	0.378839	0.0192052	0.0216765	67	67	67	66	0.885992		y ~ 1	FALSE	TRUE	FALSE	FALSE																			81.8492	82.8544	100	100	100	100
Placebo_long	abundance	KEGG_module	M00579	delta_abundance	V6 - V2	V6	V2	0.844975	0.361856	0.0229786	0.0250256	67	67	67	66	0.918203		y ~ 1	FALSE	TRUE	FALSE	FALSE																			63.0905	65.5119	100	100	100	100
Placebo_long	abundance	KEGG_module	M00581	delta_abundance	V6 - V2	V6	V2	0.844975	0.359148	-0.117087	0.126796	67	67	67	66	-0.923427		y ~ 1	FALSE	TRUE	FALSE	FALSE																			0.781309	0.694025	100	100	100	100
Placebo_long	abundance	KEGG_module	M00611	delta_abundance	V6 - V2	V6	V2	0.844975	0.464496	-0.034618	0.0470519	67	67	67	66	-0.73574		y ~ 1	FALSE	TRUE	FALSE	FALSE																			34.0007	32.5986	100	100	100	100
Placebo_long	abundance	KEGG_module	M00614	delta_abundance	V6 - V2	V6	V2	0.844975	0.384447	-0.207904	0.237454	67	67	67	66	-0.875556		y ~ 1	FALSE	TRUE	FALSE	FALSE																			0.353496	0.294045	100	100	100	100
Placebo_long	abundance	KEGG_module	M00617	delta_abundance	V6 - V2	V6	V2	0.844975	0.434673	0.00694228	0.00883227	67	67	67	66	0.786013		y ~ 1	FALSE	TRUE	FALSE	FALSE																			94.2912	95.3551	100	100	100	100
Placebo_long	abundance	KEGG_module	M00628	delta_abundance	V6 - V2	V6	V2	0.844975	0.454903	0.133073	0.177029	67	67	67	66	0.751701		y ~ 1	FALSE	TRUE	FALSE	FALSE																			3.18477	3.28067	100	100	100	100
Placebo_long	abundance	KEGG_module	M00632	delta_abundance	V6 - V2	V6	V2	0.844975	0.379106	0.0200148	0.0226031	67	67	67	66	0.885492		y ~ 1	FALSE	TRUE	FALSE	FALSE																			68.1934	69.8473	100	100	100	100
Placebo_long	abundance	KEGG_module	M00643	delta_abundance	V6 - V2	V6	V2	0.844975	0.465154	0.406462	0.552763	58	58	58	57	0.735329		y ~ 1	FALSE	TRUE	FALSE	FALSE																			0.678918	0.452174	73.1343	83.5821	73.1343	83.5821
Placebo_long	abundance	KEGG_module	M00646	delta_abundance	V6 - V2	V6	V2	0.844975	0.433797	0.342742	0.435176	66	66	66	65	0.787595		y ~ 1	FALSE	TRUE	FALSE	FALSE																			0.02664	0.0323872	97.0149	95.5224	97.0149	95.5224
Placebo_long	abundance	KEGG_module	M00652	delta_abundance	V6 - V2	V6	V2	0.844975	0.371123	-0.122705	0.136262	67	67	67	66	-0.90051		y ~ 1	FALSE	TRUE	FALSE	FALSE																			2.08802	1.9038	100	100	100	100
Placebo_long	abundance	KEGG_module	M00696	delta_abundance	V6 - V2	V6	V2	0.844975	0.447588	0.333397	0.436341	66	66	66	65	0.764074		y ~ 1	FALSE	TRUE	FALSE	FALSE																			0.0262897	0.0323872	97.0149	95.5224	97.0149	95.5224
Placebo_long	abundance	KEGG_module	M00697	delta_abundance	V6 - V2	V6	V2	0.844975	0.362021	0.415745	0.452889	66	66	66	65	0.917984		y ~ 1	FALSE	TRUE	FALSE	FALSE																			0.0169643	0.0306091	97.0149	95.5224	97.0149	95.5224
Placebo_long	abundance	KEGG_module	M00702	delta_abundance	V6 - V2	V6	V2	0.844975	0.449422	-0.678296	0.886707	36	36	36	35	-0.764961		y ~ 1	FALSE	TRUE	FALSE	FALSE																			0.00269334	0.00267739	41.791	32.8358	41.791	32.8358
Placebo_long	abundance	KEGG_module	M00710	delta_abundance	V6 - V2	V6	V2	0.844975	0.390378	0.302898	0.350004	59	59	59	58	0.865412		y ~ 1	FALSE	TRUE	FALSE	FALSE																			0.0307603	0.032172	82.0896	83.5821	82.0896	83.5821
Placebo_long	abundance	KEGG_module	M00712	delta_abundance	V6 - V2	V6	V2	0.844975	0.458899	0.195026	0.261769	67	67	67	66	0.745029		y ~ 1	FALSE	TRUE	FALSE	FALSE																			0.0349241	0.039629	100	98.5075	100	98.5075
Placebo_long	abundance	KEGG_module	M00718	delta_abundance	V6 - V2	V6	V2	0.844975	0.445358	-0.184342	0.240099	67	67	67	66	-0.767777		y ~ 1	FALSE	TRUE	FALSE	FALSE																			5.69288	4.21069	100	100	100	100
Placebo_long	abundance	KEGG_module	M00722	delta_abundance	V6 - V2	V6	V2	0.844975	0.407866	0.371918	0.446452	66	66	66	65	0.833052		y ~ 1	FALSE	TRUE	FALSE	FALSE																			0.0262897	0.0323872	97.0149	95.5224	97.0149	95.5224
Placebo_long	abundance	KEGG_module	M00725	delta_abundance	V6 - V2	V6	V2	0.844975	0.458521	-0.110322	0.147953	67	67	67	66	-0.74566		y ~ 1	FALSE	TRUE	FALSE	FALSE																			0.943528	1.06954	100	100	100	100
Placebo_long	abundance	KEGG_module	M00726	delta_abundance	V6 - V2	V6	V2	0.844975	0.407258	-0.666166	0.786912	21	21	21	20	-0.846556		y ~ 1	FALSE	TRUE	FALSE	FALSE																			0.000710526	0.000381594	20.8955	16.4179	20.8955	16.4179
Placebo_long	abundance	KEGG_module	M00730	delta_abundance	V6 - V2	V6	V2	0.844975	0.423488	-0.616259	0.755616	23	23	23	22	-0.815571		y ~ 1	FALSE	TRUE	FALSE	FALSE																			0.00076278	0.00055849	22.3881	17.9104	22.3881	17.9104
Placebo_long	abundance	KEGG_module	M00733	delta_abundance	V6 - V2	V6	V2	0.844975	0.423488	-0.616259	0.755616	23	23	23	22	-0.815571		y ~ 1	FALSE	TRUE	FALSE	FALSE																			0.00076278	0.00055849	22.3881	17.9104	22.3881	17.9104
Placebo_long	abundance	KEGG_module	M00738	delta_abundance	V6 - V2	V6	V2	0.844975	0.423488	-0.616259	0.755616	23	23	23	22	-0.815571		y ~ 1	FALSE	TRUE	FALSE	FALSE																			0.00076278	0.00055849	22.3881	17.9104	22.3881	17.9104
Placebo_long	abundance	KEGG_module	M00747	delta_abundance	V6 - V2	V6	V2	0.844975	0.344585	-0.140839	0.147945	67	67	67	66	-0.951971		y ~ 1	FALSE	TRUE	FALSE	FALSE																			0.191649	0.164538	100	100	100	100
D120	abundance	GMM	MF0020 - ribose degradation	Product	Placebo - Active	Placebo	Active	0.845934	0.452874	0.0999366	0.132717	129	67	62	124	0.753006		y ~ Product + Gender + Age + baseline_abundance	FALSE	TRUE	FALSE	FALSE							3.38685	3.45137	2.50576	3.1524	100	100	100	100	100	100	100	100
D120	abundance	GMM	MF0040 - proline degradation	Product	Placebo - Active	Placebo	Active	0.845934	0.449085	-0.154597	0.203591	129	67	62	124	-0.75935		y ~ Product + Gender + Age + baseline_abundance	FALSE	TRUE	FALSE	FALSE							3.27499	3.06355	2.90777	3.14298	100	100	100	100	100	100	100	100
Placebo_long	abundance	family	Pasteurellaceae	delta_abundance	V6 - V2	V6	V2	0.846225	0.223795	2.15851	1.70964	18	18	18	17	1.26255		y ~ 1	TRUE	TRUE	FALSE	FALSE																			0.00289222	0.0291771	13.4328	16.4179	8.95522	11.9403
Placebo_long	abundance	KEGG_module	M00019	delta_abundance	V6 - V2	V6	V2	0.847269	0.509751	0.0218718	0.0329979	67	67	67	66	0.662825		y ~ 1	FALSE	TRUE	FALSE	FALSE																			68.9	70.1141	100	100	100	100
Placebo_long	abundance	KEGG_module	M00031	delta_abundance	V6 - V2	V6	V2	0.847269	0.492757	-0.560632	0.794302	14	14	14	13	-0.705817		y ~ 1	FALSE	TRUE	FALSE	FALSE																			0.0101132	0.00253827	16.4179	17.9104	16.4179	17.9104
Placebo_long	abundance	KEGG_module	M00038	delta_abundance	V6 - V2	V6	V2	0.847269	0.475643	-0.476981	0.660273	31	31	31	30	-0.7224		y ~ 1	FALSE	TRUE	FALSE	FALSE																			0.00144476	0.000337232	25.3731	29.8507	25.3731	29.8507
Placebo_long	abundance	KEGG_module	M00040	delta_abundance	V6 - V2	V6	V2	0.847269	0.512911	-0.273148	0.413913	43	43	43	42	-0.659916		y ~ 1	FALSE	TRUE	FALSE	FALSE																			0.0215774	0.0118928	58.209	59.7015	58.209	59.7015
Placebo_long	abundance	KEGG_module	M00094	delta_abundance	V6 - V2	V6	V2	0.847269	0.490406	-0.449168	0.643788	33	33	33	32	-0.697696		y ~ 1	FALSE	TRUE	FALSE	FALSE																			0.000944066	0.000330721	28.3582	34.3284	28.3582	34.3284
Placebo_long	abundance	KEGG_module	M00115	delta_abundance	V6 - V2	V6	V2	0.847269	0.479823	0.0362177	0.0509662	67	67	67	66	0.710621		y ~ 1	FALSE	TRUE	FALSE	FALSE																			37.4059	38.9482	100	100	100	100
Placebo_long	abundance	KEGG_module	M00126	delta_abundance	V6 - V2	V6	V2	0.847269	0.514163	-0.0316633	0.0482739	67	67	67	66	-0.655909		y ~ 1	FALSE	TRUE	FALSE	FALSE																			30.9489	31.1462	100	100	100	100
Placebo_long	abundance	KEGG_module	M00153	delta_abundance	V6 - V2	V6	V2	0.847269	0.511835	-0.0986245	0.149532	67	67	67	66	-0.659554		y ~ 1	FALSE	TRUE	FALSE	FALSE																			12.9712	11.7032	100	100	100	100
Placebo_long	abundance	KEGG_module	M00175	delta_abundance	V6 - V2	V6	V2	0.847269	0.515845	-0.297968	0.454056	37	37	37	36	-0.656237		y ~ 1	FALSE	TRUE	FALSE	FALSE																			0.009126	0.00823249	50.7463	50.7463	50.7463	50.7463
Placebo_long	abundance	KEGG_module	M00180	delta_abundance	V6 - V2	V6	V2	0.847269	0.516733	-0.422059	0.643721	33	33	33	32	-0.655654		y ~ 1	FALSE	TRUE	FALSE	FALSE																			0.000944066	0.000330721	28.3582	34.3284	28.3582	34.3284
Placebo_long	abundance	KEGG_module	M00209	delta_abundance	V6 - V2	V6	V2	0.847269	0.52152	0.0704022	0.109244	67	67	67	66	0.644446		y ~ 1	FALSE	TRUE	FALSE	FALSE																			3.28375	3.93285	100	100	100	100
Placebo_long	abundance	KEGG_module	M00239	delta_abundance	V6 - V2	V6	V2	0.847269	0.484661	-0.0282514	0.0401991	67	67	67	66	-0.702786		y ~ 1	FALSE	TRUE	FALSE	FALSE																			40.2902	37.7249	100	100	100	100
Placebo_long	abundance	KEGG_module	M00243	delta_abundance	V6 - V2	V6	V2	0.847269	0.519394	0.20703	0.319503	63	63	63	62	0.647975		y ~ 1	FALSE	TRUE	FALSE	FALSE																			0.00428063	0.00370491	89.5522	89.5522	89.5522	89.5522
Placebo_long	abundance	KEGG_module	M00245	delta_abundance	V6 - V2	V6	V2	0.847269	0.502548	-0.0541807	0.0803648	67	67	67	66	-0.674185		y ~ 1	FALSE	TRUE	FALSE	FALSE																			8.17768	7.89145	100	100	100	100
Placebo_long	abundance	KEGG_module	M00246	delta_abundance	V6 - V2	V6	V2	0.847269	0.502601	-0.0541732	0.0803637	67	67	67	66	-0.674101		y ~ 1	FALSE	TRUE	FALSE	FALSE																			8.17768	7.89145	100	100	100	100
Placebo_long	abundance	KEGG_module	M00290	delta_abundance	V6 - V2	V6	V2	0.847269	0.516733	-0.422059	0.643721	33	33	33	32	-0.655654		y ~ 1	FALSE	TRUE	FALSE	FALSE																			0.000944066	0.000330721	28.3582	34.3284	28.3582	34.3284
Placebo_long	abundance	KEGG_module	M00300	delta_abundance	V6 - V2	V6	V2	0.847269	0.500968	0.294808	0.435626	66	66	66	65	0.676747		y ~ 1	FALSE	TRUE	FALSE	FALSE																			0.02664	0.0323872	97.0149	95.5224	97.0149	95.5224
Placebo_long	abundance	KEGG_module	M00314	delta_abundance	V6 - V2	V6	V2	0.847269	0.495674	-0.5066	0.731754	24	24	24	23	-0.69231		y ~ 1	FALSE	TRUE	FALSE	FALSE																			0.00076278	0.000381594	22.3881	19.403	22.3881	19.403
Placebo_long	abundance	KEGG_module	M00320	delta_abundance	V6 - V2	V6	V2	0.847269	0.470905	-0.166886	0.230131	67	67	67	66	-0.72518		y ~ 1	FALSE	TRUE	FALSE	FALSE																			9.33213	9.94001	100	100	100	100
Placebo_long	abundance	KEGG_module	M00378	delta_abundance	V6 - V2	V6	V2	0.847269	0.483786	-0.343191	0.486313	49	49	49	48	-0.7057		y ~ 1	FALSE	TRUE	FALSE	FALSE																			0.221895	0.345677	70.1493	64.1791	70.1493	64.1791
Placebo_long	abundance	KEGG_module	M00444	delta_abundance	V6 - V2	V6	V2	0.847269	0.521783	0.280095	0.434869	66	66	66	65	0.64409		y ~ 1	FALSE	TRUE	FALSE	FALSE																			0.02664	0.0307964	97.0149	95.5224	97.0149	95.5224
Placebo_long	abundance	KEGG_module	M00473	delta_abundance	V6 - V2	V6	V2	0.847269	0.48438	0.317626	0.451621	66	66	66	65	0.703301		y ~ 1	FALSE	TRUE	FALSE	FALSE																			0.02664	0.0323872	97.0149	95.5224	97.0149	95.5224
Placebo_long	abundance	KEGG_module	M00488	delta_abundance	V6 - V2	V6	V2	0.847269	0.512707	0.301451	0.457963	66	66	66	65	0.658243		y ~ 1	FALSE	TRUE	FALSE	FALSE																			0.0269456	0.0323872	97.0149	95.5224	97.0149	95.5224
Placebo_long	abundance	KEGG_module	M00505	delta_abundance	V6 - V2	V6	V2	0.847269	0.518849	0.254584	0.392341	62	62	62	61	0.648884		y ~ 1	FALSE	TRUE	FALSE	FALSE																			0.0438684	0.0408391	89.5522	89.5522	89.5522	89.5522
Placebo_long	abundance	KEGG_module	M00516	delta_abundance	V6 - V2	V6	V2	0.847269	0.516733	-0.422059	0.643721	33	33	33	32	-0.655654		y ~ 1	FALSE	TRUE	FALSE	FALSE																			0.000944066	0.000330721	28.3582	34.3284	28.3582	34.3284
Placebo_long	abundance	KEGG_module	M00656	delta_abundance	V6 - V2	V6	V2	0.847269	0.47162	-0.0955859	0.132023	67	67	67	66	-0.724008		y ~ 1	FALSE	TRUE	FALSE	FALSE																			1.26402	1.21565	100	100	100	100
Placebo_long	abundance	KEGG_module	M00705	delta_abundance	V6 - V2	V6	V2	0.847269	0.491285	0.712527	1.02165	29	29	29	28	0.697429		y ~ 1	FALSE	TRUE	FALSE	FALSE																			0.00322631	0.00200515	20.8955	29.8507	20.8955	29.8507
Placebo_long	abundance	KEGG_module	M00706	delta_abundance	V6 - V2	V6	V2	0.847269	0.497955	0.0955529	0.140215	67	67	67	66	0.681476		y ~ 1	FALSE	TRUE	FALSE	FALSE																			1.33922	1.40101	100	100	100	100
Placebo_long	abundance	KEGG_module	M00709	delta_abundance	V6 - V2	V6	V2	0.847269	0.514906	0.284885	0.435071	66	66	66	65	0.654802		y ~ 1	FALSE	TRUE	FALSE	FALSE																			0.02664	0.0307964	97.0149	95.5224	97.0149	95.5224
Placebo_long	abundance	KEGG_module	M00721	delta_abundance	V6 - V2	V6	V2	0.847269	0.501799	0.301575	0.446494	66	66	66	65	0.675428		y ~ 1	FALSE	TRUE	FALSE	FALSE																			0.0262897	0.0307964	97.0149	95.5224	97.0149	95.5224
Placebo_long	abundance	KEGG_module	M00723	delta_abundance	V6 - V2	V6	V2	0.847269	0.50109	0.293671	0.434069	66	66	66	65	0.676553		y ~ 1	FALSE	TRUE	FALSE	FALSE																			0.02664	0.0307964	97.0149	95.5224	97.0149	95.5224
Placebo_long	abundance	KEGG_module	M00763	delta_abundance	V6 - V2	V6	V2	0.847269	0.492757	-0.560632	0.794302	14	14	14	13	-0.705817		y ~ 1	FALSE	TRUE	FALSE	FALSE																			0.0101132	0.00253827	16.4179	17.9104	16.4179	17.9104
Placebo_long	abundance	KEGG_module	M00793	delta_abundance	V6 - V2	V6	V2	0.847269	0.495459	-0.0212392	0.0309856	67	67	67	66	-0.685453		y ~ 1	FALSE	TRUE	FALSE	FALSE																			52.987	53.279	100	100	100	100
Placebo_long	abundance	species	Mediterraneibacter norwichensis	delta_abundance	V6 - V2	V6	V2	0.847491	0.112898	-1.23868	0.738478	17	17	17	16	-1.67735		y ~ 1	TRUE	TRUE	FALSE	FALSE																			0.00277755	0.00106537	20.8955	16.4179	16.4179	16.4179
Placebo_long	abundance	species	Copromonas sp000435795	delta_abundance	V6 - V2	V6	V2	0.848264	0.11544	-0.526398	0.328574	51	51	51	50	-1.60207		y ~ 1	TRUE	TRUE	FALSE	FALSE																			0.0459966	0.0385302	74.6269	71.6418	73.1343	68.6567
Placebo_long	abundance	species	Mediterraneibacter sp900553885	delta_abundance	V6 - V2	V6	V2	0.848264	0.114089	-0.88379	0.524424	15	15	15	14	-1.68526		y ~ 1	TRUE	TRUE	FALSE	FALSE																			0.00133431	0.000676006	17.9104	14.9254	13.4328	11.9403
Placebo_long	abundance	species	Prevotella copri_A	delta_abundance	V6 - V2	V6	V2	0.848264	0.114794	-1.05062	0.569852	7	7	7	6	-1.84366		y ~ 1	TRUE	TRUE	FALSE	FALSE																			0.766121	0.601343	8.95522	7.46269	7.46269	7.46269
Placebo_long	abundance	species	Sutterella wadsworthensis_A	delta_abundance	V6 - V2	V6	V2	0.848264	0.116015	0.848633	0.523207	29	29	29	28	1.62198		y ~ 1	TRUE	TRUE	FALSE	FALSE																			0.0198647	0.0146033	35.8209	40.2985	32.8358	37.3134
Placebo_long	abundance	species	Acetatifactor sp003447295	delta_abundance	V6 - V2	V6	V2	0.848832	0.138486	-0.685198	0.453926	44	44	44	43	-1.50949		y ~ 1	TRUE	TRUE	FALSE	FALSE																			0.0117344	0.00868997	61.194	52.2388	59.7015	47.7612
Placebo_long	abundance	species	Actinomyces graevenitzii	delta_abundance	V6 - V2	V6	V2	0.848832	0.135532	0.526972	0.347959	57	57	57	56	1.51446		y ~ 1	TRUE	TRUE	FALSE	FALSE																			0.000614228	0.000765029	62.6866	65.6716	40.2985	46.2687
Placebo_long	abundance	species	Actinomyces naeslundii	delta_abundance	V6 - V2	V6	V2	0.848832	0.118614	0.446158	0.277964	32	32	32	31	1.60509		y ~ 1	TRUE	TRUE	FALSE	FALSE																			0.000568105	0.000724699	29.8507	37.3134	13.4328	22.3881
Placebo_long	abundance	species	Actinomyces oris_E	delta_abundance	V6 - V2	V6	V2	0.848832	0.137119	0.800755	0.49545	11	11	11	10	1.61622		y ~ 1	TRUE	TRUE	FALSE	FALSE																			0.000521607	0.000589867	10.4478	11.9403	2.98507	5.97015
Placebo_long	abundance	species	Acutalibacter sp905215055	delta_abundance	V6 - V2	V6	V2	0.848832	0.155075	-0.575974	0.39659	37	37	37	36	-1.45231		y ~ 1	TRUE	TRUE	FALSE	FALSE																			0.00253296	0.00229632	50.7463	44.7761	46.2687	41.791
Placebo_long	abundance	species	Alistipes communis	delta_abundance	V6 - V2	V6	V2	0.848832	0.130743	-0.516029	0.336722	60	60	60	59	-1.53251		y ~ 1	TRUE	TRUE	FALSE	FALSE																			0.0608996	0.036443	85.0746	88.0597	82.0896	85.0746
Placebo_long	abundance	species	Alistipes timonensis	delta_abundance	V6 - V2	V6	V2	0.848832	0.177634	-1.45302	0.983025	9	9	9	8	-1.47811		y ~ 1	TRUE	TRUE	FALSE	FALSE																			0.0165804	0.00082854	10.4478	13.4328	10.4478	10.4478
Placebo_long	abundance	species	Allisonella pneumosinta	delta_abundance	V6 - V2	V6	V2	0.848832	0.177304	1.33349	0.925079	12	12	12	11	1.44149		y ~ 1	TRUE	TRUE	FALSE	FALSE																			0.000376107	0.000375834	5.97015	13.4328	2.98507	7.46269
Placebo_long	abundance	species	Anaeromassilibacillus sp001305115	delta_abundance	V6 - V2	V6	V2	0.848832	0.179681	-1.4334	1.00033	12	12	12	11	-1.43293		y ~ 1	TRUE	TRUE	FALSE	FALSE																			0.0373867	0.0104016	17.9104	14.9254	16.4179	14.9254
Placebo_long	abundance	species	Anaerotruncus rubiinfantis	delta_abundance	V6 - V2	V6	V2	0.848832	0.122595	-0.589579	0.375397	51	51	51	50	-1.57055		y ~ 1	TRUE	TRUE	FALSE	FALSE																			0.00320536	0.0026372	74.6269	68.6567	70.1493	67.1642
Placebo_long	abundance	species	Arachnia sp905372155	delta_abundance	V6 - V2	V6	V2	0.848832	0.145316	0.644392	0.42432	20	20	20	19	1.51865		y ~ 1	TRUE	TRUE	FALSE	FALSE																			0.00068927	0.000629373	14.9254	23.8806	13.4328	14.9254
Placebo_long	abundance	species	Avoscillospira_A sp019422005	delta_abundance	V6 - V2	V6	V2	0.848832	0.165567	-0.808671	0.568511	30	30	30	29	-1.42244		y ~ 1	TRUE	TRUE	FALSE	FALSE																			0.0042344	0.00331896	43.2836	40.2985	40.2985	38.806
Placebo_long	abundance	species	Bacteroides intestinalis	delta_abundance	V6 - V2	V6	V2	0.848832	0.15034	-0.899504	0.595388	17	17	17	16	-1.51079		y ~ 1	TRUE	TRUE	FALSE	FALSE																			0.020115	0.0358148	25.3731	17.9104	20.8955	17.9104
Placebo_long	abundance	species	Bilophila sp900550745	delta_abundance	V6 - V2	V6	V2	0.848832	0.157251	1.03708	0.66456	9	9	9	8	1.56055		y ~ 1	TRUE	TRUE	FALSE	FALSE																			0.0207145	0.0290551	10.4478	13.4328	10.4478	11.9403
Placebo_long	abundance	species	Blautia_A sp000436615	delta_abundance	V6 - V2	V6	V2	0.848832	0.148406	0.665628	0.450121	35	35	35	34	1.47878		y ~ 1	TRUE	TRUE	FALSE	FALSE																			0.045919	0.0166586	44.7761	50.7463	40.2985	49.2537
Placebo_long	abundance	species	Blautia_A sp900551715	delta_abundance	V6 - V2	V6	V2	0.848832	0.17277	-0.370618	0.262125	21	21	21	20	-1.4139		y ~ 1	TRUE	TRUE	FALSE	FALSE																			0.0299394	0.0198039	31.3433	31.3433	31.3433	31.3433
Placebo_long	abundance	species	Blautia_A wexlerae_B	delta_abundance	V6 - V2	V6	V2	0.848832	0.142106	-0.558736	0.373105	41	41	41	40	-1.49753		y ~ 1	TRUE	TRUE	FALSE	FALSE																			0.0383152	0.0491983	58.209	47.7612	52.2388	55.2239
Placebo_long	abundance	species	Butyricicoccus_A intestinisimiae	delta_abundance	V6 - V2	V6	V2	0.848832	0.176442	1.66571	1.15305	12	12	12	11	1.44461		y ~ 1	TRUE	TRUE	FALSE	FALSE																			0.0572127	0.0308275	13.4328	16.4179	11.9403	16.4179
Placebo_long	abundance	species	CAG-170 sp905214155	delta_abundance	V6 - V2	V6	V2	0.848832	0.183939	0.46533	0.342135	31	31	31	30	1.36008		y ~ 1	TRUE	TRUE	FALSE	FALSE																			0.00917601	0.00781272	38.806	41.791	37.3134	41.791
Placebo_long	abundance	species	CAG-269 sp000437215	delta_abundance	V6 - V2	V6	V2	0.848832	0.168352	-2.47291	1.66518	11	11	11	10	-1.48507		y ~ 1	TRUE	TRUE	FALSE	FALSE																			0.178097	0.0358711	14.9254	11.9403	14.9254	11.9403
Placebo_long	abundance	species	CAG-269 sp001916005	delta_abundance	V6 - V2	V6	V2	0.848832	0.145337	-1.67882	1.09291	16	16	16	15	-1.5361		y ~ 1	TRUE	TRUE	FALSE	FALSE																			0.00268644	0.00677263	20.8955	11.9403	17.9104	11.9403
Placebo_long	abundance	species	CAG-269 sp001916065	delta_abundance	V6 - V2	V6	V2	0.848832	0.142002	2.67195	1.67617	11	11	11	10	1.59408		y ~ 1	TRUE	TRUE	FALSE	FALSE																			0.14039	0.0736091	8.95522	16.4179	8.95522	14.9254
Placebo_long	abundance	species	CAG-302 sp900543825	delta_abundance	V6 - V2	V6	V2	0.848832	0.180224	-1.98102	1.33088	8	8	8	7	-1.4885		y ~ 1	TRUE	TRUE	FALSE	FALSE																			0.396144	1.01586	10.4478	5.97015	8.95522	4.47761
Placebo_long	abundance	species	CAG-303 sp000437755	delta_abundance	V6 - V2	V6	V2	0.848832	0.125658	2.0714	1.21143	9	9	9	8	1.70988		y ~ 1	TRUE	TRUE	FALSE	FALSE																			0.0138359	0.0164316	7.46269	11.9403	5.97015	10.4478
Placebo_long	abundance	species	CAG-465 sp000433755	delta_abundance	V6 - V2	V6	V2	0.848832	0.163249	2.34134	1.56697	12	12	12	11	1.49418		y ~ 1	TRUE	TRUE	FALSE	FALSE																			0.518791	0.100575	8.95522	14.9254	8.95522	14.9254
Placebo_long	abundance	species	CALWRM01 sp944383925	delta_abundance	V6 - V2	V6	V2	0.848832	0.163817	1.35669	0.872281	8	8	8	7	1.55534		y ~ 1	TRUE	TRUE	FALSE	FALSE																			0.0018069	0.0030066	8.95522	10.4478	7.46269	10.4478
Placebo_long	abundance	species	Campylobacter_B hominis	delta_abundance	V6 - V2	V6	V2	0.848832	0.117811	-1.27611	0.776861	19	19	19	18	-1.64264		y ~ 1	TRUE	TRUE	FALSE	FALSE																			0.000969906	0.000478475	20.8955	14.9254	19.403	13.4328
Placebo_long	abundance	species	Catenibacterium sp000437715	delta_abundance	V6 - V2	V6	V2	0.848832	0.17821	-1.2518	0.848156	9	9	9	8	-1.47591		y ~ 1	TRUE	TRUE	FALSE	FALSE																			0.279539	0.322874	11.9403	11.9403	11.9403	11.9403
Placebo_long	abundance	species	Clostridium paraputrificum	delta_abundance	V6 - V2	V6	V2	0.848832	0.146228	1.05819	0.684717	14	14	14	13	1.54544		y ~ 1	TRUE	TRUE	FALSE	FALSE																			0.00412125	0.00315417	8.95522	16.4179	8.95522	16.4179
Placebo_long	abundance	species	Dorea_A longicatena_B	delta_abundance	V6 - V2	V6	V2	0.848832	0.154755	-0.37789	0.2609	44	44	44	43	-1.44841		y ~ 1	TRUE	TRUE	FALSE	FALSE																			0.0698197	0.0273629	59.7015	64.1791	59.7015	61.194
Placebo_long	abundance	species	Eisenbergiella tayi	delta_abundance	V6 - V2	V6	V2	0.848832	0.137603	-0.477237	0.317055	60	60	60	59	-1.50522		y ~ 1	TRUE	TRUE	FALSE	FALSE																			0.00237471	0.00171991	85.0746	88.0597	80.597	80.597
Placebo_long	abundance	species	Ellagibacter isourolithinifaciens	delta_abundance	V6 - V2	V6	V2	0.848832	0.141847	0.35781	0.237926	35	35	35	34	1.50387		y ~ 1	TRUE	TRUE	FALSE	FALSE																			0.157878	0.24709	49.2537	50.7463	49.2537	49.2537
Placebo_long	abundance	species	Enterocloster lavalensis	delta_abundance	V6 - V2	V6	V2	0.848832	0.129121	-0.597214	0.38676	49	49	49	48	-1.54415		y ~ 1	TRUE	TRUE	FALSE	FALSE																			0.00250382	0.0018575	65.6716	62.6866	61.194	59.7015
Placebo_long	abundance	species	Enterocloster sp900541315	delta_abundance	V6 - V2	V6	V2	0.848832	0.174768	0.372266	0.271178	63	63	63	62	1.37277		y ~ 1	TRUE	TRUE	FALSE	FALSE																			0.0532475	0.071463	92.5373	92.5373	89.5522	92.5373
Placebo_long	abundance	species	Extibacter hylemonae	delta_abundance	V6 - V2	V6	V2	0.848832	0.142784	-0.70128	0.451628	15	15	15	14	-1.55278		y ~ 1	TRUE	TRUE	FALSE	FALSE																			0.000745529	0.000441805	20.8955	16.4179	14.9254	14.9254
Placebo_long	abundance	species	Faecalibacterium duncaniae	delta_abundance	V6 - V2	V6	V2	0.848832	0.12127	0.440575	0.280562	65	65	65	64	1.57033		y ~ 1	TRUE	TRUE	FALSE	FALSE																			1.14633	1.57268	94.0299	94.0299	92.5373	94.0299
Placebo_long	abundance	species	Faecalibacterium longum	delta_abundance	V6 - V2	V6	V2	0.848832	0.164936	0.429217	0.305377	62	62	62	61	1.40553		y ~ 1	TRUE	TRUE	FALSE	FALSE																			0.763041	1.30443	88.0597	92.5373	88.0597	92.5373
Placebo_long	abundance	species	Faecalibacterium sp900539885	delta_abundance	V6 - V2	V6	V2	0.848832	0.181378	0.470181	0.346687	49	49	49	48	1.35621		y ~ 1	TRUE	TRUE	FALSE	FALSE																			0.0684486	0.0514087	68.6567	70.1493	71.6418	68.6567
Placebo_long	abundance	species	Faecalibacterium sp900539945	delta_abundance	V6 - V2	V6	V2	0.848832	0.181251	0.484233	0.358063	62	62	62	61	1.35237		y ~ 1	TRUE	TRUE	FALSE	FALSE																			0.634902	0.934894	88.0597	88.0597	86.5672	86.5672
Placebo_long	abundance	species	Faecalibacterium sp900758465	delta_abundance	V6 - V2	V6	V2	0.848832	0.18193	0.541648	0.400827	58	58	58	57	1.35133		y ~ 1	TRUE	TRUE	FALSE	FALSE																			0.107754	0.0894955	80.597	85.0746	77.6119	82.0896
Placebo_long	abundance	species	Frisingicoccus sp900757195	delta_abundance	V6 - V2	V6	V2	0.848832	0.13543	-1.84478	1.09341	8	8	8	7	-1.68717		y ~ 1	TRUE	TRUE	FALSE	FALSE																			0.119603	0.00609742	10.4478	11.9403	10.4478	8.95522
Placebo_long	abundance	species	Gallibacter brachus	delta_abundance	V6 - V2	V6	V2	0.848832	0.178986	0.579921	0.421758	32	32	32	31	1.37501		y ~ 1	TRUE	TRUE	FALSE	FALSE																			0.00037915	0.000353027	34.3284	41.791	20.8955	19.403
Placebo_long	abundance	species	GCA-900066495 sp902362365	delta_abundance	V6 - V2	V6	V2	0.848832	0.142713	-0.989179	0.655178	28	28	28	27	-1.50979		y ~ 1	TRUE	TRUE	FALSE	FALSE																			0.011185	0.0039158	35.8209	29.8507	35.8209	28.3582
Placebo_long	abundance	species	Gemella haemolysans_B	delta_abundance	V6 - V2	V6	V2	0.848832	0.154302	0.76478	0.486108	9	9	9	8	1.57327		y ~ 1	TRUE	TRUE	FALSE	FALSE																			0.00087043	0.00108185	5.97015	10.4478	5.97015	8.95522
Placebo_long	abundance	species	Gemmiger qucibialis	delta_abundance	V6 - V2	V6	V2	0.848832	0.137301	-0.36012	0.239318	65	65	65	64	-1.50478		y ~ 1	TRUE	TRUE	FALSE	FALSE																			1.24483	1.44177	97.0149	92.5373	97.0149	92.5373
Placebo_long	abundance	species	Gordonibacter urolithinfaciens	delta_abundance	V6 - V2	V6	V2	0.848832	0.162041	-0.433739	0.303655	36	36	36	35	-1.4284		y ~ 1	TRUE	TRUE	FALSE	FALSE																			0.00298834	0.00207369	49.2537	46.2687	49.2537	43.2836
Placebo_long	abundance	species	HGM11327 sp900759935	delta_abundance	V6 - V2	V6	V2	0.848832	0.11725	-1.67589	0.992954	13	13	13	12	-1.68778		y ~ 1	TRUE	TRUE	FALSE	FALSE																			0.00257239	0.00210244	17.9104	13.4328	17.9104	11.9403
Placebo_long	abundance	species	Holdemanella porci_A	delta_abundance	V6 - V2	V6	V2	0.848832	0.167842	-0.4605	0.317743	16	16	16	15	-1.44928		y ~ 1	TRUE	TRUE	FALSE	FALSE																			0.151832	0.288281	23.8806	17.9104	25.3731	20.8955
Placebo_long	abundance	species	Hungatella hathewayi	delta_abundance	V6 - V2	V6	V2	0.848832	0.168245	-0.559384	0.400629	56	56	56	55	-1.39627		y ~ 1	TRUE	TRUE	FALSE	FALSE																			0.00171469	0.00105186	68.6567	70.1493	61.194	58.209
Placebo_long	abundance	species	Intestinimonas stercoravium	delta_abundance	V6 - V2	V6	V2	0.848832	0.17705	0.912894	0.596922	7	7	7	6	1.52934		y ~ 1	TRUE	TRUE	FALSE	FALSE																			0.000886541	0.000857259	7.46269	10.4478	7.46269	7.46269
Placebo_long	abundance	species	Lachnoclostridium_A edouardi	delta_abundance	V6 - V2	V6	V2	0.848832	0.136345	-0.931493	0.600191	21	21	21	20	-1.55199		y ~ 1	TRUE	TRUE	FALSE	FALSE																			0.00666775	0.00198654	28.3582	29.8507	26.8657	25.3731
Placebo_long	abundance	species	Lactococcus lactis	delta_abundance	V6 - V2	V6	V2	0.848832	0.176338	0.705693	0.515442	58	58	58	57	1.3691		y ~ 1	TRUE	TRUE	FALSE	FALSE																			0.00478945	0.00496693	56.7164	71.6418	50.7463	68.6567
Placebo_long	abundance	species	Lawsonibacter sp. hMGS.05512	delta_abundance	V6 - V2	V6	V2	0.848832	0.159196	1.29417	0.821552	8	8	8	7	1.57527		y ~ 1	TRUE	TRUE	FALSE	FALSE																			0.000451026	0.0034735	8.95522	8.95522	7.46269	5.97015
Placebo_long	abundance	species	Lawsonibacter sp900766145	delta_abundance	V6 - V2	V6	V2	0.848832	0.131463	1.03929	0.632652	11	11	11	10	1.64276		y ~ 1	TRUE	TRUE	FALSE	FALSE																			0.00145065	0.00113352	7.46269	14.9254	5.97015	13.4328
Placebo_long	abundance	species	Ligaoa zhengdingensis	delta_abundance	V6 - V2	V6	V2	0.848832	0.160327	-0.629791	0.43957	38	38	38	37	-1.43274		y ~ 1	TRUE	TRUE	FALSE	FALSE																			0.00132157	0.00201656	52.2388	38.806	46.2687	37.3134
Placebo_long	abundance	species	Limenecus avicola	delta_abundance	V6 - V2	V6	V2	0.848832	0.125908	1.70674	1.04865	15	15	15	14	1.62756		y ~ 1	TRUE	TRUE	FALSE	FALSE																			0.0123501	0.0107512	14.9254	20.8955	13.4328	19.403
Placebo_long	abundance	species	Limisoma sp000437795	delta_abundance	V6 - V2	V6	V2	0.848832	0.13566	1.09391	0.69615	17	17	17	16	1.57137		y ~ 1	TRUE	TRUE	FALSE	FALSE																			0.794239	0.0921974	13.4328	23.8806	13.4328	22.3881
Placebo_long	abundance	species	Massilimicrobiota sp944325245	delta_abundance	V6 - V2	V6	V2	0.848832	0.161783	0.817601	0.541184	11	11	11	10	1.51077		y ~ 1	TRUE	TRUE	FALSE	FALSE																			0.000904984	0.000602607	10.4478	14.9254	8.95522	10.4478
Placebo_long	abundance	species	Massilistercora sp902406105	delta_abundance	V6 - V2	V6	V2	0.848832	0.127221	-0.584598	0.37553	42	42	42	41	-1.55673		y ~ 1	TRUE	TRUE	FALSE	FALSE																			0.00241893	0.00242203	59.7015	53.7313	53.7313	47.7612
Placebo_long	abundance	species	Merdimorpha sp002314265	delta_abundance	V6 - V2	V6	V2	0.848832	0.152832	-0.95949	0.634677	15	15	15	14	-1.51178		y ~ 1	TRUE	TRUE	FALSE	FALSE																			0.0198654	0.00576476	20.8955	22.3881	20.8955	20.8955
Placebo_long	abundance	species	Merdisoma faecalis	delta_abundance	V6 - V2	V6	V2	0.848832	0.163089	-0.511607	0.360667	45	45	45	44	-1.4185		y ~ 1	TRUE	TRUE	FALSE	FALSE																			0.00466253	0.00393653	62.6866	61.194	62.6866	59.7015
Placebo_long	abundance	species	Merdisoma merdipullorum	delta_abundance	V6 - V2	V6	V2	0.848832	0.165804	-0.532454	0.373426	27	27	27	26	-1.42586		y ~ 1	TRUE	TRUE	FALSE	FALSE																			0.000661041	0.000352621	37.3134	34.3284	28.3582	25.3731
Placebo_long	abundance	species	Merdivicinus sp934539585	delta_abundance	V6 - V2	V6	V2	0.848832	0.156605	-1.37862	0.891971	10	10	10	9	-1.54559		y ~ 1	TRUE	TRUE	FALSE	FALSE																			0.00399751	0.00144891	13.4328	13.4328	13.4328	11.9403
Placebo_long	abundance	species	Monoglobus pectinilyticus	delta_abundance	V6 - V2	V6	V2	0.848832	0.180895	-1.10241	0.795174	21	21	21	20	-1.38637		y ~ 1	TRUE	TRUE	FALSE	FALSE																			0.0628969	0.0191312	26.8657	26.8657	26.8657	25.3731
Placebo_long	abundance	species	Nanosynbacter sp022828325	delta_abundance	V6 - V2	V6	V2	0.848832	0.120568	0.720022	0.430883	13	13	13	12	1.67104		y ~ 1	TRUE	TRUE	FALSE	FALSE																			0.00321031	0.00360668	8.95522	14.9254	4.47761	8.95522
Placebo_long	abundance	species	Neobittarella massiliensis	delta_abundance	V6 - V2	V6	V2	0.848832	0.123114	0.511476	0.323951	37	37	37	36	1.57887		y ~ 1	TRUE	TRUE	FALSE	FALSE																			0.00241848	0.00270574	50.7463	53.7313	47.7612	50.7463
Placebo_long	abundance	species	Olsenella uli	delta_abundance	V6 - V2	V6	V2	0.848832	0.139378	-0.7503	0.462742	10	10	10	9	-1.62142		y ~ 1	TRUE	TRUE	FALSE	FALSE																			0.000293419	0.000376962	11.9403	5.97015	5.97015	2.98507
Placebo_long	abundance	species	Oribacterium sinus	delta_abundance	V6 - V2	V6	V2	0.848832	0.134549	0.525327	0.345136	49	49	49	48	1.52209		y ~ 1	TRUE	TRUE	FALSE	FALSE																			0.000493456	0.000839151	52.2388	56.7164	32.8358	41.791
Placebo_long	abundance	species	Parabacteroides johnsonii	delta_abundance	V6 - V2	V6	V2	0.848832	0.14389	-0.823827	0.541601	21	21	21	20	-1.5211		y ~ 1	TRUE	TRUE	FALSE	FALSE																			0.0639222	0.0239953	26.8657	28.3582	26.8657	28.3582
Placebo_long	abundance	species	Parachristensenella sp. hMGS.04635	delta_abundance	V6 - V2	V6	V2	0.848832	0.140274	-0.756789	0.496182	25	25	25	24	-1.52522		y ~ 1	TRUE	TRUE	FALSE	FALSE																			0.0007581	0.000319392	26.8657	23.8806	25.3731	22.3881
Placebo_long	abundance	species	Pediococcus pentosaceus	delta_abundance	V6 - V2	V6	V2	0.848832	0.155645	-1.70921	1.13396	14	14	14	13	-1.5073		y ~ 1	TRUE	TRUE	FALSE	FALSE																			0.00394679	0.00137891	16.4179	10.4478	13.4328	8.95522
Placebo_long	abundance	species	Phocaeicola dorei	delta_abundance	V6 - V2	V6	V2	0.848832	0.183456	-0.514407	0.381848	56	56	56	55	-1.34715		y ~ 1	TRUE	TRUE	FALSE	FALSE																			0.0662973	0.0885314	76.1194	73.1343	68.6567	65.6716
Placebo_long	abundance	species	Prevotella copri_B	delta_abundance	V6 - V2	V6	V2	0.848832	0.171564	0.708388	0.50614	32	32	32	31	1.39959		y ~ 1	TRUE	TRUE	FALSE	FALSE																			1.01555	0.563941	38.806	43.2836	35.8209	41.791
Placebo_long	abundance	species	Pseudoscilispira sp018369915	delta_abundance	V6 - V2	V6	V2	0.848832	0.144952	0.464789	0.313458	47	47	47	46	1.48278		y ~ 1	TRUE	TRUE	FALSE	FALSE																			0.0252978	0.0349452	65.6716	65.6716	65.6716	62.6866
Placebo_long	abundance	species	Pygmaiobacter sp014287275	delta_abundance	V6 - V2	V6	V2	0.848832	0.139582	-0.325332	0.216562	49	49	49	48	-1.50226		y ~ 1	TRUE	TRUE	FALSE	FALSE																			0.00116139	0.00107949	68.6567	68.6567	64.1791	62.6866
Placebo_long	abundance	species	QAKW01 sp003343605	delta_abundance	V6 - V2	V6	V2	0.848832	0.154385	-0.691372	0.47523	37	37	37	36	-1.45482		y ~ 1	TRUE	TRUE	FALSE	FALSE																			0.00502501	0.003707	50.7463	46.2687	50.7463	43.2836
Placebo_long	abundance	species	RGIG1902 sp944375715	delta_abundance	V6 - V2	V6	V2	0.848832	0.174373	1.2723	0.876133	12	12	12	11	1.45218		y ~ 1	TRUE	TRUE	FALSE	FALSE																			0.0196899	0.0329288	13.4328	16.4179	13.4328	16.4179
Placebo_long	abundance	species	RGIG7067 sp944384895	delta_abundance	V6 - V2	V6	V2	0.848832	0.177474	-0.589763	0.430318	45	45	45	44	-1.37053		y ~ 1	TRUE	TRUE	FALSE	FALSE																			0.0046754	0.00308154	61.194	61.194	59.7015	55.2239
Placebo_long	abundance	species	RGIG7265 sp. hMGS.05468	delta_abundance	V6 - V2	V6	V2	0.848832	0.143708	0.930923	0.598277	14	14	14	13	1.55601		y ~ 1	TRUE	TRUE	FALSE	FALSE																			0.00553868	0.0131224	19.403	19.403	17.9104	19.403
Placebo_long	abundance	species	Ruthenibacterium merdipullorum	delta_abundance	V6 - V2	V6	V2	0.848832	0.178418	-0.463976	0.339853	50	50	50	49	-1.36523		y ~ 1	TRUE	TRUE	FALSE	FALSE																			0.0268995	0.0234907	71.6418	67.1642	71.6418	64.1791
Placebo_long	abundance	species	Solibaculum mannosilyticum	delta_abundance	V6 - V2	V6	V2	0.848832	0.149037	-0.567937	0.387143	48	48	48	47	-1.467		y ~ 1	TRUE	TRUE	FALSE	FALSE																			0.00919416	0.00731319	68.6567	67.1642	67.1642	65.6716
Placebo_long	abundance	species	UBA10677 sp900543755	delta_abundance	V6 - V2	V6	V2	0.848832	0.176964	-1.41328	0.972891	11	11	11	10	-1.45266		y ~ 1	TRUE	TRUE	FALSE	FALSE																			0.00644748	0.000442172	13.4328	14.9254	11.9403	10.4478
Placebo_long	abundance	species	UBA11774 sp003507655	delta_abundance	V6 - V2	V6	V2	0.848832	0.160143	-0.679785	0.477877	60	60	60	59	-1.42251		y ~ 1	TRUE	TRUE	FALSE	FALSE																			0.12411	0.139262	85.0746	77.6119	85.0746	77.6119
Placebo_long	abundance	species	UBA866 sp900543295	delta_abundance	V6 - V2	V6	V2	0.848832	0.17373	-0.512834	0.369531	37	37	37	36	-1.38779		y ~ 1	TRUE	TRUE	FALSE	FALSE																			0.00826973	0.00315329	55.2239	53.7313	52.2388	53.7313
Placebo_long	abundance	species	UMGS1322 sp900550765	delta_abundance	V6 - V2	V6	V2	0.848832	0.135523	-1.23868	0.796353	21	21	21	20	-1.55544		y ~ 1	TRUE	TRUE	FALSE	FALSE																			0.00900006	0.00364872	25.3731	23.8806	25.3731	20.8955
Placebo_long	abundance	species	UMGS1623 sp934647945	delta_abundance	V6 - V2	V6	V2	0.848832	0.183474	-0.550407	0.408067	51	51	51	50	-1.34881		y ~ 1	TRUE	TRUE	FALSE	FALSE																			0.0207735	0.0107862	71.6418	70.1493	70.1493	67.1642
Placebo_long	abundance	species	UMGS1766 sp. hMGS.03161	delta_abundance	V6 - V2	V6	V2	0.848832	0.146603	0.712118	0.479352	35	35	35	34	1.48558		y ~ 1	TRUE	TRUE	FALSE	FALSE																			0.00558177	0.016906	49.2537	46.2687	40.2985	46.2687
Placebo_long	abundance	species	UMGS911 sp900545935	delta_abundance	V6 - V2	V6	V2	0.848832	0.158839	-0.656713	0.437103	13	13	13	12	-1.50242		y ~ 1	TRUE	TRUE	FALSE	FALSE																			0.286173	0.115659	19.403	19.403	19.403	19.403
Placebo_long	abundance	species	Varibaculum timonense_A	delta_abundance	V6 - V2	V6	V2	0.848832	0.176502	-1.95309	1.27519	7	7	7	6	-1.53161		y ~ 1	TRUE	TRUE	FALSE	FALSE																			0.00244564	0.000513829	8.95522	5.97015	7.46269	5.97015
Placebo_long	abundance	species	Victivallis lenta	delta_abundance	V6 - V2	V6	V2	0.848832	0.148646	1.15967	0.768489	19	19	19	18	1.50902		y ~ 1	TRUE	TRUE	FALSE	FALSE																			0.00108289	0.00164637	20.8955	25.3731	16.4179	22.3881
Placebo_long	abundance	KEGG_module	M00194	delta_abundance	V6 - V2	V6	V2	0.850868	0.52641	0.276676	0.434394	66	66	66	65	0.636925		y ~ 1	FALSE	TRUE	FALSE	FALSE																			0.02664	0.0307964	97.0149	95.5224	97.0149	95.5224
Placebo_long	abundance	KEGG_module	M00606	delta_abundance	V6 - V2	V6	V2	0.850868	0.52737	0.175148	0.275608	65	65	65	64	0.635497		y ~ 1	FALSE	TRUE	FALSE	FALSE																			0.245763	0.341685	91.0448	91.0448	91.0448	91.0448
Placebo_long	abundance	KEGG_module	M00454	delta_abundance	V6 - V2	V6	V2	0.852036	0.529781	0.0240167	0.0380206	67	67	67	66	0.631676		y ~ 1	FALSE	TRUE	FALSE	FALSE																			40.247	40.7979	100	100	100	100
D120	abundance	species	CAKTXU01 sp934630995	Product	Placebo - Active	Placebo	Active	0.852354	0.0697888	1.53578	0.809161	29	17	12	24	1.89799		y ~ Product + Gender + Age + baseline_abundance	TRUE	TRUE	FALSE	FALSE							0.0010829	0.000508045	0.000819666	0.000889634	14.5161	12.9032	20.8955	25.3731	11.2903	9.67742	19.403	20.8955
D120	abundance	species	CAG-273 sp003507395	Product	Placebo - Active	Placebo	Active	0.852751	0.0579067	4.9195	2.43749	22	10	12	19	2.01827		y ~ Product + baseline_abundance	TRUE	TRUE	FALSE	FALSE							0.078971	0.0015424	4.54166	1.33244	11.2903	11.2903	10.4478	10.4478	9.67742	6.45161	10.4478	10.4478
D120	abundance	species	Clostridium_AQ sp900552125	Product	Placebo - Active	Placebo	Active	0.852751	0.0561817	2.32759	1.11802	17	10	7	14	2.08189		y ~ Product + baseline_abundance	TRUE	TRUE	FALSE	FALSE							0.0017334	0.00448108	0.00671858	0.0084329	11.2903	6.45161	13.4328	14.9254	8.06452	6.45161	13.4328	11.9403
D120	abundance	species	Eubacterium_R sp000434995	Product	Placebo - Active	Placebo	Active	0.852751	0.0600773	2.1102	1.08699	39	21	18	36	1.94133		y ~ Product + baseline_abundance	TRUE	TRUE	FALSE	FALSE							0.60876	0.0657989	0.20345	0.278645	20.9677	20.9677	20.8955	26.8657	19.3548	16.129	16.4179	23.8806
D120	abundance	species	Faecousia sp900547405	Product	Placebo - Active	Placebo	Active	0.852751	0.0605228	1.26755	0.606156	14	7	7	11	2.09112		y ~ Product + baseline_abundance	TRUE	TRUE	FALSE	FALSE							0.0131726	0.0104411	0.0121995	0.0127248	11.2903	11.2903	10.4478	10.4478	11.2903	11.2903	10.4478	10.4478
D120	abundance	species	HGM11616 sp900761075	Product	Placebo - Active	Placebo	Active	0.852751	0.0591432	-0.992883	0.520254	105	57	48	102	-1.90846		y ~ Product + baseline_abundance	TRUE	TRUE	FALSE	FALSE							0.0021667	0.00241679	0.0024635	0.000935358	74.1935	67.7419	76.1194	76.1194	72.5806	62.9032	71.6418	67.1642
D120	abundance	species	Pseudomonas aeruginosa	Product	Placebo - Active	Placebo	Active	0.852751	0.0596639	-2.54698	1.19939	13	5	8	10	-2.12357		y ~ Product + baseline_abundance	TRUE	TRUE	FALSE	FALSE							0.00058267	0.00106883	0.000750589		8.06452	9.67742	7.46269	0	6.45161	4.83871	4.47761	0
D120	abundance	species	Weissella cibaria	Product	Placebo - Active	Placebo	Active	0.852751	0.0573988	-2.46411	1.17259	15	6	9	12	-2.10143		y ~ Product + baseline_abundance	TRUE	TRUE	FALSE	FALSE							0.027834	0.00634889	0.0352954	0.000658823	3.22581	12.9032	4.47761	7.46269	3.22581	11.2903	4.47761	5.97015
Active_long	abundance	family	Bacteroidaceae	delta_abundance	V6 - V2	V6	V2	0.853035	0.226018	0.2704	0.221088	62	62	62	61	1.22304		y ~ 1	TRUE	TRUE	FALSE	FALSE																			5.6408	6.63326	100	100	100	100
Placebo_long	abundance	genus	Acetatifactor	delta_abundance	V6 - V2	V6	V2	0.853964	0.0695199	-0.577524	0.313016	67	67	67	66	-1.84503		y ~ 1	TRUE	TRUE	FALSE	FALSE																			0.737585	0.353612	98.5075	98.5075	98.5075	98.5075
Placebo_long	abundance	genus	Actinomyces	delta_abundance	V6 - V2	V6	V2	0.853964	0.0294668	0.678293	0.304566	65	65	65	64	2.22708		y ~ 1	TRUE	TRUE	FALSE	FALSE																			0.00248368	0.0024738	88.0597	89.5522	70.1493	65.6716
Placebo_long	abundance	genus	Agathobacter	delta_abundance	V6 - V2	V6	V2	0.853964	0.128345	0.33917	0.220243	67	67	67	66	1.53998		y ~ 1	TRUE	TRUE	FALSE	FALSE																			3.9367	3.94312	97.0149	100	97.0149	100
Placebo_long	abundance	genus	Alloprevotella	delta_abundance	V6 - V2	V6	V2	0.853964	0.0701499	1.48101	0.750654	14	14	14	13	1.97296		y ~ 1	TRUE	TRUE	FALSE	FALSE																			0.188757	0.0623864	13.4328	17.9104	13.4328	17.9104
Placebo_long	abundance	genus	Anaerotruncus	delta_abundance	V6 - V2	V6	V2	0.853964	0.0495808	-0.554065	0.276905	66	66	66	65	-2.00092		y ~ 1	TRUE	TRUE	FALSE	FALSE																			0.0106552	0.00655645	97.0149	95.5224	97.0149	94.0299
Placebo_long	abundance	genus	Arachnia	delta_abundance	V6 - V2	V6	V2	0.853964	0.0800299	0.697541	0.383489	28	28	28	27	1.81894		y ~ 1	TRUE	TRUE	FALSE	FALSE																			0.000553351	0.000712879	23.8806	32.8358	16.4179	19.403
Placebo_long	abundance	genus	Avimonas_A	delta_abundance	V6 - V2	V6	V2	0.853964	0.0405311	-0.924678	0.439481	50	50	50	49	-2.10402		y ~ 1	TRUE	TRUE	FALSE	FALSE																			0.0168624	0.0105177	71.6418	67.1642	70.1493	64.1791
Placebo_long	abundance	genus	Bariatricus	delta_abundance	V6 - V2	V6	V2	0.853964	0.0165556	0.618688	0.250679	59	59	59	58	2.46805		y ~ 1	TRUE	TRUE	FALSE	FALSE																			0.309782	0.310854	83.5821	86.5672	83.5821	85.0746
Placebo_long	abundance	genus	Caccenecus	delta_abundance	V6 - V2	V6	V2	0.853964	0.064489	-2.88808	1.27753	7	7	7	6	-2.26067		y ~ 1	TRUE	TRUE	FALSE	FALSE																			0.0174372	0.017207	10.4478	4.47761	8.95522	4.47761
Placebo_long	abundance	genus	CAG-115	delta_abundance	V6 - V2	V6	V2	0.853964	0.0399965	-1.46016	0.687205	40	40	40	39	-2.12478		y ~ 1	TRUE	TRUE	FALSE	FALSE																			0.128578	0.0500593	52.2388	50.7463	50.7463	46.2687
Placebo_long	abundance	genus	CAG-196	delta_abundance	V6 - V2	V6	V2	0.853964	0.0786737	-1.40299	0.763873	25	25	25	24	-1.83668		y ~ 1	TRUE	TRUE	FALSE	FALSE																			0.0489046	0.0168152	34.3284	31.3433	34.3284	29.8507
Placebo_long	abundance	genus	CAG-353	delta_abundance	V6 - V2	V6	V2	0.853964	0.0176112	-5.40558	1.75039	8	8	8	7	-3.08821		y ~ 1	TRUE	TRUE	FALSE	FALSE																			0.272533	0.000884411	8.95522	5.97015	8.95522	2.98507
Placebo_long	abundance	genus	CAG-465	delta_abundance	V6 - V2	V6	V2	0.853964	0.0654566	2.47492	1.24532	16	16	16	15	1.98737		y ~ 1	TRUE	TRUE	FALSE	FALSE																			0.150373	0.0665527	11.9403	20.8955	11.9403	20.8955
Placebo_long	abundance	genus	CAG-611	delta_abundance	V6 - V2	V6	V2	0.853964	0.0304383	-2.75246	1.01772	8	8	8	7	-2.70454		y ~ 1	TRUE	TRUE	FALSE	FALSE																			0.378675	0.100231	11.9403	8.95522	10.4478	8.95522
Placebo_long	abundance	genus	CAG-793	delta_abundance	V6 - V2	V6	V2	0.853964	0.0651358	-0.985302	0.489126	14	14	14	13	-2.01441		y ~ 1	TRUE	TRUE	FALSE	FALSE																			0.250677	0.303548	17.9104	14.9254	14.9254	13.4328
Placebo_long	abundance	genus	CAG-95	delta_abundance	V6 - V2	V6	V2	0.853964	0.112796	-0.527612	0.326365	47	47	47	46	-1.61663		y ~ 1	TRUE	TRUE	FALSE	FALSE																			0.0111511	0.0121388	67.1642	62.6866	62.6866	58.209
Placebo_long	abundance	genus	Citrobacter	delta_abundance	V6 - V2	V6	V2	0.853964	0.0330443	2.99051	1.25427	14	14	14	13	2.38425		y ~ 1	TRUE	TRUE	FALSE	FALSE																			0.0111542	0.0225015	8.95522	17.9104	8.95522	14.9254
Placebo_long	abundance	genus	Coprobacillus	delta_abundance	V6 - V2	V6	V2	0.853964	0.0937472	-1.3876	0.804762	35	35	35	34	-1.72424		y ~ 1	TRUE	TRUE	FALSE	FALSE																			0.00778463	0.00348464	43.2836	38.806	41.791	37.3134
Placebo_long	abundance	genus	Coprococcus	delta_abundance	V6 - V2	V6	V2	0.853964	0.0985018	-0.919955	0.547379	56	56	56	55	-1.68065		y ~ 1	TRUE	TRUE	FALSE	FALSE																			0.807375	0.897373	80.597	70.1493	79.1045	67.1642
Placebo_long	abundance	genus	Cryptoclostridium	delta_abundance	V6 - V2	V6	V2	0.853964	0.0186766	3.38039	1.05745	7	7	7	6	3.19674		y ~ 1	TRUE	TRUE	FALSE	FALSE																			0.000422338	0.00539451	7.46269	10.4478	4.47761	8.95522
Placebo_long	abundance	genus	Dysosmobacter_A	delta_abundance	V6 - V2	V6	V2	0.853964	0.0386772	1.33051	0.605021	23	23	23	22	2.19912		y ~ 1	TRUE	TRUE	FALSE	FALSE																			0.000634249	0.00247112	25.3731	32.8358	23.8806	31.3433
Placebo_long	abundance	genus	Ellagibacter	delta_abundance	V6 - V2	V6	V2	0.853964	0.0895746	0.41578	0.237926	35	35	35	34	1.74752		y ~ 1	TRUE	TRUE	FALSE	FALSE																			0.157878	0.24709	49.2537	50.7463	49.2537	49.2537
Placebo_long	abundance	genus	Emergencia	delta_abundance	V6 - V2	V6	V2	0.853964	0.0322889	-1.06044	0.477175	39	39	39	38	-2.22233		y ~ 1	TRUE	TRUE	FALSE	FALSE																			0.00791467	0.00454882	55.2239	49.2537	53.7313	46.2687
Placebo_long	abundance	genus	Enterocloster	delta_abundance	V6 - V2	V6	V2	0.853964	0.0238103	0.511456	0.22106	67	67	67	66	2.31365		y ~ 1	TRUE	TRUE	FALSE	FALSE																			0.243697	0.232227	100	100	100	100
Placebo_long	abundance	genus	Eubacterium_R	delta_abundance	V6 - V2	V6	V2	0.853964	0.107691	1.26316	0.76991	47	47	47	46	1.64065		y ~ 1	TRUE	TRUE	FALSE	FALSE																			0.261714	0.373653	56.7164	59.7015	52.2388	58.209
Placebo_long	abundance	genus	Extibacter	delta_abundance	V6 - V2	V6	V2	0.853964	0.03084	-1.03356	0.446531	22	22	22	21	-2.31465		y ~ 1	TRUE	TRUE	FALSE	FALSE																			0.00101459	0.000518007	31.3433	20.8955	23.8806	19.403
Placebo_long	abundance	genus	Faecalibacterium	delta_abundance	V6 - V2	V6	V2	0.853964	0.0859003	0.311817	0.178844	67	67	67	66	1.74351		y ~ 1	TRUE	TRUE	FALSE	FALSE																			8.56814	9.62642	100	98.5075	100	98.5075
Placebo_long	abundance	genus	Faecalimonas	delta_abundance	V6 - V2	V6	V2	0.853964	0.129279	-1.17929	0.757964	34	34	34	33	-1.55587		y ~ 1	TRUE	TRUE	FALSE	FALSE																			0.0154623	0.00743444	44.7761	38.806	41.791	35.8209
Placebo_long	abundance	genus	Faecousia	delta_abundance	V6 - V2	V6	V2	0.853964	0.119507	-0.648298	0.410847	65	65	65	64	-1.57795		y ~ 1	TRUE	TRUE	FALSE	FALSE																			0.266021	0.295184	97.0149	89.5522	95.5224	88.0597
Placebo_long	abundance	genus	Gemella	delta_abundance	V6 - V2	V6	V2	0.853964	0.106328	0.523226	0.318375	53	53	53	52	1.64343		y ~ 1	TRUE	TRUE	FALSE	FALSE																			0.00104928	0.000953359	59.7015	67.1642	40.2985	44.7761
Placebo_long	abundance	genus	Gordonibacter	delta_abundance	V6 - V2	V6	V2	0.853964	0.0255012	-0.465767	0.201882	48	48	48	47	-2.30712		y ~ 1	TRUE	TRUE	FALSE	FALSE																			0.0135613	0.00482981	68.6567	70.1493	64.1791	65.6716
Placebo_long	abundance	genus	Granulicatella	delta_abundance	V6 - V2	V6	V2	0.853964	0.0654182	0.669056	0.35562	54	54	54	53	1.88138		y ~ 1	TRUE	TRUE	FALSE	FALSE																			0.00105817	0.00137935	61.194	67.1642	38.806	56.7164
Placebo_long	abundance	genus	Haemophilus_A	delta_abundance	V6 - V2	V6	V2	0.853964	0.0759841	2.64139	1.26935	8	8	8	7	2.0809		y ~ 1	TRUE	TRUE	FALSE	FALSE																			0.000177532	0.00297993	5.97015	7.46269	0	7.46269
Placebo_long	abundance	genus	Harryflintia	delta_abundance	V6 - V2	V6	V2	0.853964	0.0369281	-0.83057	0.385386	43	43	43	42	-2.15516		y ~ 1	TRUE	TRUE	FALSE	FALSE																			0.00338999	0.00220952	64.1791	52.2388	62.6866	52.2388
Placebo_long	abundance	genus	Heritagella	delta_abundance	V6 - V2	V6	V2	0.853964	0.0118971	1.05612	0.395957	33	33	33	32	2.66726		y ~ 1	TRUE	TRUE	FALSE	FALSE																			0.00177639	0.00219326	37.3134	46.2687	35.8209	46.2687
Placebo_long	abundance	genus	HGM11327	delta_abundance	V6 - V2	V6	V2	0.853964	0.12918	-1.61792	0.992954	13	13	13	12	-1.6294		y ~ 1	TRUE	TRUE	FALSE	FALSE																			0.00257239	0.00210244	17.9104	13.4328	17.9104	11.9403
Placebo_long	abundance	genus	HGM11616	delta_abundance	V6 - V2	V6	V2	0.853964	0.024765	-0.935487	0.405466	57	57	57	56	-2.30719		y ~ 1	TRUE	TRUE	FALSE	FALSE																			0.0024635	0.000935358	76.1194	76.1194	71.6418	67.1642
Placebo_long	abundance	genus	HGM12545	delta_abundance	V6 - V2	V6	V2	0.853964	0.042697	1.21123	0.572246	31	31	31	30	2.11663		y ~ 1	TRUE	TRUE	FALSE	FALSE																			0.00251921	0.00644105	41.791	44.7761	40.2985	44.7761
Placebo_long	abundance	genus	Hungatella_A	delta_abundance	V6 - V2	V6	V2	0.853964	0.0176764	-1.79822	0.662295	14	14	14	13	-2.71513		y ~ 1	TRUE	TRUE	FALSE	FALSE																			0.000324818	0.000677143	20.8955	11.9403	19.403	7.46269
Placebo_long	abundance	genus	JAGZMM01	delta_abundance	V6 - V2	V6	V2	0.853964	0.0882691	-0.602894	0.346639	50	50	50	49	-1.73926		y ~ 1	TRUE	TRUE	FALSE	FALSE																			0.00362998	0.00327135	71.6418	62.6866	64.1791	56.7164
Placebo_long	abundance	genus	JAHZIE01	delta_abundance	V6 - V2	V6	V2	0.853964	0.0227253	-1.01801	0.420372	27	27	27	26	-2.42169		y ~ 1	TRUE	TRUE	FALSE	FALSE																			0.00560278	0.00442526	40.2985	35.8209	37.3134	34.3284
Placebo_long	abundance	genus	Lactobacillus	delta_abundance	V6 - V2	V6	V2	0.853964	0.102603	-1.15332	0.692465	47	47	47	46	-1.66553		y ~ 1	TRUE	TRUE	FALSE	FALSE																			0.00370082	0.00416132	52.2388	40.2985	44.7761	34.3284
Placebo_long	abundance	genus	Lactococcus	delta_abundance	V6 - V2	V6	V2	0.853964	0.0352428	1.14419	0.530698	59	59	59	58	2.15601		y ~ 1	TRUE	TRUE	FALSE	FALSE																			0.00436516	0.00695968	61.194	77.6119	55.2239	74.6269
Placebo_long	abundance	genus	Lactococcus_A	delta_abundance	V6 - V2	V6	V2	0.853964	0.0231522	2.44043	0.992296	21	21	21	20	2.45937		y ~ 1	TRUE	TRUE	FALSE	FALSE																			0.000471356	0.000748193	8.95522	22.3881	7.46269	17.9104
Placebo_long	abundance	genus	Lancefieldella	delta_abundance	V6 - V2	V6	V2	0.853964	0.0767913	1.0469	0.567171	26	26	26	25	1.84584		y ~ 1	TRUE	TRUE	FALSE	FALSE																			0.000418966	0.000369846	22.3881	29.8507	13.4328	17.9104
Placebo_long	abundance	genus	Limenecus	delta_abundance	V6 - V2	V6	V2	0.853964	0.114565	1.76471	1.04865	15	15	15	14	1.68284		y ~ 1	TRUE	TRUE	FALSE	FALSE																			0.0123501	0.0107512	14.9254	20.8955	13.4328	19.403
Placebo_long	abundance	genus	Limisoma	delta_abundance	V6 - V2	V6	V2	0.853964	0.0887942	1.14833	0.638288	19	19	19	18	1.79908		y ~ 1	TRUE	TRUE	FALSE	FALSE																			0.600027	0.0921974	14.9254	26.8657	14.9254	25.3731
Placebo_long	abundance	genus	Longicatena	delta_abundance	V6 - V2	V6	V2	0.853964	0.106042	-1.06135	0.60283	12	12	12	11	-1.76061		y ~ 1	TRUE	TRUE	FALSE	FALSE																			0.00702248	0.00143343	14.9254	14.9254	14.9254	13.4328
Placebo_long	abundance	genus	Marvinbryantia	delta_abundance	V6 - V2	V6	V2	0.853964	0.10037	0.409122	0.242602	37	37	37	36	1.68639		y ~ 1	TRUE	TRUE	FALSE	FALSE																			0.011754	0.00642352	49.2537	53.7313	47.7612	49.2537
Placebo_long	abundance	genus	Massilicoli	delta_abundance	V6 - V2	V6	V2	0.853964	0.125982	-1.0319	0.643088	19	19	19	18	-1.60461		y ~ 1	TRUE	TRUE	FALSE	FALSE																			0.00185659	0.00147281	23.8806	17.9104	20.8955	14.9254
Placebo_long	abundance	genus	Massilistercora	delta_abundance	V6 - V2	V6	V2	0.853964	0.106242	-0.563459	0.342527	51	51	51	50	-1.645		y ~ 1	TRUE	TRUE	FALSE	FALSE																			0.0101346	0.00790446	76.1194	70.1493	73.1343	64.1791
Placebo_long	abundance	genus	Mediterranea	delta_abundance	V6 - V2	V6	V2	0.853964	0.0851267	0.849504	0.43925	10	10	10	9	1.93399		y ~ 1	TRUE	TRUE	FALSE	FALSE																			0.404151	0.259124	11.9403	14.9254	11.9403	14.9254
Placebo_long	abundance	genus	Merdicola	delta_abundance	V6 - V2	V6	V2	0.853964	0.00172185	2.82315	0.827444	34	34	34	33	3.41189		y ~ 1	TRUE	TRUE	FALSE	FALSE																			0.058679	0.761623	37.3134	41.791	35.8209	40.2985
Placebo_long	abundance	genus	Merdousia	delta_abundance	V6 - V2	V6	V2	0.853964	0.112529	0.814809	0.486891	18	18	18	17	1.67349		y ~ 1	TRUE	TRUE	FALSE	FALSE																			0.00939656	0.00690492	22.3881	23.8806	22.3881	23.8806
Placebo_long	abundance	genus	Mitsuokella	delta_abundance	V6 - V2	V6	V2	0.853964	0.129439	1.50252	0.874429	8	8	8	7	1.71829		y ~ 1	TRUE	TRUE	FALSE	FALSE																			0.0893068	0.101371	7.46269	10.4478	7.46269	7.46269
Placebo_long	abundance	genus	Neobittarella	delta_abundance	V6 - V2	V6	V2	0.853964	0.0872801	0.569446	0.323951	37	37	37	36	1.75781		y ~ 1	TRUE	TRUE	FALSE	FALSE																			0.00241848	0.00270574	50.7463	53.7313	47.7612	50.7463
Placebo_long	abundance	genus	Onthocola_B	delta_abundance	V6 - V2	V6	V2	0.853964	0.0543193	2.48409	1.21876	22	22	22	21	2.03822		y ~ 1	TRUE	TRUE	FALSE	FALSE																			0.135516	0.402329	19.403	23.8806	19.403	20.8955
Placebo_long	abundance	genus	Parachristensenella	delta_abundance	V6 - V2	V6	V2	0.853964	0.0434188	-0.957991	0.460656	45	45	45	44	-2.07962		y ~ 1	TRUE	TRUE	FALSE	FALSE																			0.00369732	0.00249172	56.7164	49.2537	55.2239	47.7612
Placebo_long	abundance	genus	Paralachnospira	delta_abundance	V6 - V2	V6	V2	0.853964	0.1022	0.435821	0.253798	20	20	20	19	1.7172		y ~ 1	TRUE	TRUE	FALSE	FALSE																			0.00230947	0.0025192	28.3582	29.8507	28.3582	28.3582
Placebo_long	abundance	genus	Penicillium	delta_abundance	V6 - V2	V6	V2	0.853964	0.100216	-2.44691	1.29253	8	8	8	7	-1.89311		y ~ 1	TRUE	TRUE	FALSE	FALSE																			0.00263103	0.000243176	7.46269	5.97015	7.46269	2.98507
Placebo_long	abundance	genus	Peptostreptococcus	delta_abundance	V6 - V2	V6	V2	0.853964	0.10266	0.968256	0.568565	23	23	23	22	1.70298		y ~ 1	TRUE	TRUE	FALSE	FALSE																			0.00069871	0.000781258	17.9104	26.8657	13.4328	20.8955
Placebo_long	abundance	genus	Phascolarctobacterium_A	delta_abundance	V6 - V2	V6	V2	0.853964	0.114149	1.39083	0.835121	18	18	18	17	1.66542		y ~ 1	TRUE	TRUE	FALSE	FALSE																			0.0322931	0.163494	22.3881	23.8806	20.8955	22.3881
Placebo_long	abundance	genus	Protoclostridium	delta_abundance	V6 - V2	V6	V2	0.853964	0.103904	1.20215	0.705565	21	21	21	20	1.70382		y ~ 1	TRUE	TRUE	FALSE	FALSE																			0.000317047	0.000855504	25.3731	26.8657	14.9254	23.8806
Placebo_long	abundance	genus	QALR01	delta_abundance	V6 - V2	V6	V2	0.853964	0.0840779	-1.70391	0.89722	12	12	12	11	-1.8991		y ~ 1	TRUE	TRUE	FALSE	FALSE																			0.00632141	0.00539998	17.9104	10.4478	17.9104	10.4478
Placebo_long	abundance	genus	RGIG7265	delta_abundance	V6 - V2	V6	V2	0.853964	0.122284	0.988893	0.598277	14	14	14	13	1.6529		y ~ 1	TRUE	TRUE	FALSE	FALSE																			0.00553868	0.0131224	19.403	19.403	17.9104	19.403
Placebo_long	abundance	genus	Streptococcus	delta_abundance	V6 - V2	V6	V2	0.853964	0.118502	0.400178	0.253007	67	67	67	66	1.58169		y ~ 1	TRUE	TRUE	FALSE	FALSE																			0.0882192	0.130534	98.5075	100	98.5075	100
Placebo_long	abundance	genus	Tidjanibacter	delta_abundance	V6 - V2	V6	V2	0.853964	0.126834	-0.964471	0.616701	36	36	36	35	-1.56392		y ~ 1	TRUE	TRUE	FALSE	FALSE																			0.0731725	0.0284228	47.7612	44.7761	41.791	41.791
Placebo_long	abundance	genus	UBA11471	delta_abundance	V6 - V2	V6	V2	0.853964	0.109195	0.763642	0.460994	28	28	28	27	1.65651		y ~ 1	TRUE	TRUE	FALSE	FALSE																			0.012316	0.0140258	37.3134	40.2985	34.3284	35.8209
Placebo_long	abundance	genus	UBA11512	delta_abundance	V6 - V2	V6	V2	0.853964	0.0897008	-1.29812	0.68275	10	10	10	9	-1.9013		y ~ 1	TRUE	TRUE	FALSE	FALSE																			0.00733424	0.0110082	13.4328	10.4478	11.9403	8.95522
Placebo_long	abundance	genus	UBA11524	delta_abundance	V6 - V2	V6	V2	0.853964	0.0620345	-0.900919	0.471758	50	50	50	49	-1.9097		y ~ 1	TRUE	TRUE	FALSE	FALSE																			0.457724	0.209003	68.6567	65.6716	65.6716	61.194
Placebo_long	abundance	genus	UMGS1279	delta_abundance	V6 - V2	V6	V2	0.853964	0.0640506	-3.00608	1.36851	8	8	8	7	-2.19661		y ~ 1	TRUE	TRUE	FALSE	FALSE																			0.0212896	0.00198141	10.4478	8.95522	10.4478	7.46269
Placebo_long	abundance	genus	UMGS1663	delta_abundance	V6 - V2	V6	V2	0.853964	0.111421	2.98908	1.69375	10	10	10	9	1.76477		y ~ 1	TRUE	TRUE	FALSE	FALSE																			0.0103725	0.0394909	7.46269	11.9403	7.46269	10.4478
Placebo_long	abundance	genus	UMGS1766	delta_abundance	V6 - V2	V6	V2	0.853964	0.0871082	0.596934	0.342567	55	55	55	54	1.74253		y ~ 1	TRUE	TRUE	FALSE	FALSE																			0.0322067	0.0482137	79.1045	79.1045	79.1045	79.1045
Placebo_long	abundance	genus	UMGS856	delta_abundance	V6 - V2	V6	V2	0.853964	0.0618563	-0.76276	0.400968	62	62	62	61	-1.9023		y ~ 1	TRUE	TRUE	FALSE	FALSE																			0.0104087	0.00623397	91.0448	86.5672	91.0448	85.0746
Placebo_long	abundance	genus	Varibaculum	delta_abundance	V6 - V2	V6	V2	0.853964	0.128868	-1.91469	1.11233	8	8	8	7	-1.72132		y ~ 1	TRUE	TRUE	FALSE	FALSE																			0.00146529	0.000513829	10.4478	5.97015	8.95522	5.97015
Placebo_long	abundance	genus	Yeguia	delta_abundance	V6 - V2	V6	V2	0.853964	0.046536	0.444869	0.2169	43	43	43	42	2.05103		y ~ 1	TRUE	TRUE	FALSE	FALSE																			0.00392404	0.00636822	64.1791	61.194	64.1791	61.194
Placebo_long	abundance	genus	Zhenhengia	delta_abundance	V6 - V2	V6	V2	0.853964	0.0915337	1.61277	0.879298	13	13	13	12	1.83416		y ~ 1	TRUE	TRUE	FALSE	FALSE																			0.00214808	0.00249993	10.4478	14.9254	10.4478	14.9254
Placebo_long	abundance	KEGG_module	M00122	delta_abundance	V6 - V2	V6	V2	0.854741	0.533155	0.0233682	0.0373002	67	67	67	66	0.626489		y ~ 1	FALSE	TRUE	FALSE	FALSE																			50.8082	50.828	100	100	100	100
Placebo_long	abundance	genus	Alectryocaccomicrobium	delta_abundance	V6 - V2	V6	V2	0.856054	0.134812	-0.890852	0.574772	24	24	24	23	-1.54992		y ~ 1	TRUE	TRUE	FALSE	FALSE																			0.0108681	0.0108088	35.8209	31.3433	35.8209	32.8358
Placebo_long	abundance	genus	Intestinimonas	delta_abundance	V6 - V2	V6	V2	0.856054	0.134349	-0.546837	0.360622	65	65	65	64	-1.51637		y ~ 1	TRUE	TRUE	FALSE	FALSE																			0.0132983	0.00965831	95.5224	91.0448	95.5224	88.0597
Placebo_long	abundance	genus	UMGS1623	delta_abundance	V6 - V2	V6	V2	0.856054	0.134322	-0.545963	0.359264	56	56	56	55	-1.51967		y ~ 1	TRUE	TRUE	FALSE	FALSE																			0.0177055	0.0100499	80.597	77.6119	79.1045	74.6269
Placebo_long	abundance	KEGG_module	M00457	delta_abundance	V6 - V2	V6	V2	0.85633	0.537819	-0.458174	0.735116	31	31	31	30	-0.623268		y ~ 1	FALSE	TRUE	FALSE	FALSE																			0.00618713	0.00923638	37.3134	29.8507	37.3134	29.8507
Placebo_long	abundance	KEGG_module	M00582	delta_abundance	V6 - V2	V6	V2	0.85633	0.539234	-0.0183502	0.0297319	67	67	67	66	-0.617189		y ~ 1	FALSE	TRUE	FALSE	FALSE																			72.304	72.1443	100	100	100	100
Placebo_long	abundance	KEGG_module	M00631	delta_abundance	V6 - V2	V6	V2	0.85633	0.538502	0.0401825	0.0649882	67	67	67	66	0.618305		y ~ 1	FALSE	TRUE	FALSE	FALSE																			25.9049	27.827	100	100	100	100
Baseline	abundance	genus	Blautia_A	Product	Placebo - Active	Placebo	Active	0.857694	0.0451542	0.413029	0.204149	129	67	62	127	2.02317		y ~ Product	TRUE	TRUE	FALSE	FALSE	2.56097	2.98773	100	100	100	100
Baseline	abundance	genus	HGM11514	Product	Placebo - Active	Placebo	Active	0.857694	0.044742	1.6625	0.8057	48	25	23	46	2.06342		y ~ Product	TRUE	TRUE	FALSE	FALSE	0.00174271	0.00647989	37.0968	37.3134	33.871	35.8209
Baseline	abundance	genus	Olsenella_F	Product	Placebo - Active	Placebo	Active	0.857694	0.0406758	-0.710422	0.339191	59	28	31	57	-2.09446		y ~ Product	TRUE	TRUE	FALSE	FALSE	0.000566585	0.000345083	50	41.791	37.0968	28.3582
Baseline	abundance	genus	Parvimonas	Product	Placebo - Active	Placebo	Active	0.857694	0.0454408	-0.787383	0.383118	49	24	25	47	-2.0552		y ~ Product	TRUE	TRUE	FALSE	FALSE	0.000634535	0.000451885	40.3226	35.8209	30.6452	17.9104
Baseline	abundance	genus	UBA4285	Product	Placebo - Active	Placebo	Active	0.857694	0.0384291	1.82165	0.850139	41	21	20	39	2.14277		y ~ Product	TRUE	TRUE	FALSE	FALSE	0.0325685	0.0640776	32.2581	31.3433	27.4194	29.8507
Baseline	abundance	genus	VUNA01	Product	Placebo - Active	Placebo	Active	0.857694	0.0416782	-1.53986	0.709817	23	15	8	21	-2.16938		y ~ Product	TRUE	TRUE	FALSE	FALSE	0.108454	0.0467665	12.9032	22.3881	12.9032	22.3881
Placebo_long	abundance	species	Alistipes sp900541585	delta_abundance	V6 - V2	V6	V2	0.857991	0.192019	-1.6294	1.18866	15	15	15	14	-1.37078		y ~ 1	TRUE	TRUE	FALSE	FALSE																			0.0381483	0.0326606	17.9104	13.4328	16.4179	13.4328
Placebo_long	abundance	species	Anaeroglobus micronuciformis	delta_abundance	V6 - V2	V6	V2	0.857991	0.191579	0.671493	0.492449	17	17	17	16	1.36358		y ~ 1	TRUE	TRUE	FALSE	FALSE																			0.000491728	0.000895056	14.9254	17.9104	5.97015	13.4328
Placebo_long	abundance	species	CAG-448 sp003150135	delta_abundance	V6 - V2	V6	V2	0.857991	0.190186	-0.723108	0.531148	19	19	19	18	-1.3614		y ~ 1	TRUE	TRUE	FALSE	FALSE																			0.0241725	0.00999753	26.8657	28.3582	26.8657	26.8657
Placebo_long	abundance	species	Christensenella hongkongensis	delta_abundance	V6 - V2	V6	V2	0.857991	0.18901	-0.679288	0.503597	27	27	27	26	-1.34887		y ~ 1	TRUE	TRUE	FALSE	FALSE																			0.00255422	0.00276289	37.3134	32.8358	37.3134	29.8507
Placebo_long	abundance	species	Lachnoclostridium_B faecipullorum	delta_abundance	V6 - V2	V6	V2	0.857991	0.191088	-0.870694	0.642242	20	20	20	19	-1.35571		y ~ 1	TRUE	TRUE	FALSE	FALSE																			0.00146296	0.00128263	28.3582	23.8806	25.3731	17.9104
Placebo_long	abundance	species	Pauljensenia sp000411415	delta_abundance	V6 - V2	V6	V2	0.857991	0.191536	-1.05413	0.738917	9	9	9	8	-1.42659		y ~ 1	TRUE	TRUE	FALSE	FALSE																			0.00455053	0.0089216	13.4328	8.95522	8.95522	5.97015
Placebo_long	abundance	species	Pseudoruminococcus massiliensis	delta_abundance	V6 - V2	V6	V2	0.857991	0.191227	-2.31966	1.69472	16	16	16	15	-1.36875		y ~ 1	TRUE	TRUE	FALSE	FALSE																			0.118111	0.00563343	16.4179	19.403	16.4179	14.9254
Placebo_long	abundance	species	Trichinella patagoniensis	delta_abundance	V6 - V2	V6	V2	0.857991	0.19124	1.30471	0.901876	8	8	8	7	1.44667		y ~ 1	TRUE	TRUE	FALSE	FALSE																			0.00133594	0.00175366	4.47761	8.95522	4.47761	5.97015
Placebo_long	abundance	KEGG_module	M00080	delta_abundance	V6 - V2	V6	V2	0.858052	0.565973	0.265855	0.460801	66	66	66	65	0.57694		y ~ 1	FALSE	TRUE	FALSE	FALSE																			0.0159409	0.0272526	97.0149	94.0299	97.0149	94.0299
Placebo_long	abundance	KEGG_module	M00091	delta_abundance	V6 - V2	V6	V2	0.858052	0.571237	-0.360181	0.629553	33	33	33	32	-0.572122		y ~ 1	FALSE	TRUE	FALSE	FALSE																			0.00102227	0.000356695	28.3582	34.3284	28.3582	34.3284
Placebo_long	abundance	KEGG_module	M00096	delta_abundance	V6 - V2	V6	V2	0.858052	0.569816	0.0106487	0.0186432	67	67	67	66	0.571183		y ~ 1	FALSE	TRUE	FALSE	FALSE																			82.1894	82.8566	100	100	100	100
Placebo_long	abundance	KEGG_module	M00183	delta_abundance	V6 - V2	V6	V2	0.858052	0.559374	-0.0285901	0.0487263	67	67	67	66	-0.586749		y ~ 1	FALSE	TRUE	FALSE	FALSE																			39.6338	40.6016	100	100	100	100
Placebo_long	abundance	KEGG_module	M00215	delta_abundance	V6 - V2	V6	V2	0.858052	0.572601	0.177079	0.312279	67	67	67	66	0.567054		y ~ 1	FALSE	TRUE	FALSE	FALSE																			0.0543982	0.0576555	100	100	100	100
Placebo_long	abundance	KEGG_module	M00217	delta_abundance	V6 - V2	V6	V2	0.858052	0.565439	-0.178061	0.308229	67	67	67	66	-0.57769		y ~ 1	FALSE	TRUE	FALSE	FALSE																			0.337726	0.287595	100	100	100	100
Placebo_long	abundance	KEGG_module	M00235	delta_abundance	V6 - V2	V6	V2	0.858052	0.572324	-0.477013	0.823506	14	14	14	13	-0.579246		y ~ 1	FALSE	TRUE	FALSE	FALSE																			0.00107562	0.00135349	16.4179	10.4478	16.4179	10.4478
Placebo_long	abundance	KEGG_module	M00241	delta_abundance	V6 - V2	V6	V2	0.858052	0.572456	0.261164	0.460353	66	66	66	65	0.567313		y ~ 1	FALSE	TRUE	FALSE	FALSE																			0.0262897	0.0329282	97.0149	94.0299	97.0149	94.0299
Placebo_long	abundance	KEGG_module	M00249	delta_abundance	V6 - V2	V6	V2	0.858052	0.546107	0.260916	0.429679	58	58	58	57	0.607235		y ~ 1	FALSE	TRUE	FALSE	FALSE																			0.0190727	0.023702	82.0896	82.0896	82.0896	82.0896
Placebo_long	abundance	KEGG_module	M00306	delta_abundance	V6 - V2	V6	V2	0.858052	0.55796	0.243963	0.414258	66	66	66	65	0.588915		y ~ 1	FALSE	TRUE	FALSE	FALSE																			0.0358758	0.0386285	97.0149	97.0149	97.0149	97.0149
Placebo_long	abundance	KEGG_module	M00492	delta_abundance	V6 - V2	V6	V2	0.858052	0.547126	0.0676763	0.111826	67	67	67	66	0.605194		y ~ 1	FALSE	TRUE	FALSE	FALSE																			1.9994	2.11178	100	100	100	100
Placebo_long	abundance	KEGG_module	M00545	delta_abundance	V6 - V2	V6	V2	0.858052	0.556387	0.265822	0.449575	66	66	66	65	0.591274		y ~ 1	FALSE	TRUE	FALSE	FALSE																			0.0237452	0.0282061	97.0149	95.5224	97.0149	95.5224
Placebo_long	abundance	KEGG_module	M00549	delta_abundance	V6 - V2	V6	V2	0.858052	0.558832	0.0447255	0.0761206	67	67	67	66	0.587561		y ~ 1	FALSE	TRUE	FALSE	FALSE																			21.9999	21.5185	100	100	100	100
Placebo_long	abundance	KEGG_module	M00569	delta_abundance	V6 - V2	V6	V2	0.858052	0.542145	0.477284	0.771335	24	24	24	23	0.618776		y ~ 1	FALSE	TRUE	FALSE	FALSE																			0.0134738	0.00963416	25.3731	28.3582	25.3731	28.3582
Placebo_long	abundance	KEGG_module	M00570	delta_abundance	V6 - V2	V6	V2	0.858052	0.561759	0.0186397	0.0319622	67	67	67	66	0.583181		y ~ 1	FALSE	TRUE	FALSE	FALSE																			71.0072	73.2801	100	100	100	100
Placebo_long	abundance	KEGG_module	M00635	delta_abundance	V6 - V2	V6	V2	0.858052	0.562064	0.211446	0.362857	67	67	67	66	0.582725		y ~ 1	FALSE	TRUE	FALSE	FALSE																			0.0107146	0.0224742	97.0149	92.5373	97.0149	92.5373
Placebo_long	abundance	KEGG_module	M00645	delta_abundance	V6 - V2	V6	V2	0.858052	0.567654	0.227564	0.395866	58	58	58	57	0.574851		y ~ 1	FALSE	TRUE	FALSE	FALSE																			0.041883	0.0395324	82.0896	80.597	82.0896	80.597
Placebo_long	abundance	KEGG_module	M00701	delta_abundance	V6 - V2	V6	V2	0.858052	0.570508	0.270443	0.474296	66	66	66	65	0.5702		y ~ 1	FALSE	TRUE	FALSE	FALSE																			0.0237452	0.0318463	97.0149	94.0299	97.0149	94.0299
Placebo_long	abundance	KEGG_module	M00724	delta_abundance	V6 - V2	V6	V2	0.858052	0.566571	0.250407	0.434698	66	66	66	65	0.576049		y ~ 1	FALSE	TRUE	FALSE	FALSE																			0.0262897	0.0289658	97.0149	95.5224	97.0149	95.5224
Baseline	abundance	KEGG_module	M00221	Product	Placebo - Active	Placebo	Active	0.859102	0.203432	-0.143915	0.112572	129	67	62	127	-1.27842		y ~ Product	FALSE	TRUE	FALSE	FALSE	11.1286	10.4141	100	100	100	100
Baseline	abundance	KEGG_module	M00306	Product	Placebo - Active	Placebo	Active	0.859102	0.200843	-0.647407	0.503431	126	65	61	124	-1.28599		y ~ Product	FALSE	TRUE	FALSE	FALSE	0.0512401	0.0358758	98.3871	97.0149	98.3871	97.0149
Baseline	abundance	KEGG_module	M00331	Product	Placebo - Active	Placebo	Active	0.859102	0.198702	-0.517362	0.400417	128	66	62	126	-1.29206		y ~ Product	FALSE	TRUE	FALSE	FALSE	0.108092	0.0873624	100	98.5075	100	98.5075
Baseline	abundance	KEGG_module	M00438	Product	Placebo - Active	Placebo	Active	0.859102	0.200895	0.645109	0.500517	88	45	43	86	1.28888		y ~ Product	FALSE	TRUE	FALSE	FALSE	0.000859864	0.00116756	69.3548	67.1642	69.3548	67.1642
Baseline	abundance	KEGG_module	M00447	Product	Placebo - Active	Placebo	Active	0.859102	0.2057	-0.512054	0.402561	129	67	62	127	-1.27199		y ~ Product	FALSE	TRUE	FALSE	FALSE	0.216376	0.148272	100	100	100	100
Baseline	abundance	KEGG_module	M00500	Product	Placebo - Active	Placebo	Active	0.859102	0.205297	-0.46173	0.362673	129	67	62	127	-1.27313		y ~ Product	FALSE	TRUE	FALSE	FALSE	0.235249	0.16028	100	100	100	100
Baseline	abundance	KEGG_module	M00529	Product	Placebo - Active	Placebo	Active	0.859102	0.194806	-0.495284	0.379885	122	64	58	120	-1.30377		y ~ Product	FALSE	TRUE	FALSE	FALSE	0.00415585	0.00347947	93.5484	95.5224	93.5484	95.5224
Baseline	abundance	KEGG_module	M00620	Product	Placebo - Active	Placebo	Active	0.859102	0.19477	1.07036	0.819749	98	55	43	96	1.30571		y ~ Product	FALSE	TRUE	FALSE	FALSE	0.0921595	0.119897	69.3548	82.0896	69.3548	82.0896
Baseline	abundance	KEGG_module	M00707	Product	Placebo - Active	Placebo	Active	0.859102	0.205458	-0.1483	0.116526	129	67	62	127	-1.27268		y ~ Product	FALSE	TRUE	FALSE	FALSE	18.1965	16.7846	100	100	100	100
Baseline	abundance	KEGG_module	M00728	Product	Placebo - Active	Placebo	Active	0.859102	0.2057	-0.511998	0.402516	129	67	62	127	-1.27199		y ~ Product	FALSE	TRUE	FALSE	FALSE	0.216376	0.148272	100	100	100	100
D120	abundance	family	QAMH01	Product	Placebo - Active	Placebo	Active	0.859465	0.10197	1.15745	0.695938	58	30	28	55	1.66315		y ~ Product + baseline_abundance	TRUE	TRUE	FALSE	FALSE							0.0306801	0.0392601	0.0265489	0.0354414	37.0968	33.871	35.8209	38.806	33.871	30.6452	29.8507	32.8358
Placebo_long	abundance	genus	Agathobaculum	delta_abundance	V6 - V2	V6	V2	0.860269	0.159043	0.208625	0.146465	67	67	67	66	1.4244		y ~ 1	TRUE	TRUE	FALSE	FALSE																			0.421797	0.420606	100	100	100	100
Placebo_long	abundance	genus	Anaeroglobus	delta_abundance	V6 - V2	V6	V2	0.860269	0.174834	0.675649	0.47934	20	20	20	19	1.40954		y ~ 1	TRUE	TRUE	FALSE	FALSE																			0.000518994	0.000895056	16.4179	20.8955	7.46269	14.9254
Placebo_long	abundance	genus	Avoscillospira_A	delta_abundance	V6 - V2	V6	V2	0.860269	0.197005	-0.750701	0.568511	30	30	30	29	-1.32047		y ~ 1	TRUE	TRUE	FALSE	FALSE																			0.0042344	0.00331896	43.2836	40.2985	40.2985	38.806
Placebo_long	abundance	genus	Blautia	delta_abundance	V6 - V2	V6	V2	0.860269	0.140589	0.573388	0.38225	46	46	46	45	1.50004		y ~ 1	TRUE	TRUE	FALSE	FALSE																			0.0147768	0.00950426	61.194	64.1791	53.7313	59.7015
Placebo_long	abundance	genus	Blautia_A	delta_abundance	V6 - V2	V6	V2	0.860269	0.200327	0.171325	0.132445	67	67	67	66	1.29356		y ~ 1	TRUE	TRUE	FALSE	FALSE																			2.98773	3.15384	100	100	100	100
Placebo_long	abundance	genus	Butyricicoccus_A	delta_abundance	V6 - V2	V6	V2	0.860269	0.163067	1.72368	1.15305	12	12	12	11	1.49489		y ~ 1	TRUE	TRUE	FALSE	FALSE																			0.0572127	0.0308275	13.4328	16.4179	11.9403	16.4179
Placebo_long	abundance	genus	CAG-267	delta_abundance	V6 - V2	V6	V2	0.860269	0.182309	1.09545	0.791335	20	20	20	19	1.38431		y ~ 1	TRUE	TRUE	FALSE	FALSE																			0.0161634	0.0271616	23.8806	26.8657	20.8955	22.3881
Placebo_long	abundance	genus	CAG-488	delta_abundance	V6 - V2	V6	V2	0.860269	0.178253	2.26759	1.55297	10	10	10	9	1.46016		y ~ 1	TRUE	TRUE	FALSE	FALSE																			0.355447	0.585568	10.4478	11.9403	8.95522	10.4478
Placebo_long	abundance	genus	CALWRM01	delta_abundance	V6 - V2	V6	V2	0.860269	0.148878	1.41466	0.872281	8	8	8	7	1.6218		y ~ 1	TRUE	TRUE	FALSE	FALSE																			0.0018069	0.0030066	8.95522	10.4478	7.46269	10.4478
Placebo_long	abundance	genus	Collinsella	delta_abundance	V6 - V2	V6	V2	0.860269	0.191	0.394756	0.298298	58	58	58	57	1.32336		y ~ 1	TRUE	TRUE	FALSE	FALSE																			0.0978989	0.118256	82.0896	83.5821	83.5821	86.5672
Placebo_long	abundance	genus	Egerieisoma	delta_abundance	V6 - V2	V6	V2	0.860269	0.159023	-1.1511	0.781463	18	18	18	17	-1.47301		y ~ 1	TRUE	TRUE	FALSE	FALSE																			0.00351591	0.00681097	23.8806	14.9254	19.403	11.9403
Placebo_long	abundance	genus	Faecivicinus	delta_abundance	V6 - V2	V6	V2	0.860269	0.180222	0.444096	0.324156	33	33	33	32	1.37		y ~ 1	TRUE	TRUE	FALSE	FALSE																			0.0102491	0.0151975	47.7612	47.7612	47.7612	47.7612
Placebo_long	abundance	genus	Gallibacter	delta_abundance	V6 - V2	V6	V2	0.860269	0.140546	0.63789	0.421758	32	32	32	31	1.51246		y ~ 1	TRUE	TRUE	FALSE	FALSE																			0.00037915	0.000353027	34.3284	41.791	20.8955	19.403
Placebo_long	abundance	genus	GCA-900066495	delta_abundance	V6 - V2	V6	V2	0.860269	0.166541	-0.934547	0.65731	28	28	28	27	-1.42178		y ~ 1	TRUE	TRUE	FALSE	FALSE																			0.0113697	0.00398796	35.8209	29.8507	35.8209	28.3582
Placebo_long	abundance	genus	Haemophilus_D	delta_abundance	V6 - V2	V6	V2	0.860269	0.146146	3.26905	2.10361	13	13	13	12	1.55401		y ~ 1	TRUE	TRUE	FALSE	FALSE																			0.0122621	0.0713016	7.46269	13.4328	5.97015	7.46269
Placebo_long	abundance	genus	HGM13006	delta_abundance	V6 - V2	V6	V2	0.860269	0.154567	-0.37634	0.260193	49	49	49	48	-1.44639		y ~ 1	TRUE	TRUE	FALSE	FALSE																			0.0263188	0.0184262	71.6418	73.1343	71.6418	73.1343
Placebo_long	abundance	genus	Lachnoanaerobaculum	delta_abundance	V6 - V2	V6	V2	0.860269	0.164138	1.04823	0.684367	9	9	9	8	1.53168		y ~ 1	TRUE	TRUE	FALSE	FALSE																			0.000383966	0.00104638	5.97015	7.46269	1.49254	2.98507
Placebo_long	abundance	genus	Ligaoa	delta_abundance	V6 - V2	V6	V2	0.860269	0.201349	-0.571821	0.43957	38	38	38	37	-1.30086		y ~ 1	TRUE	TRUE	FALSE	FALSE																			0.00132157	0.00201656	52.2388	38.806	46.2687	37.3134
Placebo_long	abundance	genus	Limiplasma	delta_abundance	V6 - V2	V6	V2	0.860269	0.165434	-0.513947	0.365228	52	52	52	51	-1.4072		y ~ 1	TRUE	TRUE	FALSE	FALSE																			0.0643834	0.0559103	77.6119	73.1343	76.1194	71.6418
Placebo_long	abundance	genus	Megasphaera	delta_abundance	V6 - V2	V6	V2	0.860269	0.183578	-0.901057	0.634948	12	12	12	11	-1.4191		y ~ 1	TRUE	TRUE	FALSE	FALSE																			0.1913	1.10549	16.4179	10.4478	11.9403	10.4478
Placebo_long	abundance	genus	Merdisoma	delta_abundance	V6 - V2	V6	V2	0.860269	0.164787	0.345934	0.246175	65	65	65	64	1.40523		y ~ 1	TRUE	TRUE	FALSE	FALSE																			0.0408444	0.0419678	94.0299	97.0149	92.5373	97.0149
Placebo_long	abundance	genus	Methanobrevibacter_A	delta_abundance	V6 - V2	V6	V2	0.860269	0.204907	-0.582573	0.452895	46	46	46	45	-1.28633		y ~ 1	TRUE	TRUE	FALSE	FALSE																			0.225505	0.223166	67.1642	56.7164	65.6716	56.7164
Placebo_long	abundance	genus	Monoglobus	delta_abundance	V6 - V2	V6	V2	0.860269	0.203894	-1.04444	0.795174	21	21	21	20	-1.31347		y ~ 1	TRUE	TRUE	FALSE	FALSE																			0.0628969	0.0191312	26.8657	26.8657	26.8657	25.3731
Placebo_long	abundance	genus	Nanosynbacter	delta_abundance	V6 - V2	V6	V2	0.860269	0.198539	0.78138	0.595517	34	34	34	33	1.3121		y ~ 1	TRUE	TRUE	FALSE	FALSE																			0.00491424	0.00698019	38.806	41.791	25.3731	26.8657
Placebo_long	abundance	genus	Olsenella	delta_abundance	V6 - V2	V6	V2	0.860269	0.168833	-0.69233	0.462742	10	10	10	9	-1.49615		y ~ 1	TRUE	TRUE	FALSE	FALSE																			0.000293419	0.000376962	11.9403	5.97015	5.97015	2.98507
Placebo_long	abundance	genus	Onthomonas	delta_abundance	V6 - V2	V6	V2	0.860269	0.195965	-0.64296	0.4893	43	43	43	42	-1.31404		y ~ 1	TRUE	TRUE	FALSE	FALSE																			0.0357568	0.0330684	61.194	56.7164	61.194	53.7313
Placebo_long	abundance	genus	Parolsenella	delta_abundance	V6 - V2	V6	V2	0.860269	0.138958	1.00972	0.621992	10	10	10	9	1.62337		y ~ 1	TRUE	TRUE	FALSE	FALSE																			0.087251	0.0912827	11.9403	14.9254	11.9403	14.9254
Placebo_long	abundance	genus	Pseudoflavonifractor_A	delta_abundance	V6 - V2	V6	V2	0.860269	0.190862	1.22431	0.89867	18	18	18	17	1.36236		y ~ 1	TRUE	TRUE	FALSE	FALSE																			0.00236432	0.00187515	17.9104	25.3731	17.9104	20.8955
Placebo_long	abundance	genus	Pseudoruminococcus	delta_abundance	V6 - V2	V6	V2	0.860269	0.20193	-2.26169	1.69472	16	16	16	15	-1.33455		y ~ 1	TRUE	TRUE	FALSE	FALSE																			0.118111	0.00563343	16.4179	19.403	16.4179	14.9254
Placebo_long	abundance	genus	QAKW01	delta_abundance	V6 - V2	V6	V2	0.860269	0.190961	-0.633402	0.47523	37	37	37	36	-1.33283		y ~ 1	TRUE	TRUE	FALSE	FALSE																			0.00502501	0.003707	50.7463	46.2687	50.7463	43.2836
Placebo_long	abundance	genus	RGIG1902	delta_abundance	V6 - V2	V6	V2	0.860269	0.157132	1.33027	0.876133	12	12	12	11	1.51834		y ~ 1	TRUE	TRUE	FALSE	FALSE																			0.0196899	0.0329288	13.4328	16.4179	13.4328	16.4179
Placebo_long	abundance	genus	Ruminococcus	delta_abundance	V6 - V2	V6	V2	0.860269	0.194453	-1.73429	1.24696	11	11	11	10	-1.39081		y ~ 1	TRUE	TRUE	FALSE	FALSE																			0.0437284	0.0612399	13.4328	10.4478	11.9403	7.46269
Placebo_long	abundance	genus	Ruminococcus_C	delta_abundance	V6 - V2	V6	V2	0.860269	0.164358	-1.08469	0.769237	54	54	54	53	-1.41008		y ~ 1	TRUE	TRUE	FALSE	FALSE																			0.68957	0.310289	73.1343	70.1493	70.1493	67.1642
Placebo_long	abundance	genus	Sarcina	delta_abundance	V6 - V2	V6	V2	0.860269	0.192507	-2.4716	1.76864	11	11	11	10	-1.39745		y ~ 1	TRUE	TRUE	FALSE	FALSE																			0.0401105	0.00128941	10.4478	8.95522	10.4478	8.95522
Placebo_long	abundance	genus	Solibaculum	delta_abundance	V6 - V2	V6	V2	0.860269	0.194138	-0.509968	0.387143	48	48	48	47	-1.31726		y ~ 1	TRUE	TRUE	FALSE	FALSE																			0.00919416	0.00731319	68.6567	67.1642	67.1642	65.6716
Placebo_long	abundance	genus	Thermophilibacter	delta_abundance	V6 - V2	V6	V2	0.860269	0.197936	0.599924	0.442158	14	14	14	13	1.35681		y ~ 1	TRUE	TRUE	FALSE	FALSE																			0.0218886	0.0308006	20.8955	19.403	19.403	19.403
Placebo_long	abundance	genus	Thomasclavelia	delta_abundance	V6 - V2	V6	V2	0.860269	0.157859	-0.533013	0.371518	49	49	49	48	-1.43469		y ~ 1	TRUE	TRUE	FALSE	FALSE																			0.00881535	0.006993	71.6418	67.1642	68.6567	64.1791
Placebo_long	abundance	genus	Trichinella	delta_abundance	V6 - V2	V6	V2	0.860269	0.174554	1.36268	0.901876	8	8	8	7	1.51094		y ~ 1	TRUE	TRUE	FALSE	FALSE																			0.00133594	0.00175366	4.47761	8.95522	4.47761	5.97015
Placebo_long	abundance	genus	UBA11774	delta_abundance	V6 - V2	V6	V2	0.860269	0.19838	-0.621601	0.477855	60	60	60	59	-1.30081		y ~ 1	TRUE	TRUE	FALSE	FALSE																			0.12411	0.139262	85.0746	77.6119	85.0746	77.6119
Placebo_long	abundance	genus	UMGS1312	delta_abundance	V6 - V2	V6	V2	0.860269	0.164855	-0.765261	0.538744	34	34	34	33	-1.42046		y ~ 1	TRUE	TRUE	FALSE	FALSE																			0.050553	0.0303124	47.7612	41.791	41.791	40.2985
Placebo_long	abundance	genus	UMGS1322	delta_abundance	V6 - V2	V6	V2	0.860269	0.14585	-1.13032	0.750875	24	24	24	23	-1.50533		y ~ 1	TRUE	TRUE	FALSE	FALSE																			0.0122004	0.00122162	26.8657	28.3582	26.8657	20.8955
Placebo_long	abundance	species	CAG-488 sp000434055	delta_abundance	V6 - V2	V6	V2	0.862787	0.193859	2.42614	1.71059	9	9	9	8	1.41831		y ~ 1	TRUE	TRUE	FALSE	FALSE																			0.267018	0.598021	8.95522	10.4478	7.46269	8.95522
Placebo_long	abundance	KEGG_module	M00601	delta_abundance	V6 - V2	V6	V2	0.864122	0.578363	-0.356645	0.635539	35	35	35	34	-0.561169		y ~ 1	FALSE	TRUE	FALSE	FALSE																			0.0782224	0.0458919	44.7761	47.7612	44.7761	47.7612
Placebo_long	abundance	species	Prevotella corporis	delta_abundance	V6 - V2	V6	V2	0.864345	0.195744	-0.663473	0.503296	37	37	37	36	-1.31826		y ~ 1	TRUE	TRUE	FALSE	FALSE																			0.00101811	0.000684206	44.7761	41.791	41.791	34.3284
Placebo_long	abundance	species	UMGS1484 sp900552285	delta_abundance	V6 - V2	V6	V2	0.864345	0.195018	-0.587014	0.43919	23	23	23	22	-1.33658		y ~ 1	TRUE	TRUE	FALSE	FALSE																			0.016836	0.021915	31.3433	29.8507	31.3433	29.8507
D120	abundance	phylum	Actinomycetota	Product	Placebo - Active	Placebo	Active	0.864486	0.319219	0.197299	0.197296	129	67	62	126	1.00002		y ~ Product + baseline_abundance	FALSE	TRUE	FALSE	FALSE							2.82632	2.48604	2.48586	2.47626	100	100	100	100	100	100	100	100
D120	abundance	phylum	Ascomycota	Product	Placebo - Active	Placebo	Active	0.864486	0.212637	-0.678668	0.539487	72	33	39	69	-1.25799		y ~ Product + baseline_abundance	FALSE	TRUE	FALSE	FALSE							0.00075107	0.00107407	0.000944066	0.000330721	38.7097	40.3226	28.3582	34.3284	35.4839	29.0323	23.8806	22.3881
D120	abundance	phylum	Bacillota	Product	Placebo - Active	Placebo	Active	0.864486	0.490617	-0.142324	0.205863	129	67	62	126	-0.69135		y ~ Product + baseline_abundance	FALSE	TRUE	FALSE	FALSE							2.50373	2.42279	2.36158	2.29894	100	100	100	100	100	100	100	100
D120	abundance	phylum	Bacillota_A	Product	Placebo - Active	Placebo	Active	0.864486	0.293156	0.0474488	0.0449482	129	67	62	126	1.05563		y ~ Product + baseline_abundance	FALSE	TRUE	FALSE	FALSE							75.3484	72.5948	73.6462	74.0766	100	100	100	100	100	100	100	100
D120	abundance	phylum	Bacillota_B	Product	Placebo - Active	Placebo	Active	0.864486	0.427205	0.701467	0.877478	63	32	31	60	0.799412		y ~ Product + baseline_abundance	FALSE	TRUE	FALSE	FALSE							0.0107464	0.0103004	0.0162634	0.0128374	43.5484	38.7097	43.2836	38.806	43.5484	37.0968	34.3284	37.3134
D120	abundance	phylum	Bacillota_C	Product	Placebo - Active	Placebo	Active	0.864486	0.464146	-0.227459	0.309775	129	67	62	126	-0.734274		y ~ Product + baseline_abundance	FALSE	TRUE	FALSE	FALSE							1.88027	2.49101	2.23965	1.68594	100	98.3871	100	100	100	98.3871	100	100
D120	abundance	phylum	Bacteroidota	Product	Placebo - Active	Placebo	Active	0.864486	0.536024	-0.157977	0.254581	129	67	62	126	-0.620539		y ~ Product + baseline_abundance	FALSE	TRUE	FALSE	FALSE							10.9401	12.5845	11.1661	9.1897	100	100	100	100	100	100	100	100
D120	abundance	phylum	Cyanobacteriota	Product	Placebo - Active	Placebo	Active	0.864486	0.624351	0.499946	1.01592	66	35	31	63	0.492111		y ~ Product + baseline_abundance	FALSE	TRUE	FALSE	FALSE							0.050763	0.0224645	0.0788005	0.0458919	40.3226	41.9355	46.2687	47.7612	37.0968	38.7097	44.7761	46.2687
D120	abundance	phylum	Desulfobacterota	Product	Placebo - Active	Placebo	Active	0.864486	0.246848	0.54361	0.467133	123	62	61	120	1.16372		y ~ Product + baseline_abundance	FALSE	TRUE	FALSE	FALSE							0.0685575	0.0674314	0.086815	0.121806	98.3871	96.7742	89.5522	89.5522	98.3871	96.7742	88.0597	89.5522
D120	abundance	phylum	Fusobacteriota	Product	Placebo - Active	Placebo	Active	0.864486	0.593154	-0.477142	0.883831	34	18	16	31	-0.539856		y ~ Product + baseline_abundance	FALSE	TRUE	FALSE	FALSE							0.000446773	0.00152634	0.000755571	0.000979026	17.7419	19.3548	14.9254	17.9104	14.5161	14.5161	11.9403	13.4328
D120	abundance	phylum	Nematoda	Product	Placebo - Active	Placebo	Active	0.864486	0.554839	0.398601	0.662394	21	8	13	18	0.601759		y ~ Product + baseline_abundance	FALSE	TRUE	FALSE	FALSE							0.0018984	0.00148706	0.00133594	0.00175366	11.2903	11.2903	4.47761	8.95522	8.06452	8.06452	4.47761	5.97015
D120	abundance	phylum	Patescibacteria	Product	Placebo - Active	Placebo	Active	0.864486	0.213669	0.692048	0.553407	117	61	56	114	1.25052		y ~ Product + baseline_abundance	FALSE	TRUE	FALSE	FALSE							0.00473912	0.00274491	0.00273721	0.00395818	83.871	69.3548	77.6119	76.1194	69.3548	54.8387	65.6716	58.209
D120	abundance	phylum	Verrucomicrobiota	Product	Placebo - Active	Placebo	Active	0.864486	0.522365	0.421576	0.657016	119	61	58	116	0.641653		y ~ Product + baseline_abundance	FALSE	TRUE	FALSE	FALSE							0.542298	0.157774	0.558987	0.440404	82.2581	88.7097	80.597	86.5672	80.6452	87.0968	79.1045	82.0896
Placebo_long	abundance	genus	CAG-288	delta_abundance	V6 - V2	V6	V2	0.865095	0.210988	0.870428	0.663993	15	15	15	14	1.3109		y ~ 1	TRUE	TRUE	FALSE	FALSE																			0.00271719	0.00841781	20.8955	19.403	19.403	19.403
Placebo_long	abundance	genus	Fimisoma	delta_abundance	V6 - V2	V6	V2	0.865095	0.209459	-0.482984	0.380631	60	60	60	59	-1.2689		y ~ 1	TRUE	TRUE	FALSE	FALSE																			0.0302774	0.0212348	86.5672	85.0746	85.0746	82.0896
Placebo_long	abundance	genus	Lachnoclostridium_B	delta_abundance	V6 - V2	V6	V2	0.865095	0.211165	0.229085	0.18135	64	64	64	63	1.26322		y ~ 1	TRUE	TRUE	FALSE	FALSE																			0.0641278	0.0646753	92.5373	95.5224	92.5373	95.5224
D120	prevalence	family	Aerococcaceae	Product	Placebo - Active	Placebo	Active	0.865393	0.0769296	0.664569	0.375721	129	67	62		1.76879		y ~ Product + Gender + Age + baseline_abundance	FALSE	FALSE	FALSE	FALSE							0.00132308	0.00173515	0.0010696	0.00143284	59.6774	56.4516	62.6866	68.6567	40.3226	41.9355	40.2985	58.209
D120	prevalence	family	Blastocystidae	Product	Placebo - Active	Placebo	Active	0.865393	0.105717	1.40804	0.870368	129	67	62		1.61775		y ~ Product + Gender + Age + baseline_abundance	FALSE	FALSE	FALSE	FALSE							0.00782732	0.00233164	0.0171303	0.0132508	20.9677	14.5161	16.4179	22.3881	20.9677	14.5161	19.403	20.8955
D120	prevalence	family	CAG-239	Product	Placebo - Active	Placebo	Active	0.865393	0.075763	1.04588	0.588956	129	67	62		1.77582		y ~ Product + Gender + Age + baseline_abundance	FALSE	FALSE	FALSE	FALSE							0.0465415	0.0992588	0.0398032	0.0304313	58.0645	51.6129	61.194	64.1791	56.4516	50	56.7164	59.7015
D120	prevalence	family	CAG-314	Product	Placebo - Active	Placebo	Active	0.865393	0.117898	0.797779	0.5102	129	67	62		1.56366		y ~ Product + Gender + Age + baseline_abundance	FALSE	FALSE	FALSE	FALSE							0.00881721	0.0435287	0.00707469	0.00465292	33.871	25.8065	32.8358	35.8209	29.0323	22.5806	29.8507	32.8358
D120	prevalence	family	Clostridiaceae	Product	Placebo - Active	Placebo	Active	0.865393	0.139361	0.846106	0.572399	129	67	62		1.47818		y ~ Product + Gender + Age + baseline_abundance	FALSE	FALSE	FALSE	FALSE							0.12642	0.117687	0.0841729	0.0476742	96.7742	85.4839	92.5373	91.0448	95.1613	83.871	89.5522	91.0448
D120	prevalence	family	Coriobacteriaceae	Product	Placebo - Active	Placebo	Active	0.865393	0.0218279	1.61805	0.705539	129	67	62		2.29335		y ~ Product + Gender + Age + baseline_abundance	FALSE	FALSE	FALSE	FALSE							0.0571713	0.050869	0.131998	0.146151	87.0968	79.0323	88.0597	88.0597	90.3226	77.4194	88.0597	91.0448
D120	prevalence	family	Dialisteraceae	Product	Placebo - Active	Placebo	Active	0.865393	0.145576	1.09924	0.755314	129	67	62		1.45534		y ~ Product + Gender + Age + baseline_abundance	FALSE	FALSE	FALSE	FALSE							0.929359	1.72885	1.5542	0.493297	83.871	85.4839	91.0448	94.0299	83.871	85.4839	88.0597	94.0299
D120	prevalence	family	Enterococcaceae	Product	Placebo - Active	Placebo	Active	0.865393	0.171066	0.560878	0.409763	129	67	62		1.36879		y ~ Product + Gender + Age + baseline_abundance	FALSE	FALSE	FALSE	FALSE							0.00307473	0.00638038	0.00747024	0.00643052	41.9355	29.0323	41.791	38.806	32.2581	24.1935	35.8209	34.3284
D120	prevalence	family	Feifaniaceae	Product	Placebo - Active	Placebo	Active	0.865393	0.0510841	1.20406	0.617221	129	67	62		1.95077		y ~ Product + Gender + Age + baseline_abundance	FALSE	FALSE	FALSE	FALSE							0.0033966	0.00408246	0.0037947	0.00532015	48.3871	46.7742	50.7463	53.7313	48.3871	40.3226	49.2537	53.7313
D120	prevalence	family	GCA-900066905	Product	Placebo - Active	Placebo	Active	0.865393	0.126211	0.658727	0.430761	129	67	62		1.52922		y ~ Product + Gender + Age + baseline_abundance	FALSE	FALSE	FALSE	FALSE							0.00148019	0.00200519	0.00123366	0.0014359	74.1935	67.7419	74.6269	65.6716	64.5161	58.0645	62.6866	65.6716
D120	prevalence	family	Gemellaceae	Product	Placebo - Active	Placebo	Active	0.865393	0.164328	0.550519	0.395869	129	67	62		1.39066		y ~ Product + Gender + Age + baseline_abundance	FALSE	FALSE	FALSE	FALSE							0.00111264	0.00162104	0.00104928	0.000953359	64.5161	46.7742	59.7015	67.1642	46.7742	35.4839	40.2985	44.7761
D120	prevalence	family	HGM11514	Product	Placebo - Active	Placebo	Active	0.865393	0.020215	1.28262	0.552298	129	67	62		2.32233		y ~ Product + Gender + Age + baseline_abundance	FALSE	FALSE	FALSE	FALSE							0.00174271	0.00110959	0.00647989	0.00235606	37.0968	24.1935	37.3134	37.3134	33.871	17.7419	35.8209	34.3284
D120	prevalence	family	Saccharimonadaceae	Product	Placebo - Active	Placebo	Active	0.865393	0.127026	-0.928983	0.608796	129	67	62		-1.52594		y ~ Product + Gender + Age + baseline_abundance	FALSE	FALSE	FALSE	FALSE							0.00123983	0.00186768	0.000722812	0.000956518	32.2581	32.2581	22.3881	23.8806	17.7419	22.5806	8.95522	8.95522
D120	prevalence	family	UBA1829	Product	Placebo - Active	Placebo	Active	0.865393	0.168232	1.01872	0.739326	129	67	62		1.37791		y ~ Product + Gender + Age + baseline_abundance	FALSE	FALSE	FALSE	FALSE							0.00102964	0.00372923	0.00347633	0.00364586	19.3548	17.7419	22.3881	26.8657	17.7419	16.129	22.3881	26.8657
D120	prevalence	family	UBA660	Product	Placebo - Active	Placebo	Active	0.865393	0.155613	0.620436	0.436933	129	67	62		1.41998		y ~ Product + Gender + Age + baseline_abundance	FALSE	FALSE	FALSE	FALSE							1.09754	1.14057	0.847941	0.95293	64.5161	56.4516	70.1493	64.1791	61.2903	51.6129	65.6716	64.1791
D120	prevalence	family	UBA932	Product	Placebo - Active	Placebo	Active	0.865393	0.157932	-0.817051	0.578622	129	67	62		-1.41206		y ~ Product + Gender + Age + baseline_abundance	FALSE	FALSE	FALSE	FALSE							0.756996	0.00523433	0.648788	0.887762	22.5806	37.0968	29.8507	28.3582	22.5806	35.4839	25.3731	26.8657
D120	prevalence	family	UMGS1810	Product	Placebo - Active	Placebo	Active	0.865393	0.117429	1.81652	1.16023	129	67	62		1.56566		y ~ Product + Gender + Age + baseline_abundance	FALSE	FALSE	FALSE	FALSE							0.0393603	0.0236224	0.214935	0.0214277	11.2903	9.67742	13.4328	17.9104	11.2903	8.06452	13.4328	16.4179
Placebo_long	abundance	family	Atopobiaceae	delta_abundance	V6 - V2	V6	V2	0.865859	0.239758	0.332188	0.279669	59	59	59	58	1.18779		y ~ 1	TRUE	TRUE	FALSE	FALSE																			0.0541663	0.0314285	74.6269	79.1045	65.6716	71.6418
Placebo_long	abundance	family	Nanosynbacteraceae	delta_abundance	V6 - V2	V6	V2	0.865859	0.247094	0.684444	0.58117	35	35	35	34	1.1777		y ~ 1	TRUE	TRUE	FALSE	FALSE																			0.00408766	0.00698019	40.2985	41.791	25.3731	26.8657
Placebo_long	abundance	family	QAND01	delta_abundance	V6 - V2	V6	V2	0.865859	0.250455	-0.382653	0.329942	65	65	65	64	-1.15976		y ~ 1	TRUE	TRUE	FALSE	FALSE																			0.0248034	0.0252582	95.5224	89.5522	92.5373	86.5672
Placebo_long	abundance	KEGG_module	M00190	delta_abundance	V6 - V2	V6	V2	0.866586	0.583444	0.0465743	0.0845156	67	67	67	66	0.551074		y ~ 1	FALSE	TRUE	FALSE	FALSE																			8.50884	8.66439	100	100	100	100
Placebo_long	abundance	KEGG_module	M00214	delta_abundance	V6 - V2	V6	V2	0.866586	0.583005	-0.0275048	0.049853	67	67	67	66	-0.551718		y ~ 1	FALSE	TRUE	FALSE	FALSE																			23.4097	21.7542	100	100	100	100
D120	abundance	phylum	Synergistota	Product	Placebo - Active	Placebo	Active	0.8667	0.6741	-0.415769	0.981046	41	18	23	38	-0.423802		y ~ Product + baseline_abundance	FALSE	TRUE	FALSE	FALSE							0.00153846	0.00553503	0.0101132	0.00194368	29.0323	25.8065	16.4179	23.8806	24.1935	22.5806	13.4328	17.9104
Baseline	abundance	KEGG_module	M00742	Product	Placebo - Active	Placebo	Active	0.867406	0.209434	0.0097556	0.00773322	129	67	62	127	1.26152		y ~ Product	FALSE	TRUE	FALSE	FALSE	97.5887	98.1003	100	100	100	100
Baseline	abundance	KEGG_module	M00031	Product	Placebo - Active	Placebo	Active	0.869272	0.213383	1.37588	1.07509	25	11	14	23	1.27978		y ~ Product	FALSE	TRUE	FALSE	FALSE	0.00294955	0.0101132	22.5806	16.4179	22.5806	16.4179
Baseline	abundance	KEGG_module	M00763	Product	Placebo - Active	Placebo	Active	0.869272	0.213383	1.37588	1.07509	25	11	14	23	1.27978		y ~ Product	FALSE	TRUE	FALSE	FALSE	0.00294955	0.0101132	22.5806	16.4179	22.5806	16.4179
D120	abundance	GMM	MF0061 - glycerol degradation II	Product	Placebo - Active	Placebo	Active	0.869478	0.483044	0.231266	0.328722	129	67	62	124	0.703531		y ~ Product + Gender + Age + baseline_abundance	FALSE	TRUE	FALSE	FALSE							0.609774	0.648219	0.785359	0.788601	100	100	100	100	100	100	100	100
D120	abundance	GMM	MF0089 - butyrate production II	Product	Placebo - Active	Placebo	Active	0.869478	0.476549	0.10794	0.15117	129	67	62	124	0.714033		y ~ Product + Gender + Age + baseline_abundance	FALSE	TRUE	FALSE	FALSE							3.51244	3.38627	2.94034	2.93622	100	100	100	100	100	100	100	100
D120	abundance	phylum	Campylobacterota	Product	Placebo - Active	Placebo	Active	0.869824	0.794275	0.141435	0.53903	46	23	23	43	0.262388		y ~ Product + baseline_abundance	FALSE	TRUE	FALSE	FALSE							0.00062875	0.000839243	0.00098938	0.000846005	17.7419	22.5806	22.3881	19.403	14.5161	19.3548	20.8955	16.4179
D120	abundance	phylum	Methanobacteriota	Product	Placebo - Active	Placebo	Active	0.869824	0.8215	-0.167114	0.738148	79	47	32	76	-0.226397		y ~ Product + baseline_abundance	FALSE	TRUE	FALSE	FALSE							0.299353	0.121168	0.225505	0.249979	48.3871	46.7742	67.1642	58.209	46.7742	43.5484	65.6716	56.7164
D120	abundance	phylum	Pseudomonadota	Product	Placebo - Active	Placebo	Active	0.869824	0.811896	-0.0925172	0.387944	129	67	62	126	-0.238481		y ~ Product + baseline_abundance	FALSE	TRUE	FALSE	FALSE							0.349101	0.413546	0.253733	0.23304	100	100	100	100	100	100	100	100
D120	abundance	family	Acidaminococcaceae	Product	Placebo - Active	Placebo	Active	0.870528	0.284169	0.639172	0.593833	113	61	52	108	1.07635		y ~ Product + Gender + Age + baseline_abundance	TRUE	TRUE	FALSE	FALSE							0.181158	0.485115	0.104974	0.282068	80.6452	70.9677	83.5821	79.1045	79.0323	74.1935	82.0896	74.6269
D120	abundance	family	Actinomycetaceae	Product	Placebo - Active	Placebo	Active	0.870528	0.193472	0.406437	0.310857	129	67	62	124	1.30747		y ~ Product + Gender + Age + baseline_abundance	TRUE	TRUE	FALSE	FALSE							0.0220213	0.0164397	0.0160439	0.021326	98.3871	98.3871	100	98.5075	96.7742	96.7742	98.5075	98.5075
D120	abundance	family	Anaerofustaceae	Product	Placebo - Active	Placebo	Active	0.870528	0.171846	-0.659995	0.477962	73	40	33	68	-1.38085		y ~ Product + Gender + Age + baseline_abundance	TRUE	TRUE	FALSE	FALSE							0.000507147	0.000726949	0.000527156	0.000322964	45.1613	41.9355	50.7463	46.2687	38.7097	33.871	38.806	34.3284
D120	abundance	family	Bacteroidaceae	Product	Placebo - Active	Placebo	Active	0.870528	0.199864	-0.339102	0.263113	129	67	62	124	-1.28881		y ~ Product + Gender + Age + baseline_abundance	TRUE	TRUE	FALSE	FALSE							5.6408	6.63326	5.50519	5.53084	100	100	100	100	100	100	100	100
D120	abundance	family	Blastocystidae	Product	Placebo - Active	Placebo	Active	0.870528	0.0524173	2.21628	1.08825	30	15	15	25	2.03656		y ~ Product + Gender + Age + baseline_abundance	TRUE	TRUE	FALSE	FALSE							0.00782732	0.00233164	0.0171303	0.0132508	20.9677	14.5161	16.4179	22.3881	20.9677	14.5161	19.403	20.8955
D120	abundance	family	Burkholderiaceae	Product	Placebo - Active	Placebo	Active	0.870528	0.260764	0.870839	0.765765	56	33	23	51	1.13721		y ~ Product + Gender + Age + baseline_abundance	TRUE	TRUE	FALSE	FALSE							0.0229153	0.0144767	0.0125383	0.00931041	37.0968	32.2581	43.2836	44.7761	37.0968	33.871	38.806	40.2985
D120	abundance	family	Burkholderiaceae_A	Product	Placebo - Active	Placebo	Active	0.870528	0.10671	-0.602797	0.370961	129	67	62	124	-1.62496		y ~ Product + Gender + Age + baseline_abundance	TRUE	TRUE	FALSE	FALSE							0.0617481	0.0758746	0.0656375	0.0977375	100	98.3871	98.5075	98.5075	98.3871	98.3871	97.0149	98.5075
D120	abundance	family	CAG-274	Product	Placebo - Active	Placebo	Active	0.870528	0.159631	1.68536	1.18092	56	29	27	51	1.42715		y ~ Product + Gender + Age + baseline_abundance	TRUE	TRUE	FALSE	FALSE							0.0419663	0.0391778	0.0694129	0.235745	40.3226	33.871	31.3433	34.3284	40.3226	33.871	29.8507	32.8358
D120	abundance	family	CAG-917	Product	Placebo - Active	Placebo	Active	0.870528	0.194632	-1.63288	1.22769	32	19	13	27	-1.33004		y ~ Product + Gender + Age + baseline_abundance	TRUE	TRUE	FALSE	FALSE							0.0130351	0.0255429	0.0219089	0.0302471	16.129	17.7419	19.403	20.8955	12.9032	16.129	16.4179	19.403
D120	abundance	family	Cellulosilyticaceae	Product	Placebo - Active	Placebo	Active	0.870528	0.293194	1.1549	1.07463	29	13	16	24	1.0747		y ~ Product + Gender + Age + baseline_abundance	TRUE	TRUE	FALSE	FALSE							0.00257463	0.000618305	0.00214808	0.00249993	17.7419	19.3548	10.4478	14.9254	14.5161	14.5161	10.4478	14.9254
D120	abundance	family	Christensenellaceae	Product	Placebo - Active	Placebo	Active	0.870528	0.239196	-0.422028	0.356795	126	65	61	121	-1.18283		y ~ Product + Gender + Age + baseline_abundance	TRUE	TRUE	FALSE	FALSE							0.0154712	0.0202479	0.0229276	0.0158671	96.7742	95.1613	94.0299	95.5224	95.1613	95.1613	94.0299	92.5373
D120	abundance	family	Clostridiaceae	Product	Placebo - Active	Placebo	Active	0.870528	0.222576	0.707313	0.576948	127	66	61	122	1.22596		y ~ Product + Gender + Age + baseline_abundance	TRUE	TRUE	FALSE	FALSE							0.12642	0.117687	0.0841729	0.0476742	96.7742	85.4839	92.5373	91.0448	95.1613	83.871	89.5522	91.0448
D120	abundance	family	Coprobacteraceae	Product	Placebo - Active	Placebo	Active	0.870528	0.0451194	-0.905611	0.44598	99	53	46	94	-2.03061		y ~ Product + Gender + Age + baseline_abundance	TRUE	TRUE	FALSE	FALSE							0.00729427	0.00724006	0.005957	0.00702539	74.1935	72.5806	76.1194	76.1194	66.129	72.5806	71.6418	73.1343
D120	abundance	family	Coriobacteriaceae	Product	Placebo - Active	Placebo	Active	0.870528	0.0195009	1.10505	0.466215	116	61	55	111	2.37026		y ~ Product + Gender + Age + baseline_abundance	TRUE	TRUE	FALSE	FALSE							0.0571713	0.050869	0.131998	0.146151	87.0968	79.0323	88.0597	88.0597	90.3226	77.4194	88.0597	91.0448
D120	abundance	family	Enterococcaceae	Product	Placebo - Active	Placebo	Active	0.870528	0.234084	1.09556	0.912412	72	40	32	67	1.20073		y ~ Product + Gender + Age + baseline_abundance	TRUE	TRUE	FALSE	FALSE							0.00307473	0.00638038	0.00747024	0.00643052	41.9355	29.0323	41.791	38.806	32.2581	24.1935	35.8209	34.3284
D120	abundance	family	Feifaniaceae	Product	Placebo - Active	Placebo	Active	0.870528	0.184753	0.799934	0.597031	73	39	34	68	1.33985		y ~ Product + Gender + Age + baseline_abundance	TRUE	TRUE	FALSE	FALSE							0.0033966	0.00408246	0.0037947	0.00532015	48.3871	46.7742	50.7463	53.7313	48.3871	40.3226	49.2537	53.7313
D120	abundance	family	HGM11327	Product	Placebo - Active	Placebo	Active	0.870528	0.289145	-1.14883	1.05641	26	14	12	21	-1.08749		y ~ Product + Gender + Age + baseline_abundance	TRUE	TRUE	FALSE	FALSE							0.00285698	0.0027081	0.00307768	0.00224255	16.129	16.129	19.403	14.9254	16.129	14.5161	19.403	13.4328
D120	abundance	family	HGM11514	Product	Placebo - Active	Placebo	Active	0.870528	0.0741997	1.57746	0.865045	55	31	24	50	1.82355		y ~ Product + Gender + Age + baseline_abundance	TRUE	TRUE	FALSE	FALSE							0.00174271	0.00110959	0.00647989	0.00235606	37.0968	24.1935	37.3134	37.3134	33.871	17.7419	35.8209	34.3284
D120	abundance	family	Lachnospiraceae	Product	Placebo - Active	Placebo	Active	0.870528	0.276547	0.105047	0.0961157	129	67	62	124	1.09292		y ~ Product + Gender + Age + baseline_abundance	TRUE	TRUE	FALSE	FALSE							23.556	22.4892	29.2158	28.561	100	100	100	100	100	100	100	100
D120	abundance	family	Lactobacillaceae	Product	Placebo - Active	Placebo	Active	0.870528	0.0630264	-1.20607	0.642848	127	66	61	122	-1.87613		y ~ Product + Gender + Age + baseline_abundance	TRUE	TRUE	FALSE	FALSE							0.00881347	0.0142881	0.00857829	0.00781191	85.4839	90.3226	92.5373	85.0746	82.2581	85.4839	89.5522	79.1045
D120	abundance	family	Marinifilaceae	Product	Placebo - Active	Placebo	Active	0.870528	0.24964	-0.375793	0.324886	128	66	62	123	-1.15669		y ~ Product + Gender + Age + baseline_abundance	TRUE	TRUE	FALSE	FALSE							0.0664909	0.078586	0.0709423	0.0445921	100	98.3871	97.0149	98.5075	100	98.3871	97.0149	97.0149
D120	abundance	family	Monoglobaceae	Product	Placebo - Active	Placebo	Active	0.870528	0.295358	0.734055	0.696075	73	42	31	68	1.05456		y ~ Product + Gender + Age + baseline_abundance	TRUE	TRUE	FALSE	FALSE							0.0332968	0.0222209	0.0415198	0.0360704	46.7742	45.1613	58.209	55.2239	45.1613	45.1613	56.7164	53.7313
D120	abundance	family	Muribaculaceae	Product	Placebo - Active	Placebo	Active	0.870528	0.195525	1.08106	0.827926	82	42	40	77	1.30575		y ~ Product + Gender + Age + baseline_abundance	TRUE	TRUE	FALSE	FALSE							0.0795137	0.0257937	0.10998	0.0157723	48.3871	48.3871	43.2836	50.7463	46.7742	46.7742	40.2985	46.2687
D120	abundance	family	Nanogingivalaceae	Product	Placebo - Active	Placebo	Active	0.870528	0.10089	0.878497	0.526503	60	31	29	55	1.66855		y ~ Product + Gender + Age + baseline_abundance	TRUE	TRUE	FALSE	FALSE							0.00118157	0.000964519	0.000862965	0.00107115	41.9355	25.8065	37.3134	35.8209	27.4194	17.7419	29.8507	25.3731
D120	abundance	family	Nanosynbacteraceae	Product	Placebo - Active	Placebo	Active	0.870528	0.0216247	1.56648	0.665298	69	35	34	64	2.35455		y ~ Product + Gender + Age + baseline_abundance	TRUE	TRUE	FALSE	FALSE							0.00511334	0.00412506	0.00408766	0.00698019	43.5484	33.871	40.2985	41.791	33.871	24.1935	25.3731	26.8657
D120	abundance	family	Nanosyncoccaceae	Product	Placebo - Active	Placebo	Active	0.870528	0.0663874	-0.937739	0.498679	51	27	24	46	-1.88045		y ~ Product + Gender + Age + baseline_abundance	TRUE	TRUE	FALSE	FALSE							0.000463018	0.0010179	0.000326708	0.000367755	30.6452	22.5806	23.8806	25.3731	20.9677	16.129	11.9403	8.95522
D120	abundance	family	QAMH01	Product	Placebo - Active	Placebo	Active	0.870528	0.0934415	1.18072	0.691188	58	30	28	53	1.70825		y ~ Product + Gender + Age + baseline_abundance	TRUE	TRUE	FALSE	FALSE							0.0306801	0.0392601	0.0265489	0.0354414	37.0968	33.871	35.8209	38.806	33.871	30.6452	29.8507	32.8358
D120	abundance	family	Rikenellaceae	Product	Placebo - Active	Placebo	Active	0.870528	0.132904	-0.486319	0.321494	129	67	62	124	-1.51269		y ~ Product + Gender + Age + baseline_abundance	TRUE	TRUE	FALSE	FALSE							2.78402	3.05007	2.34996	1.64676	98.3871	98.3871	100	97.0149	98.3871	98.3871	100	97.0149
D120	abundance	family	Saccharimonadaceae	Product	Placebo - Active	Placebo	Active	0.870528	0.0926638	-1.02396	0.59571	49	23	26	44	-1.71889		y ~ Product + Gender + Age + baseline_abundance	TRUE	TRUE	FALSE	FALSE							0.00123983	0.00186768	0.000722812	0.000956518	32.2581	32.2581	22.3881	23.8806	17.7419	22.5806	8.95522	8.95522
D120	abundance	family	Staphylococcaceae	Product	Placebo - Active	Placebo	Active	0.870528	0.132887	-1.03161	0.673443	48	24	24	43	-1.53184		y ~ Product + Gender + Age + baseline_abundance	TRUE	TRUE	FALSE	FALSE							0.00161314	0.00101694	0.000710526	0.00055849	20.9677	27.4194	23.8806	17.9104	17.7419	24.1935	11.9403	13.4328
D120	abundance	family	Synergistaceae	Product	Placebo - Active	Placebo	Active	0.870528	0.157673	-1.47889	1.01399	29	12	17	24	-1.45848		y ~ Product + Gender + Age + baseline_abundance	TRUE	TRUE	FALSE	FALSE							0.00336633	0.00621714	0.0101132	0.00163681	19.3548	24.1935	13.4328	16.4179	16.129	22.5806	10.4478	13.4328
D120	abundance	family	UBA10027	Product	Placebo - Active	Placebo	Active	0.870528	0.154916	0.670528	0.466173	73	38	35	68	1.43837		y ~ Product + Gender + Age + baseline_abundance	TRUE	TRUE	FALSE	FALSE							0.000911874	0.000619477	0.000906819	0.00103027	48.3871	41.9355	41.791	47.7612	38.7097	29.0323	34.3284	31.3433
D120	abundance	family	UBA1255	Product	Placebo - Active	Placebo	Active	0.870528	0.232911	1.48188	1.21538	33	19	14	28	1.21928		y ~ Product + Gender + Age + baseline_abundance	TRUE	TRUE	FALSE	FALSE							0.00357877	0.0138401	0.00328191	0.0053102	20.9677	12.9032	25.3731	16.4179	17.7419	12.9032	19.403	13.4328
D120	abundance	family	UBA932	Product	Placebo - Active	Placebo	Active	0.870528	0.283637	-0.983033	0.905119	47	22	25	42	-1.08608		y ~ Product + Gender + Age + baseline_abundance	TRUE	TRUE	FALSE	FALSE							0.756996	0.00523433	0.648788	0.887762	22.5806	37.0968	29.8507	28.3582	22.5806	35.4839	25.3731	26.8657
D120	abundance	family	UMGS1253	Product	Placebo - Active	Placebo	Active	0.870528	0.0837397	2.47335	1.36536	27	17	10	22	1.8115		y ~ Product + Gender + Age + baseline_abundance	TRUE	TRUE	FALSE	FALSE							0.00316642	0.000739966	0.00054404	0.000678837	14.5161	8.06452	17.9104	17.9104	9.67742	8.06452	13.4328	13.4328
D120	abundance	family	UMGS1384	Product	Placebo - Active	Placebo	Active	0.870528	0.14375	0.981858	0.660146	51	23	28	46	1.48733		y ~ Product + Gender + Age + baseline_abundance	TRUE	TRUE	FALSE	FALSE							0.00480967	0.00164583	0.00214888	0.00361946	37.0968	37.0968	32.8358	31.3433	33.871	30.6452	29.8507	29.8507
D120	abundance	family	UMGS1810	Product	Placebo - Active	Placebo	Active	0.870528	0.214418	1.87403	1.44553	20	12	8	15	1.29643		y ~ Product + Gender + Age + baseline_abundance	TRUE	TRUE	FALSE	FALSE							0.0393603	0.0236224	0.214935	0.0214277	11.2903	9.67742	13.4328	17.9104	11.2903	8.06452	13.4328	16.4179
D120	abundance	family	Veillonellaceae	Product	Placebo - Active	Placebo	Active	0.870528	0.218867	-0.834183	0.67427	107	55	52	102	-1.23716		y ~ Product + Gender + Age + baseline_abundance	TRUE	TRUE	FALSE	FALSE							0.0255742	0.016571	0.0148374	0.0145231	67.7419	77.4194	70.1493	68.6567	61.2903	66.129	62.6866	61.194
Baseline	abundance	species	Actinomyces sp001278845	Product	Placebo - Active	Placebo	Active	0.871091	0.00816335	-1.57327	0.488638	13	6	7	11	-3.21971		y ~ Product	TRUE	TRUE	FALSE	FALSE	0.000781463	0.000269774	11.2903	8.95522	9.67742	2.98507
Baseline	abundance	species	Anaerotignum lactatifermentans	Product	Placebo - Active	Placebo	Active	0.871091	0.0245641	3.19876	1.30997	21	9	12	19	2.44185		y ~ Product	TRUE	TRUE	FALSE	FALSE	0.015005	0.163691	19.3548	13.4328	16.129	11.9403
Baseline	abundance	species	Bacteroides cellulosilyticus	Product	Placebo - Active	Placebo	Active	0.871091	0.0284975	-1.75034	0.785801	89	45	44	87	-2.22746		y ~ Product	TRUE	TRUE	FALSE	FALSE	0.0969782	0.0104454	70.9677	67.1642	66.129	62.6866
Baseline	abundance	species	Blautia_A schinkii	Product	Placebo - Active	Placebo	Active	0.871091	0.0161894	2.16095	0.809661	19	10	9	17	2.66896		y ~ Product	TRUE	TRUE	FALSE	FALSE	0.0120216	0.0551106	14.5161	14.9254	14.5161	14.9254
Baseline	abundance	species	Blautia_A wexlerae	Product	Placebo - Active	Placebo	Active	0.871091	0.0189937	0.730553	0.307434	128	67	61	126	2.37629		y ~ Product	TRUE	TRUE	FALSE	FALSE	0.484108	0.760218	98.3871	100	98.3871	100
Baseline	abundance	species	Butyribacter sp003529475	Product	Placebo - Active	Placebo	Active	0.871091	0.027774	-1.47854	0.660903	91	48	43	89	-2.23715		y ~ Product	TRUE	TRUE	FALSE	FALSE	0.167355	0.0558015	69.3548	71.6418	69.3548	65.6716
Baseline	abundance	species	CAG-170 sp000432135	Product	Placebo - Active	Placebo	Active	0.871091	0.0558321	-1.24441	0.641139	81	43	38	79	-1.94094		y ~ Product	TRUE	TRUE	FALSE	FALSE	0.16292	0.0617353	61.2903	64.1791	58.0645	62.6866
Baseline	abundance	species	CAG-170 sp900553545	Product	Placebo - Active	Placebo	Active	0.871091	0.0115477	-1.15533	0.447403	86	50	36	84	-2.58231		y ~ Product	TRUE	TRUE	FALSE	FALSE	0.0882058	0.0366042	58.0645	74.6269	58.0645	74.6269
Baseline	abundance	species	CAG-267 sp001917135	Product	Placebo - Active	Placebo	Active	0.871091	0.00990174	-2.55734	0.9241	30	16	14	28	-2.76738		y ~ Product	TRUE	TRUE	FALSE	FALSE	0.0949529	0.0161634	22.5806	23.8806	22.5806	20.8955
Baseline	abundance	species	CAG-273 sp003507395	Product	Placebo - Active	Placebo	Active	0.871091	0.0227632	5.73692	2.19728	14	7	7	12	2.61091		y ~ Product	TRUE	TRUE	FALSE	FALSE	0.078971	4.54166	11.2903	10.4478	9.67742	10.4478
Baseline	abundance	species	CAG-302 sp900543825	Product	Placebo - Active	Placebo	Active	0.871091	0.0308648	-4.36636	1.76443	13	7	6	11	-2.47466		y ~ Product	TRUE	TRUE	FALSE	FALSE	1.59717	0.396144	9.67742	10.4478	9.67742	8.95522
Baseline	abundance	species	CAG-302 sp934162325	Product	Placebo - Active	Placebo	Active	0.871091	0.054371	2.75377	1.38334	37	20	17	35	1.99067		y ~ Product	TRUE	TRUE	FALSE	FALSE	0.0635202	0.566369	27.4194	29.8507	24.1935	26.8657
Baseline	abundance	species	CAG-353 sp900066885	Product	Placebo - Active	Placebo	Active	0.871091	0.0576491	3.31807	1.56571	13	6	7	11	2.11921		y ~ Product	TRUE	TRUE	FALSE	FALSE	0.0081932	0.272533	11.2903	8.95522	11.2903	8.95522
Baseline	abundance	species	CAG-882 sp003486385	Product	Placebo - Active	Placebo	Active	0.871091	0.0605723	-2.22532	1.10711	19	10	9	17	-2.01002		y ~ Product	TRUE	TRUE	FALSE	FALSE	0.0298113	0.00380803	14.5161	14.9254	14.5161	11.9403
Baseline	abundance	species	Catenibacillus sp018369015	Product	Placebo - Active	Placebo	Active	0.871091	0.0560508	-1.39611	0.70498	35	21	14	33	-1.98036		y ~ Product	TRUE	TRUE	FALSE	FALSE	0.0090089	0.00156277	22.5806	31.3433	22.5806	26.8657
Baseline	abundance	species	Clostridium sp015555905	Product	Placebo - Active	Placebo	Active	0.871091	0.060514	1.71688	0.828759	14	6	8	12	2.07162		y ~ Product	TRUE	TRUE	FALSE	FALSE	0.000801658	0.00555964	12.9032	8.95522	8.06452	8.95522
Baseline	abundance	species	Clostridium sp900539375	Product	Placebo - Active	Placebo	Active	0.871091	0.00281657	-4.14176	1.08269	13	5	8	11	-3.82543		y ~ Product	TRUE	TRUE	FALSE	FALSE	0.128198	0.00465551	12.9032	7.46269	12.9032	5.97015
Baseline	abundance	species	Clostridium sp900547475	Product	Placebo - Active	Placebo	Active	0.871091	0.0209964	-1.5405	0.626976	28	15	13	26	-2.45703		y ~ Product	TRUE	TRUE	FALSE	FALSE	0.0107648	0.00330691	20.9677	22.3881	20.9677	22.3881
Baseline	abundance	species	Coprobacillus cateniformis	Product	Placebo - Active	Placebo	Active	0.871091	0.0324286	1.60626	0.731544	56	29	27	54	2.19571		y ~ Product	TRUE	TRUE	FALSE	FALSE	0.00144231	0.00778463	43.5484	43.2836	40.3226	41.791
Baseline	abundance	species	Copromonas faecavium	Product	Placebo - Active	Placebo	Active	0.871091	0.0323092	-1.173	0.530628	46	26	20	44	-2.21059		y ~ Product	TRUE	TRUE	FALSE	FALSE	0.00322411	0.00139996	32.2581	38.806	32.2581	35.8209
Baseline	abundance	species	Dysosmobacter sp. hMGS.05507	Product	Placebo - Active	Placebo	Active	0.871091	0.0313797	1.62154	0.726941	42	21	21	40	2.23064		y ~ Product	TRUE	TRUE	FALSE	FALSE	0.000807291	0.00194074	33.871	31.3433	25.8065	31.3433
Baseline	abundance	species	Eisenbergiella stercoravium	Product	Placebo - Active	Placebo	Active	0.871091	0.0396178	1.63993	0.753601	26	12	14	24	2.17612		y ~ Product	TRUE	TRUE	FALSE	FALSE	0.000866488	0.00276832	22.5806	17.9104	17.7419	16.4179
Baseline	abundance	species	Enterocloster sp900541315	Product	Placebo - Active	Placebo	Active	0.871091	0.0396149	0.78861	0.378843	116	62	54	114	2.08163		y ~ Product	TRUE	TRUE	FALSE	FALSE	0.0296661	0.0532475	87.0968	92.5373	85.4839	89.5522
Baseline	abundance	species	Enterocloster sp900759225	Product	Placebo - Active	Placebo	Active	0.871091	0.0496108	1.8625	0.891199	22	9	13	20	2.08988		y ~ Product	TRUE	TRUE	FALSE	FALSE	0.00140618	0.00941734	20.9677	13.4328	19.3548	13.4328
Baseline	abundance	species	Escherichia coli	Product	Placebo - Active	Placebo	Active	0.871091	0.0344382	-1.07535	0.502763	124	64	60	122	-2.13888		y ~ Product	TRUE	TRUE	FALSE	FALSE	0.0322442	0.0136372	96.7742	95.5224	96.7742	91.0448
Baseline	abundance	species	Eubacterium_G sp000435815	Product	Placebo - Active	Placebo	Active	0.871091	0.037894	-1.54002	0.699102	25	14	11	23	-2.20285		y ~ Product	TRUE	TRUE	FALSE	FALSE	0.0389406	0.0270275	17.7419	20.8955	17.7419	19.403
Baseline	abundance	species	Faecalibacterium prausnitzii_F	Product	Placebo - Active	Placebo	Active	0.871091	0.00856229	-4.09818	1.41967	24	10	14	22	-2.88672		y ~ Product	TRUE	TRUE	FALSE	FALSE	1.00864	0.0942242	22.5806	14.9254	22.5806	14.9254
Baseline	abundance	species	Faecalibacterium sp014858325	Product	Placebo - Active	Placebo	Active	0.871091	0.0520766	1.91294	0.887241	14	5	9	12	2.15606		y ~ Product	TRUE	TRUE	FALSE	FALSE	0.0281612	0.0856595	14.5161	7.46269	14.5161	7.46269
Baseline	abundance	species	Faecousia sp003525905	Product	Placebo - Active	Placebo	Active	0.871091	0.021031	-1.19489	0.510793	118	63	55	116	-2.33929		y ~ Product	TRUE	TRUE	FALSE	FALSE	0.124291	0.0567827	88.7097	94.0299	88.7097	88.0597
Baseline	abundance	species	Fimisoma avicola	Product	Placebo - Active	Placebo	Active	0.871091	0.0114533	1.77702	0.679632	58	28	30	56	2.61468		y ~ Product	TRUE	TRUE	FALSE	FALSE	0.0084139	0.0249602	48.3871	41.791	41.9355	40.2985
Baseline	abundance	species	Gordonibacter pamelaeae	Product	Placebo - Active	Placebo	Active	0.871091	0.0550422	1.07354	0.55148	83	42	41	81	1.94666		y ~ Product	TRUE	TRUE	FALSE	FALSE	0.00194996	0.00686733	66.129	62.6866	56.4516	55.2239
Baseline	abundance	species	Heritagella sp905200265	Product	Placebo - Active	Placebo	Active	0.871091	0.0606859	-1.34888	0.698287	41	24	17	39	-1.9317		y ~ Product	TRUE	TRUE	FALSE	FALSE	0.00298909	0.00106575	27.4194	35.8209	25.8065	31.3433
Baseline	abundance	species	HGM11514 sp900757255	Product	Placebo - Active	Placebo	Active	0.871091	0.0485465	1.63266	0.8057	48	25	23	46	2.02638		y ~ Product	TRUE	TRUE	FALSE	FALSE	0.00174271	0.00647989	37.0968	37.3134	33.871	35.8209
Baseline	abundance	species	HGM13006 sp900757695	Product	Placebo - Active	Placebo	Active	0.871091	0.0502006	1.74313	0.839002	23	10	13	21	2.07762		y ~ Product	TRUE	TRUE	FALSE	FALSE	0.00305897	0.00968648	20.9677	14.9254	19.3548	14.9254
Baseline	abundance	species	Holdemania massiliensis	Product	Placebo - Active	Placebo	Active	0.871091	0.0426561	-1.2264	0.591923	61	27	34	59	-2.07189		y ~ Product	TRUE	TRUE	FALSE	FALSE	0.00797159	0.00345468	54.8387	40.2985	53.2258	35.8209
Baseline	abundance	species	JAGZLR01 sp018364635	Product	Placebo - Active	Placebo	Active	0.871091	0.057208	1.94037	0.913701	13	6	7	11	2.12364		y ~ Product	TRUE	TRUE	FALSE	FALSE	0.000868898	0.00485281	11.2903	8.95522	11.2903	8.95522
Baseline	abundance	species	Lachnoclostridium_B sp900066555	Product	Placebo - Active	Placebo	Active	0.871091	0.0156513	0.766108	0.312221	116	59	57	114	2.45373		y ~ Product	TRUE	TRUE	FALSE	FALSE	0.032695	0.0538519	91.9355	88.0597	90.3226	88.0597
Baseline	abundance	species	Lachnoclostridium_B sp900066765	Product	Placebo - Active	Placebo	Active	0.871091	0.035462	2.02531	0.910926	27	15	12	25	2.22335		y ~ Product	TRUE	TRUE	FALSE	FALSE	0.00547635	0.011079	19.3548	22.3881	17.7419	20.8955
Baseline	abundance	species	Lachnospira sp003451515	Product	Placebo - Active	Placebo	Active	0.871091	0.0375789	2.18021	1.02166	54	25	29	52	2.134		y ~ Product	TRUE	TRUE	FALSE	FALSE	0.123525	0.353706	46.7742	37.3134	41.9355	40.2985
Baseline	abundance	species	Lactobacillus gasseri	Product	Placebo - Active	Placebo	Active	0.871091	0.0449162	2.12619	0.939864	13	8	5	11	2.26223		y ~ Product	TRUE	TRUE	FALSE	FALSE	0.00068052	0.00256662	8.06452	11.9403	3.22581	5.97015
Baseline	abundance	species	Lawsonibacter sp014287875	Product	Placebo - Active	Placebo	Active	0.871091	0.0526865	0.778925	0.395906	80	43	37	78	1.96745		y ~ Product	TRUE	TRUE	FALSE	FALSE	0.00170716	0.00301244	59.6774	64.1791	51.6129	58.209
Baseline	abundance	species	Mediterraneibacter faecis	Product	Placebo - Active	Placebo	Active	0.871091	0.0390965	1.17418	0.562254	111	56	55	109	2.08834		y ~ Product	TRUE	TRUE	FALSE	FALSE	0.170351	0.243563	88.7097	83.5821	82.2581	82.0896
Baseline	abundance	species	Merdisoma sp934373375	Product	Placebo - Active	Placebo	Active	0.871091	0.0430999	-0.681494	0.316539	23	13	10	21	-2.15295		y ~ Product	TRUE	TRUE	FALSE	FALSE	0.00110703	0.000732438	16.129	19.403	19.3548	14.9254
Baseline	abundance	species	Oliverpabstia intestinalis	Product	Placebo - Active	Placebo	Active	0.871091	0.0521664	0.839176	0.426861	99	53	46	97	1.96592		y ~ Product	TRUE	TRUE	FALSE	FALSE	0.150734	0.190506	74.1935	79.1045	74.1935	79.1045
Baseline	abundance	species	Olsenella_F sp001189515	Product	Placebo - Active	Placebo	Active	0.871091	0.0408357	-0.675879	0.322692	57	27	30	55	-2.0945		y ~ Product	TRUE	TRUE	FALSE	FALSE	0.000503438	0.000282099	48.3871	40.2985	35.4839	28.3582
Baseline	abundance	species	Paraprevotella clara	Product	Placebo - Active	Placebo	Active	0.871091	0.060589	1.86662	0.969202	46	22	24	44	1.92594		y ~ Product	TRUE	TRUE	FALSE	FALSE	0.0410635	0.136358	38.7097	32.8358	35.4839	31.3433
Baseline	abundance	species	Pauljensenia hongkongensis	Product	Placebo - Active	Placebo	Active	0.871091	0.00522739	-1.22346	0.35938	14	5	9	12	-3.40436		y ~ Product	TRUE	TRUE	FALSE	FALSE	0.00130411	0.000459642	14.5161	7.46269	11.2903	0
Baseline	abundance	species	Pauljensenia sp000185285	Product	Placebo - Active	Placebo	Active	0.871091	0.0517074	-0.876515	0.433693	34	13	21	32	-2.02105		y ~ Product	TRUE	TRUE	FALSE	FALSE	0.000983367	0.000497025	33.871	19.403	24.1935	5.97015
Baseline	abundance	species	Phocaeicola coprocola	Product	Placebo - Active	Placebo	Active	0.871091	0.0195134	2.82576	1.16456	45	25	20	43	2.42646		y ~ Product	TRUE	TRUE	FALSE	FALSE	0.00101764	0.0240608	32.2581	37.3134	25.8065	35.8209
Baseline	abundance	species	Phocaeicola dorei	Product	Placebo - Active	Placebo	Active	0.871091	0.0301185	-1.46829	0.667441	102	51	51	100	-2.19987		y ~ Product	TRUE	TRUE	FALSE	FALSE	0.243124	0.0662973	82.2581	76.1194	83.871	68.6567
Baseline	abundance	species	Prevotella sp003447235	Product	Placebo - Active	Placebo	Active	0.871091	0.0373414	3.86929	1.75092	25	16	9	23	2.20986		y ~ Product	TRUE	TRUE	FALSE	FALSE	0.0148822	0.720958	14.5161	23.8806	11.2903	22.3881
Baseline	abundance	species	QANA01 sp900554725	Product	Placebo - Active	Placebo	Active	0.871091	0.0403727	1.03303	0.492447	59	31	28	57	2.09775		y ~ Product	TRUE	TRUE	FALSE	FALSE	0.0105728	0.0231147	45.1613	46.2687	40.3226	46.2687
Baseline	abundance	species	Ruminococcus_D bicirculans	Product	Placebo - Active	Placebo	Active	0.871091	0.0609854	-0.986131	0.520083	97	52	45	95	-1.8961		y ~ Product	TRUE	TRUE	FALSE	FALSE	0.362184	0.282883	72.5806	77.6119	72.5806	76.1194
Baseline	abundance	species	Ruminococcus_E sp003526955	Product	Placebo - Active	Placebo	Active	0.871091	0.0600167	3.03522	1.56308	38	19	19	36	1.94181		y ~ Product	TRUE	TRUE	FALSE	FALSE	0.0054115	1.46107	30.6452	28.3582	29.0323	26.8657
Baseline	abundance	species	Scatosoma sp003150575	Product	Placebo - Active	Placebo	Active	0.871091	0.0494449	0.851734	0.424433	60	30	30	58	2.00676		y ~ Product	TRUE	TRUE	FALSE	FALSE	0.00064018	0.00165805	48.3871	44.7761	40.3226	35.8209
Baseline	abundance	species	Senegalimassilia anaerobia	Product	Placebo - Active	Placebo	Active	0.871091	0.0488493	0.88593	0.439185	54	27	27	52	2.01721		y ~ Product	TRUE	TRUE	FALSE	FALSE	0.0315009	0.0895369	43.5484	40.2985	43.5484	40.2985
Baseline	abundance	species	Senegalimassilia sp900550055	Product	Placebo - Active	Placebo	Active	0.871091	0.00405564	1.91364	0.607095	28	15	13	26	3.15212		y ~ Product	TRUE	TRUE	FALSE	FALSE	0.0267073	0.0561808	20.9677	22.3881	20.9677	22.3881
Baseline	abundance	species	Streptococcus anginosus	Product	Placebo - Active	Placebo	Active	0.871091	0.0126602	-3.04943	1.08641	18	11	7	16	-2.80689		y ~ Product	TRUE	TRUE	FALSE	FALSE	0.00636565	0.00137637	11.2903	16.4179	11.2903	4.47761
Baseline	abundance	species	UBA10677 sp900543755	Product	Placebo - Active	Placebo	Active	0.871091	0.0157433	2.42558	0.898068	18	9	9	16	2.70089		y ~ Product	TRUE	TRUE	FALSE	FALSE	0.000695986	0.00644748	14.5161	13.4328	9.67742	11.9403
Baseline	abundance	species	UBA4285 sp900545225	Product	Placebo - Active	Placebo	Active	0.871091	0.0242418	0.826608	0.350956	37	20	17	35	2.3553		y ~ Product	TRUE	TRUE	FALSE	FALSE	0.0384755	0.064691	27.4194	29.8507	25.8065	29.8507
Baseline	abundance	species	UMGS1384 sp900551265	Product	Placebo - Active	Placebo	Active	0.871091	0.0266458	-1.38889	0.601577	39	21	18	37	-2.30875		y ~ Product	TRUE	TRUE	FALSE	FALSE	0.0058804	0.00235871	29.0323	31.3433	29.0323	28.3582
Baseline	abundance	species	UMGS1851 sp900555605	Product	Placebo - Active	Placebo	Active	0.871091	0.0519441	-1.72466	0.799386	14	8	6	12	-2.15749		y ~ Product	TRUE	TRUE	FALSE	FALSE	0.00148415	0.000423103	9.67742	11.9403	9.67742	10.4478
Baseline	abundance	species	UMGS775 sp900545325	Product	Placebo - Active	Placebo	Active	0.871091	0.0272598	1.49295	0.636611	27	12	15	25	2.34515		y ~ Product	TRUE	TRUE	FALSE	FALSE	0.000581249	0.00207702	24.1935	17.9104	17.7419	17.9104
Baseline	abundance	species	Vescimonas sp000435975	Product	Placebo - Active	Placebo	Active	0.871091	0.0391353	-2.25159	1.06595	58	31	27	56	-2.11228		y ~ Product	TRUE	TRUE	FALSE	FALSE	0.422441	0.0767788	43.5484	46.2687	45.1613	43.2836
Baseline	abundance	species	VUNA01 sp002299625	Product	Placebo - Active	Placebo	Active	0.871091	0.0382306	-1.5697	0.709817	23	15	8	21	-2.21142		y ~ Product	TRUE	TRUE	FALSE	FALSE	0.108454	0.0467665	12.9032	22.3881	12.9032	22.3881
D120	abundance	KEGG_module	M00010	Product	Placebo - Active	Placebo	Active	0.871278	0.105126	0.0760585	0.0465977	129	67	62	126	1.63224		y ~ Product + baseline_abundance	FALSE	TRUE	FALSE	FALSE							58.8141	57.4681	57.1483	61.1739	100	100	100	100	100	100	100	100
D120	abundance	KEGG_module	M00014	Product	Placebo - Active	Placebo	Active	0.871278	0.0632536	0.395245	0.210916	129	67	62	126	1.87395		y ~ Product + baseline_abundance	FALSE	TRUE	FALSE	FALSE							0.813125	0.652451	0.71252	0.918468	100	100	100	100	100	100	100	100
D120	abundance	KEGG_module	M00015	Product	Placebo - Active	Placebo	Active	0.871278	0.18359	0.0354246	0.026493	129	67	62	126	1.33713		y ~ Product + baseline_abundance	FALSE	TRUE	FALSE	FALSE							86.2223	86.6789	85.7383	87.9226	100	100	100	100	100	100	100	100
D120	abundance	KEGG_module	M00017	Product	Placebo - Active	Placebo	Active	0.871278	0.155481	0.07804	0.0546118	129	67	62	126	1.42899		y ~ Product + baseline_abundance	FALSE	TRUE	FALSE	FALSE							56.8474	53.8599	55.6445	55.7575	100	100	100	100	100	100	100	100
D120	abundance	KEGG_module	M00019	Product	Placebo - Active	Placebo	Active	0.871278	0.140371	0.0750611	0.0505886	129	67	62	126	1.48376		y ~ Product + baseline_abundance	FALSE	TRUE	FALSE	FALSE							65.2341	65.7417	68.9	70.1141	100	100	100	100	100	100	100	100
D120	abundance	KEGG_module	M00021	Product	Placebo - Active	Placebo	Active	0.871278	0.110583	0.0487665	0.0303484	129	67	62	126	1.60689		y ~ Product + baseline_abundance	FALSE	TRUE	FALSE	FALSE							69.1696	71.052	68.7474	70.8464	100	100	100	100	100	100	100	100
D120	abundance	KEGG_module	M00022	Product	Placebo - Active	Placebo	Active	0.871278	0.207128	0.0314721	0.0248199	129	67	62	126	1.26802		y ~ Product + baseline_abundance	FALSE	TRUE	FALSE	FALSE							87.8478	84.8297	86.4971	85.2218	100	100	100	100	100	100	100	100
D120	abundance	KEGG_module	M00023	Product	Placebo - Active	Placebo	Active	0.871278	0.0428538	0.121257	0.0592701	129	67	62	126	2.04583		y ~ Product + baseline_abundance	FALSE	TRUE	FALSE	FALSE							39.4557	41.7882	40.4182	44.3509	100	100	100	100	100	100	100	100
D120	abundance	KEGG_module	M00024	Product	Placebo - Active	Placebo	Active	0.871278	0.0439847	-0.330955	0.16266	129	67	62	126	-2.03465		y ~ Product + baseline_abundance	FALSE	TRUE	FALSE	FALSE							3.17935	3.74535	3.81663	2.9702	100	100	100	100	100	100	100	100
D120	abundance	KEGG_module	M00025	Product	Placebo - Active	Placebo	Active	0.871278	0.0522776	-0.314433	0.160477	129	67	62	126	-1.95937		y ~ Product + baseline_abundance	FALSE	TRUE	FALSE	FALSE							3.22177	3.76948	3.81663	2.9702	100	100	100	100	100	100	100	100
D120	abundance	KEGG_module	M00026	Product	Placebo - Active	Placebo	Active	0.871278	0.161085	0.0613552	0.0435229	129	67	62	126	1.40972		y ~ Product + baseline_abundance	FALSE	TRUE	FALSE	FALSE							71.8915	71.8292	71.0533	74.3452	100	100	100	100	100	100	100	100
D120	abundance	KEGG_module	M00028	Product	Placebo - Active	Placebo	Active	0.871278	0.0948451	0.0646752	0.0384278	129	67	62	126	1.68303		y ~ Product + baseline_abundance	FALSE	TRUE	FALSE	FALSE							70.7529	69.5636	72.536	74.3558	100	100	100	100	100	100	100	100
D120	abundance	KEGG_module	M00031	Product	Placebo - Active	Placebo	Active	0.871278	0.0681409	-1.83586	0.970189	33	14	19	30	-1.89227		y ~ Product + baseline_abundance	FALSE	TRUE	FALSE	FALSE							0.00294955	0.007744	0.0101132	0.00253827	22.5806	25.8065	16.4179	17.9104	22.5806	25.8065	16.4179	17.9104
D120	abundance	KEGG_module	M00038	Product	Placebo - Active	Placebo	Active	0.871278	0.0580048	-0.959424	0.496893	66	31	35	63	-1.93085		y ~ Product + baseline_abundance	FALSE	TRUE	FALSE	FALSE							0.000872347	0.000977048	0.00144476	0.000337232	32.2581	38.7097	25.3731	29.8507	32.2581	38.7097	25.3731	29.8507
D120	abundance	KEGG_module	M00044	Product	Placebo - Active	Placebo	Active	0.871278	0.174484	-1.12805	0.791326	18	7	11	15	-1.42552		y ~ Product + baseline_abundance	FALSE	TRUE	FALSE	FALSE							0.000699604	0.000551004	0.00078683	0.00213217	11.2903	11.2903	8.95522	1.49254	11.2903	11.2903	8.95522	1.49254
D120	abundance	KEGG_module	M00045	Product	Placebo - Active	Placebo	Active	0.871278	0.136396	-0.265136	0.176885	129	67	62	126	-1.49892		y ~ Product + baseline_abundance	FALSE	TRUE	FALSE	FALSE							10.1361	10.6762	9.11434	7.34441	100	100	100	100	100	100	100	100
D120	abundance	KEGG_module	M00050	Product	Placebo - Active	Placebo	Active	0.871278	0.0952872	0.0359146	0.0213681	129	67	62	126	1.68076		y ~ Product + baseline_abundance	FALSE	TRUE	FALSE	FALSE							86.6616	87.3589	86.6019	88.34	100	100	100	100	100	100	100	100
D120	abundance	KEGG_module	M00051	Product	Placebo - Active	Placebo	Active	0.871278	0.0226204	0.066845	0.0289604	129	67	62	126	2.30815		y ~ Product + baseline_abundance	FALSE	TRUE	FALSE	FALSE							74.1816	74.0435	75.5896	77.937	100	100	100	100	100	100	100	100
D120	abundance	KEGG_module	M00064	Product	Placebo - Active	Placebo	Active	0.871278	0.10896	-0.319304	0.197795	129	67	62	126	-1.61432		y ~ Product + baseline_abundance	FALSE	TRUE	FALSE	FALSE							4.45535	5.33033	4.98154	4.70682	100	100	100	100	100	100	100	100
D120	abundance	KEGG_module	M00065	Product	Placebo - Active	Placebo	Active	0.871278	0.172427	-0.719012	0.521249	69	32	37	66	-1.3794		y ~ Product + baseline_abundance	FALSE	TRUE	FALSE	FALSE							0.000716958	0.000880022	0.000944066	0.000330721	33.871	40.3226	25.3731	34.3284	33.871	40.3226	25.3731	34.3284
D120	abundance	KEGG_module	M00072	Product	Placebo - Active	Placebo	Active	0.871278	0.208772	-0.80422	0.634459	80	38	42	77	-1.26757		y ~ Product + baseline_abundance	FALSE	TRUE	FALSE	FALSE							0.00172608	0.00139266	0.00165428	0.000376078	45.1613	46.7742	34.3284	41.791	45.1613	46.7742	34.3284	41.791
D120	abundance	KEGG_module	M00073	Product	Placebo - Active	Placebo	Active	0.871278	0.160704	-1.28672	0.868693	17	8	9	14	-1.48121		y ~ Product + baseline_abundance	FALSE	TRUE	FALSE	FALSE							0.000703672	0.00490749	0.00263103	0.000243176	6.45161	9.67742	7.46269	5.97015	6.45161	9.67742	7.46269	5.97015
D120	abundance	KEGG_module	M00082	Product	Placebo - Active	Placebo	Active	0.871278	0.0487425	0.105595	0.0530598	129	67	62	126	1.99012		y ~ Product + baseline_abundance	FALSE	TRUE	FALSE	FALSE							52.4302	52.1194	53.7842	56.789	100	100	100	100	100	100	100	100
D120	abundance	KEGG_module	M00088	Product	Placebo - Active	Placebo	Active	0.871278	0.135449	-1.01951	0.665652	35	18	17	32	-1.5316		y ~ Product + baseline_abundance	FALSE	TRUE	FALSE	FALSE							0.000475036	0.000404097	0.00169203	0.000247414	12.9032	19.3548	13.4328	16.4179	12.9032	19.3548	13.4328	16.4179
D120	abundance	KEGG_module	M00089	Product	Placebo - Active	Placebo	Active	0.871278	0.151689	-1.4603	0.991798	32	17	15	29	-1.47238		y ~ Product + baseline_abundance	FALSE	TRUE	FALSE	FALSE							0.000699604	0.00177383	0.000728936	0.00148104	17.7419	16.129	17.9104	10.4478	17.7419	16.129	17.9104	10.4478
D120	abundance	KEGG_module	M00091	Product	Placebo - Active	Placebo	Active	0.871278	0.174779	-0.773647	0.564408	74	33	41	71	-1.37072		y ~ Product + baseline_abundance	FALSE	TRUE	FALSE	FALSE							0.000785183	0.00107407	0.00102227	0.000356695	40.3226	43.5484	28.3582	34.3284	40.3226	43.5484	28.3582	34.3284
D120	abundance	KEGG_module	M00094	Product	Placebo - Active	Placebo	Active	0.871278	0.189173	-0.705528	0.532024	72	33	39	69	-1.32612		y ~ Product + baseline_abundance	FALSE	TRUE	FALSE	FALSE							0.00075107	0.00107407	0.000944066	0.000330721	38.7097	40.3226	28.3582	34.3284	38.7097	40.3226	28.3582	34.3284
D120	abundance	KEGG_module	M00098	Product	Placebo - Active	Placebo	Active	0.871278	0.094541	-0.864062	0.509265	68	32	36	65	-1.69668		y ~ Product + baseline_abundance	FALSE	TRUE	FALSE	FALSE							0.000716958	0.000977048	0.000944066	0.000356695	33.871	38.7097	25.3731	31.3433	33.871	38.7097	25.3731	31.3433
D120	abundance	KEGG_module	M00099	Product	Placebo - Active	Placebo	Active	0.871278	0.20682	-1.27165	0.972971	22	9	13	19	-1.30697		y ~ Product + baseline_abundance	FALSE	TRUE	FALSE	FALSE							0.000716958	0.00108164	0.00263103	0.000269526	8.06452	16.129	7.46269	7.46269	8.06452	16.129	7.46269	7.46269
D120	abundance	KEGG_module	M00119	Product	Placebo - Active	Placebo	Active	0.871278	0.183423	0.143931	0.107601	129	67	62	126	1.33764		y ~ Product + baseline_abundance	FALSE	TRUE	FALSE	FALSE							10.058	9.49779	10.7444	10.509	100	100	100	100	100	100	100	100
D120	abundance	KEGG_module	M00120	Product	Placebo - Active	Placebo	Active	0.871278	0.0640764	0.0897523	0.0480457	129	67	62	126	1.86806		y ~ Product + baseline_abundance	FALSE	TRUE	FALSE	FALSE							57.3714	59.5157	60.7446	63.4699	100	100	100	100	100	100	100	100
D120	abundance	KEGG_module	M00121	Product	Placebo - Active	Placebo	Active	0.871278	0.0993371	0.138541	0.0834426	129	67	62	126	1.66032		y ~ Product + baseline_abundance	FALSE	TRUE	FALSE	FALSE							17.4342	17.2204	18.264	18.5591	100	100	100	100	100	100	100	100
D120	abundance	KEGG_module	M00122	Product	Placebo - Active	Placebo	Active	0.871278	0.147483	0.0899741	0.0617344	129	67	62	126	1.45744		y ~ Product + baseline_abundance	FALSE	TRUE	FALSE	FALSE							51.5021	48.4713	50.8082	50.828	100	100	100	100	100	100	100	100
D120	abundance	KEGG_module	M00125	Product	Placebo - Active	Placebo	Active	0.871278	0.184893	0.112866	0.0846618	129	67	62	126	1.33313		y ~ Product + baseline_abundance	FALSE	TRUE	FALSE	FALSE							34.714	31.9823	36.2802	37.988	100	100	100	100	100	100	100	100
D120	abundance	KEGG_module	M00127	Product	Placebo - Active	Placebo	Active	0.871278	0.102296	0.116363	0.070703	129	67	62	126	1.64581		y ~ Product + baseline_abundance	FALSE	TRUE	FALSE	FALSE							49.4709	52.0733	50.3859	55.7026	100	100	100	100	100	100	100	100
D120	abundance	KEGG_module	M00157	Product	Placebo - Active	Placebo	Active	0.871278	0.190231	0.0546356	0.041485	129	67	62	126	1.31699		y ~ Product + baseline_abundance	FALSE	TRUE	FALSE	FALSE							58.3941	60.1035	61.5677	61.4593	100	100	100	100	100	100	100	100
D120	abundance	KEGG_module	M00166	Product	Placebo - Active	Placebo	Active	0.871278	0.0573377	-0.489065	0.254949	129	67	62	126	-1.91828		y ~ Product + baseline_abundance	FALSE	TRUE	FALSE	FALSE							0.742649	0.78629	0.901298	0.749119	100	100	100	100	100	100	100	100
D120	abundance	KEGG_module	M00168	Product	Placebo - Active	Placebo	Active	0.871278	0.14354	0.371088	0.252114	129	67	62	126	1.47191		y ~ Product + baseline_abundance	FALSE	TRUE	FALSE	FALSE							1.39666	0.993971	1.04839	1.34965	100	100	100	100	100	100	100	100
D120	abundance	KEGG_module	M00172	Product	Placebo - Active	Placebo	Active	0.871278	0.0251831	1.46476	0.637952	63	34	29	60	2.29603		y ~ Product + baseline_abundance	FALSE	TRUE	FALSE	FALSE							0.118675	0.0710513	0.121124	0.0870723	43.5484	41.9355	46.2687	50.7463	43.5484	41.9355	46.2687	50.7463
D120	abundance	KEGG_module	M00176	Product	Placebo - Active	Placebo	Active	0.871278	0.15104	0.269915	0.186838	129	67	62	126	1.44464		y ~ Product + baseline_abundance	FALSE	TRUE	FALSE	FALSE							1.74744	1.32289	1.5222	1.7868	100	100	100	100	100	100	100	100
D120	abundance	KEGG_module	M00180	Product	Placebo - Active	Placebo	Active	0.871278	0.212637	-0.678668	0.539487	72	33	39	69	-1.25799		y ~ Product + baseline_abundance	FALSE	TRUE	FALSE	FALSE							0.00075107	0.00107407	0.000944066	0.000330721	38.7097	40.3226	28.3582	34.3284	38.7097	40.3226	28.3582	34.3284
D120	abundance	KEGG_module	M00188	Product	Placebo - Active	Placebo	Active	0.871278	0.168196	0.0640217	0.0461918	129	67	62	126	1.386		y ~ Product + baseline_abundance	FALSE	TRUE	FALSE	FALSE							51.3645	52.2808	52.7434	50.4701	100	100	100	100	100	100	100	100
D120	abundance	KEGG_module	M00189	Product	Placebo - Active	Placebo	Active	0.871278	0.0298281	0.172045	0.0782987	129	67	62	126	2.19729		y ~ Product + baseline_abundance	FALSE	TRUE	FALSE	FALSE							23.9269	24.1983	25.6922	30.3935	100	100	100	100	100	100	100	100
D120	abundance	KEGG_module	M00190	Product	Placebo - Active	Placebo	Active	0.871278	0.0780105	0.16875	0.0949728	129	67	62	126	1.77682		y ~ Product + baseline_abundance	FALSE	TRUE	FALSE	FALSE							8.11243	7.90514	8.50884	8.66439	100	100	100	100	100	100	100	100
D120	abundance	KEGG_module	M00196	Product	Placebo - Active	Placebo	Active	0.871278	0.10627	0.107227	0.0659113	129	67	62	126	1.62684		y ~ Product + baseline_abundance	FALSE	TRUE	FALSE	FALSE							43.9935	44.2375	46.822	47.6385	100	100	100	100	100	100	100	100
D120	abundance	KEGG_module	M00198	Product	Placebo - Active	Placebo	Active	0.871278	0.0623045	0.209188	0.111221	129	67	62	126	1.88082		y ~ Product + baseline_abundance	FALSE	TRUE	FALSE	FALSE							5.37163	5.02119	5.15426	5.39774	100	100	100	100	100	100	100	100
D120	abundance	KEGG_module	M00200	Product	Placebo - Active	Placebo	Active	0.871278	0.136319	-0.896744	0.593014	57	30	27	54	-1.51218		y ~ Product + baseline_abundance	FALSE	TRUE	FALSE	FALSE							0.000573087	0.000471711	0.000780557	0.00049636	38.7097	37.0968	38.806	37.3134	38.7097	37.0968	38.806	37.3134
D120	abundance	KEGG_module	M00202	Product	Placebo - Active	Placebo	Active	0.871278	0.0518607	0.280348	0.142823	129	67	62	126	1.9629		y ~ Product + baseline_abundance	FALSE	TRUE	FALSE	FALSE							10.8636	9.1328	9.18289	10.1852	100	100	100	100	100	100	100	100
D120	abundance	KEGG_module	M00206	Product	Placebo - Active	Placebo	Active	0.871278	0.0991329	-0.54911	0.330524	129	67	62	126	-1.66133		y ~ Product + baseline_abundance	FALSE	TRUE	FALSE	FALSE							0.115964	0.154565	0.0792782	0.0837283	100	100	100	100	100	100	100	100
D120	abundance	KEGG_module	M00216	Product	Placebo - Active	Placebo	Active	0.871278	0.0978788	-0.218395	0.130964	129	67	62	126	-1.6676		y ~ Product + baseline_abundance	FALSE	TRUE	FALSE	FALSE							3.09031	3.04499	2.75326	2.43641	100	100	100	100	100	100	100	100
D120	abundance	KEGG_module	M00219	Product	Placebo - Active	Placebo	Active	0.871278	0.168983	0.244378	0.176648	129	67	62	126	1.38342		y ~ Product + baseline_abundance	FALSE	TRUE	FALSE	FALSE							0.960841	0.777241	0.96141	0.954418	100	100	100	100	100	100	100	100
D120	abundance	KEGG_module	M00222	Product	Placebo - Active	Placebo	Active	0.871278	0.0865538	0.0562918	0.0325884	129	67	62	126	1.72736		y ~ Product + baseline_abundance	FALSE	TRUE	FALSE	FALSE							73.2123	69.6816	68.5739	71.8883	100	100	100	100	100	100	100	100
D120	abundance	KEGG_module	M00223	Product	Placebo - Active	Placebo	Active	0.871278	0.0905752	-0.236667	0.138771	129	67	62	126	-1.70545		y ~ Product + baseline_abundance	FALSE	TRUE	FALSE	FALSE							7.31101	6.87471	5.73047	6.01895	100	100	100	100	100	100	100	100
D120	abundance	KEGG_module	M00235	Product	Placebo - Active	Placebo	Active	0.871278	0.213316	-1.45271	1.13495	26	14	12	23	-1.27997		y ~ Product + baseline_abundance	FALSE	TRUE	FALSE	FALSE							0.00050557	0.000870004	0.00107562	0.00135349	9.67742	17.7419	16.4179	10.4478	9.67742	17.7419	16.4179	10.4478
D120	abundance	KEGG_module	M00257	Product	Placebo - Active	Placebo	Active	0.871278	0.219029	-0.759674	0.610459	54	27	27	51	-1.24443		y ~ Product + baseline_abundance	FALSE	TRUE	FALSE	FALSE							0.00119178	0.00101694	0.000658271	0.000735387	24.1935	30.6452	25.3731	22.3881	24.1935	30.6452	25.3731	22.3881
D120	abundance	KEGG_module	M00262	Product	Placebo - Active	Placebo	Active	0.871278	0.172427	-0.719012	0.521249	69	32	37	66	-1.3794		y ~ Product + baseline_abundance	FALSE	TRUE	FALSE	FALSE							0.000716958	0.000880022	0.000944066	0.000330721	33.871	40.3226	25.3731	34.3284	33.871	40.3226	25.3731	34.3284
D120	abundance	KEGG_module	M00266	Product	Placebo - Active	Placebo	Active	0.871278	0.213916	0.26431	0.211588	129	67	62	126	1.24918		y ~ Product + baseline_abundance	FALSE	TRUE	FALSE	FALSE							6.05858	5.91179	5.64574	7.08	100	100	100	100	100	100	100	100
D120	abundance	KEGG_module	M00267	Product	Placebo - Active	Placebo	Active	0.871278	0.187863	0.259259	0.195799	129	67	62	126	1.32411		y ~ Product + baseline_abundance	FALSE	TRUE	FALSE	FALSE							4.18851	3.02874	2.15482	3.15288	100	100	100	100	100	100	100	100
D120	abundance	KEGG_module	M00271	Product	Placebo - Active	Placebo	Active	0.871278	0.219951	0.10325	0.0837534	129	67	62	126	1.23279		y ~ Product + baseline_abundance	FALSE	TRUE	FALSE	FALSE							30.6616	30.5852	29.9726	30.5347	100	100	100	100	100	100	100	100
D120	abundance	KEGG_module	M00276	Product	Placebo - Active	Placebo	Active	0.871278	0.132948	0.226471	0.149747	129	67	62	126	1.51235		y ~ Product + baseline_abundance	FALSE	TRUE	FALSE	FALSE							3.61883	3.39101	2.7276	3.9665	100	100	100	100	100	100	100	100
D120	abundance	KEGG_module	M00277	Product	Placebo - Active	Placebo	Active	0.871278	0.173734	0.254017	0.18568	129	67	62	126	1.36804		y ~ Product + baseline_abundance	FALSE	TRUE	FALSE	FALSE							2.91426	2.55967	2.03384	2.16623	100	100	100	100	100	100	100	100
D120	abundance	KEGG_module	M00279	Product	Placebo - Active	Placebo	Active	0.871278	0.0312911	0.444626	0.204173	129	67	62	126	2.1777		y ~ Product + baseline_abundance	FALSE	TRUE	FALSE	FALSE							0.956801	0.806077	0.90778	1.06309	100	100	100	100	100	100	100	100
D120	abundance	KEGG_module	M00283	Product	Placebo - Active	Placebo	Active	0.871278	0.0624765	0.387057	0.205929	129	67	62	126	1.87957		y ~ Product + baseline_abundance	FALSE	TRUE	FALSE	FALSE							1.16142	0.961023	1.0187	1.51514	100	100	100	100	100	100	100	100
D120	abundance	KEGG_module	M00290	Product	Placebo - Active	Placebo	Active	0.871278	0.212637	-0.678668	0.539487	72	33	39	69	-1.25799		y ~ Product + baseline_abundance	FALSE	TRUE	FALSE	FALSE							0.00075107	0.00107407	0.000944066	0.000330721	38.7097	40.3226	28.3582	34.3284	38.7097	40.3226	28.3582	34.3284
D120	abundance	KEGG_module	M00303	Product	Placebo - Active	Placebo	Active	0.871278	0.0517965	-0.98591	0.501225	109	57	52	106	-1.967		y ~ Product + baseline_abundance	FALSE	TRUE	FALSE	FALSE							0.00238791	0.00726369	0.0078257	0.00459728	74.1935	77.4194	73.1343	74.6269	74.1935	77.4194	73.1343	74.6269
D120	abundance	KEGG_module	M00314	Product	Placebo - Active	Placebo	Active	0.871278	0.191497	-0.876156	0.660471	47	24	23	44	-1.32656		y ~ Product + baseline_abundance	FALSE	TRUE	FALSE	FALSE							0.00161314	0.000904047	0.00076278	0.000381594	20.9677	25.8065	22.3881	19.403	20.9677	25.8065	22.3881	19.403
D120	abundance	KEGG_module	M00318	Product	Placebo - Active	Placebo	Active	0.871278	0.0401552	0.957989	0.461919	127	66	61	124	2.07393		y ~ Product + baseline_abundance	FALSE	TRUE	FALSE	FALSE							0.00533345	0.00531574	0.00309305	0.00741265	96.7742	88.7097	92.5373	94.0299	96.7742	88.7097	92.5373	94.0299
D120	abundance	KEGG_module	M00319	Product	Placebo - Active	Placebo	Active	0.871278	0.132516	-0.659068	0.4353	129	67	62	126	-1.51405		y ~ Product + baseline_abundance	FALSE	TRUE	FALSE	FALSE							0.0665212	0.0517656	0.0449329	0.0264384	98.3871	98.3871	100	97.0149	98.3871	98.3871	100	97.0149
D120	abundance	KEGG_module	M00338	Product	Placebo - Active	Placebo	Active	0.871278	0.143049	-1.12313	0.760606	99	48	51	96	-1.47663		y ~ Product + baseline_abundance	FALSE	TRUE	FALSE	FALSE							0.00335767	0.00160719	0.00190251	0.00263477	53.2258	69.3548	59.7015	49.2537	53.2258	69.3548	59.7015	49.2537
D120	abundance	KEGG_module	M00339	Product	Placebo - Active	Placebo	Active	0.871278	0.0585426	-1.99324	1.02433	44	20	24	41	-1.94591		y ~ Product + baseline_abundance	FALSE	TRUE	FALSE	FALSE							0.0010026	0.00218206	0.00304688	0.00963416	16.129	35.4839	26.8657	13.4328	16.129	35.4839	26.8657	13.4328
D120	abundance	KEGG_module	M00346	Product	Placebo - Active	Placebo	Active	0.871278	0.0791972	-1.82907	0.95357	15	6	9	12	-1.91813		y ~ Product + baseline_abundance	FALSE	TRUE	FALSE	FALSE							0.00058267	0.000471711	0.000750589	0.000344473	8.06452	11.2903	7.46269	1.49254	8.06452	11.2903	7.46269	1.49254
D120	abundance	KEGG_module	M00348	Product	Placebo - Active	Placebo	Active	0.871278	0.0228795	0.391987	0.170158	129	67	62	126	2.30366		y ~ Product + baseline_abundance	FALSE	TRUE	FALSE	FALSE							1.75591	1.33185	1.58311	2.03826	100	100	100	100	100	100	100	100
D120	abundance	KEGG_module	M00359	Product	Placebo - Active	Placebo	Active	0.871278	0.20078	0.0156694	0.012184	129	67	62	126	1.28606		y ~ Product + baseline_abundance	FALSE	TRUE	FALSE	FALSE							89.9625	89.3707	89.633	90.7827	100	100	100	100	100	100	100	100
D120	abundance	KEGG_module	M00360	Product	Placebo - Active	Placebo	Active	0.871278	0.197011	0.0158333	0.0122079	129	67	62	126	1.29697		y ~ Product + baseline_abundance	FALSE	TRUE	FALSE	FALSE							91.52	90.8627	91.2391	91.399	100	100	100	100	100	100	100	100
D120	abundance	KEGG_module	M00361	Product	Placebo - Active	Placebo	Active	0.871278	0.15485	-0.141975	0.0992	129	67	62	126	-1.4312		y ~ Product + baseline_abundance	FALSE	TRUE	FALSE	FALSE							20.5568	18.0706	18.2158	16.9198	100	100	100	100	100	100	100	100
[truncated: 13,715 more rows]

## Sheet: Column descriptions
Column name	Description
Test type	Whether the data is coded as continuous abundance or binary prevalence.
Category	The data type of the tested item.
[truncated: 23 more rows]
